# Supplementary material for: Using the canary genome to decipher the evolution of hormone-sensitive gene regulation in seasonal singing birds
Source: Genome Biol. 2015 Jan 29;16(1):19. doi: 10.1186/s13059-014-0578-9 (PMC4373106; doi:10.1186/s13059-014-0578-9)
Supplement: Additional file 3: Table S3. — Comparison of N50 length of sequences of the Z chromosomes and of autosomes of the canary and zebra finch. Sequencing a female bird (canary) reduces the sequencing coverage of heterosomes to about 50% of the average genome sequencing coverage and results in lower N50 values for contigs and scaffolds. However, the colinearity superscaffolding that we applied to the canary sequences improved the canary Z scaffolds to sizes that equal the zebra finch Z assembly [41] at the scaffold level. [file 13059_2014_578_MOESM3_ESM.xlsx]

## Sheet: Sheet1
	canary		zebra finch
	autosomal assigned	Z assigned	autosomal assigned	Z assigned
contig N50 length	69718	24646	48535	47591
scaffold N50 length	11135842	1705391	15447870	6348871
superscaffold N50 length	30842146	7430471	-	-
