# Supplementary material for: Using the canary genome to decipher the evolution of hormone-sensitive gene regulation in seasonal singing birds
Source: Genome Biol. 2015 Jan 29;16(1):19. doi: 10.1186/s13059-014-0578-9 (PMC4373106; doi:10.1186/s13059-014-0578-9)
Supplement: Additional file 5: Table S4. — ClueGo analysis of seasonal, testosterone-induced and area-specific transcriptomes of HVC, RA and ENT. The ClueGo visualization assigns the genes of a transcriptome to biological processes. Then biological processes are grouped into functional units named ‘groups’. Each group is named according to the biological process in a group with the highest statistical significance, called Group-GO-Term. Then ClueGo calculates the percentage of a particular group among all groups based on the number of biological processes included in that particular group, termed percentage Group-GO-Term. If several groups are related to the same biological process, these processes are summed for the pie-chart representations depicted in Figure 4 and Additional file 7. Furthermore, groups with ≤1% were summed in one category in the chart representations. The Group-Go-Terms that are related to classical neuronal processes (yellow) are summed as percentage neuronal. P < 0.05 for all biological processes. [file 13059_2014_578_MOESM5_ESM.xlsx]

## Sheet: Summary ClueGo
Supplementary Tab. 3 Frankl et al: Summary of the ClueGo Anaysis.
HVC LD vs HVC SD: up-regeulated genes of HVC LD.					HVC LD vs HVC SD: down-regulated genes of HVC LD
GOID	Group-Go-Term	% Group-Go-Term			GOID	Group-Go-Term	% Group-Go-Term
51640	organelle localization	3.59281			6396	RNA processing	5.96026
6996	organelle organization	11.976			6281	DNA repair	15.2318
7155	cell adhesion	5.38922			6974	cellular response to DNA damage stimulus	6.62252
34220	ion transmembrane transport	1.79641			15931	nucleobase-containing compound transport	8.60927
16192	vesicle-mediated transport	1.1976			32392	DNA geometric change	0.662252
7163	establishment or maintenance of cell polarity	1.1976			9202	deoxyribonucleoside triphosphate biosynthetic process	0.662252
35023	regulation of Rho protein signal transduction	5.38922			32481	positive regulation of type I interferon production	0.662252
30198	extracellular matrix organization	1.1976			7020	microtubule nucleation	0.662252
51056	regulation of small GTPase mediated signal transduction	20.9581			55085	transmembrane transport	0.662252
7010	cytoskeleton organization	3.59281			48285	organelle fission	3.31126
30030	cell projection organization	4.79042			43062	extracellular structure organization	3.31126
7507	heart development	0.598802			22402	cell cycle process	11.2583
16311	dephosphorylation	0.598802			7049	cell cycle	4.63576
16568	chromatin modification	0.598802			7017	microtubule-based process	2.64901
48193	Golgi vesicle transport	0.598802			44267	cellular protein metabolic process	3.97351
7399	nervous system development	5.98802			70925	organelle assembly	7.94702
16358	dendrite development	1.79641			6996	organelle organization	19.8675
31175	neuron projection development	3.59281			51641	cellular localization	3.31126
48667	cell morphogenesis involved in neuron differentiation	19.1617				neuronal	0
19226	transmission of nerve impulse	2.99401
	neuronal	33.5329
HVC SD+T vs HVC SD: up-regulated genes of HVC SD+T					HVC SD+T vs HVC SD: down-regulated genes of HVC SD+T
GOID	Group-Go-Term	% Group-Go-Term			GOID	Group-Go-Term	% Group-Go-Term
7163	establishment or maintenance of cell polarity	1.31579			6996	organelle organization	19.8675
7155	cell adhesion	5.92105			22402	cell cycle process	11.2583
2009	morphogenesis of an epithelium	14.4737			7017	microtubule-based process	2.64901
32412	regulation of ion transmembrane transporter activity	1.31579			48285	organelle fission	3.31126
7266	Rho protein signal transduction	1.31579			6396	RNA processing	5.96026
30198	extracellular matrix organization	3.28947			44267	cellular protein metabolic process	3.97351
51146	striated muscle cell differentiation	1.97368			43062	extracellular structure organization	3.31126
23061	signal release	3.94737			70925	organelle assembly	7.94702
7018	microtubule-based movement	1.31579			51641	cellular localization	3.31126
42063	gliogenesis	2.63158			15931	nucleobase-containing compound transport	8.60927
48732	gland development	7.23684			6974	cellular response to DNA damage stimulus	6.62252
22603	regulation of anatomical structure morphogenesis	7.89474			6281	DNA repair	15.2318
904	cell morphogenesis involved in differentiation	8.55263			7049	cell cycle	4.63576
6869	lipid transport	0.657895			7020	microtubule nucleation	0.662252
32869	cellular response to insulin stimulus	0.657895			9202	deoxyribonucleoside triphosphate biosynthetic process	0.662252
50905	neuromuscular process	0.657895			32392	DNA geometric change	0.662252
50808	synapse organization	1.31579			32481	positive regulation of type I interferon production	0.662252
48812	neuron projection morphogenesis	15.1316			55085	transmembrane transport	0.662252
48812	neuron projection morphogenesis	12.5				neuronal	0
50806	positive regulation of synaptic transmission	7.89474
	neuronal	36.8421
HVC LD vs ENT LD: up-regulated genes of HVC LD					HVC LD vs ENT LD: down-regulated genes of HVC LD
GOID	Group-Go-Term	% Group-Go-Term			GOID	Group-Go-Term	% Group-Go-Term
51056	regulation of small GTPase mediated signal transduction	7.55814			55085	transmembrane transport	7.8534
7169	transmembrane receptor protein tyrosine kinase signaling pathway	5.23256			6997	nucleus organization	1.04712
6403	RNA localization	2.90698			30030	cell projection organization	4.71204
30030	cell projection organization	19.186			33554	cellular response to stress	4.18848
42692	muscle cell differentiation	2.90698			60249	anatomical structure homeostasis	1.04712
30073	insulin secretion	2.32558			44281	small molecule metabolic process	20.9424
31589	cell-substrate adhesion	1.74419			22402	cell cycle process	7.8534
34765	regulation of ion transmembrane transport	1.74419			6793	phosphorus metabolic process	19.8953
30178	negative regulation of Wnt signaling pathway	1.16279			9653	anatomical structure morphogenesis	32.4607
30036	actin cytoskeleton organization	1.16279			6921	cellular component disassembly involved in execution phase of apoptosis	0.52356
60562	epithelial tube morphogenesis	13.9535			7163	establishment or maintenance of cell polarity	0.52356
16568	chromatin modification	9.30233			42060	wound healing	0.52356
1901215	negative regulation of neuron death	0.581395			42391	regulation of membrane potential	0.52356
16358	dendrite development	2.32558			43062	extracellular structure organization	0.52356
10975	regulation of neuron projection development	4.65116			43603	cellular amide metabolic process	0.52356
7420	brain development	5.81395			60041	retina development in camera-type eye	0.52356
50804	regulation of synaptic transmission	6.97674			71616	acyl-CoA biosynthetic process	0.52356
7268	synaptic transmission	10.4651				neuronal	0
	neuronal	30.9
HVC LD vs RA LD: up-regulated genes of HVC LD					HVC LD vs RA LD: down-regulated genes of HVC LD
GOID	Group-Go-Term	% Group-Go-Term			GOID	Group-Go-Term	% Group-Go-Term
1678	cellular glucose homeostasis	0.259067			7155	cell adhesion	6.14525
7214	gamma-aminobutyric acid signaling pathway	0.259067			7155	cell adhesion	31.8436
7507	heart development	0.259067			7169	transmembrane receptor protein tyrosine kinase signaling pathway	3.91061
14047	glutamate secretion	0.259067			6928	cellular component movement	8.37989
42787	protein ubiquitination involved in ubiquitin-dependent protein catabolic process	0.259067			3008	system process	3.91061
6996	organelle organization	8.29016			43062	extracellular structure organization	2.23464
7267	cell-cell signaling	16.5803			6811	ion transport	6.70391
7154	cell communication	44.3005			6793	phosphorus metabolic process	16.7598
30900	forebrain development	1.5544			9653	anatomical structure morphogenesis	6.14525
7399	nervous system development	22.2798			44712	single-organism catabolic process	11.7318
7268	synaptic transmission	4.92228			6775	fat-soluble vitamin metabolic process	0.558659
	neuronal	28.7565			7229	integrin-mediated signaling pathway	0.558659
					42493	response to drug	0.558659
					42592	homeostatic process	0.558659
						neuronal	0
RA LD vs RA SD: up-regulated genes of RA LD					RA LD vs RA SD: down-regulated genes of RA LD
GOID	Group-Go-Term	% Group-Go-Term			GOID	Group-Go-Term	% Group-Go-Term
7155	cell adhesion	2.27273			30029	actin filament-based process	2
50954	sensory perception of mechanical stimulus	2.27273			6928	cellular component movement	16
6281	DNA repair	9.09091			7160	cell-matrix adhesion	2
7017	microtubule-based process	9.09091			16477	cell migration	18
22402	cell cycle process	34.0909			72599	establishment of protein localization to endoplasmic reticulum	41
6811	ion transport	4.54545			46486	glycerolipid metabolic process	1
30030	cell projection organization	27.2727				neuronal	0
30198	extracellular matrix organization	11.3636
	neuronal	0
RA LD vs ENT LD: up-regulated genes of RA LD					RA LD vs ENT LD: down-regulated genes of RA LD
GOID	Group-Go-Term	% Group-Go-Term			GOID	Group-Go-Term	% Group-Go-Term
7010	cytoskeleton organization	1.66113			6810	transport	2.65957
7154	cell communication	20.9302			6464	cellular protein modification process	3.19149
7155	cell adhesion	0.996678			6793	phosphorus metabolic process	22.3404
7166	cell surface receptor signaling pathway	1.66113			6810	transport	9.04255
7215	glutamate receptor signaling pathway	2.32558			19637	organophosphate metabolic process	1.59574
7267	cell-cell signaling	17.2757			6996	organelle organization	1.06383
8361	regulation of cell size	26.9103			6091	generation of precursor metabolites and energy	6.38298
9653	anatomical structure morphogenesis	2.32558			55114	oxidation-reduction process	4.25532
32879	regulation of localization	4.31894			51641	cellular localization	4.78723
44708	single-organism behavior	1.3289			44267	cellular protein metabolic process	26.0638
1764	neuron migration	0.332226			44248	cellular catabolic process	5.85106
31644	regulation of neurological system process	2.65781			6457	protein folding	0.531915
7399	nervous system development	2.65781			34329	cell junction assembly	0.531915
7268	synaptic transmission	14.6179			48666	neuron development	9.57447
	neuronal	20.2658			19226	transmission of nerve impulse	2.12766
						neuronal	11.7
208 of Fig. 5A: up-regualted genes of HVC					625 of Fig. 5A: up-regualted genes of HVC				1695 of Fig. 5B: down-regualted genes of HVC
that are area-specific and seasonal					that are aera-specific and seasonal				that are area-specific and seasonal
and testosterone-induced									and testosterone-induced
GOID	Group-Go-Term	% Group-Go-Term			GOID	Group-Go-Term	% Group-Go-Term		GOID	Group-Go-Term	% Group-Go-Term
6816	calcium ion transport	2.94118			7018	microtubule-based movement	1.30719		278	mitotic cell cycle	4.08163
30198	extracellular matrix organization	2.94118			7044	cell-substrate junction assembly	1.30719		6996	organelle organization	9.18367
50905	neuromuscular process	2.94118			7266	Rho protein signal transduction	2.61438		7155	cell adhesion	9.18367
55001	muscle cell development	2.94118			7507	heart development	8.49673		7163	establishment or maintenance of cell polarity	1.02041
60249	anatomical structure homeostasis	2.94118			30198	extracellular matrix organization	3.92157		22402	cell cycle process	46.9388
70593	dendrite self-avoidance	2.94118			35264	multicellular organism growth	0.653595		43062	extracellular structure organization	19.3878
50808	synapse organization	11.7647			60541	respiratory system development	2.61438		44712	single-organism catabolic process	1.02041
61564	axon development	29.4118			50982	detection of mechanical stimulus	1.96078		46777	protein autophosphorylation	6.12245
48667	cell morphogenesis involved in neuron differentiation	41.1765			7411	axon guidance	6.53595		51056	regulation of small GTPase mediated signal transduction	2.04082
	neuronal	85.2941			48812	neuron projection morphogenesis	10.4575		55085	transmembrane transport	1.02041
					48667	cell morphogenesis involved in neuron differentiation	19.6078			neuronal	0
					21537	telencephalon development	6
					21987	cerebral cortex development	1.96078
					21915	neural tube development	26
						neural	70.6

## Sheet: HVC LD vs HVC SD up
	HVC LD vs HVC SD: upregeulated genes of HVC LD.
GOID	GoTErm	Ontology source	Golevels	GoGroups	% Asociated genes	Nr Genes	Cluster	Genes Cluster#1	Term P-value	Term P-value Corrected with Bonferroni step down	Associated genes found
44708	single-organism behavior	GO_BiologicalProcess_09.12.2013_15h39	[2, 3]	Group0	17.4863	64	2.4 E-5	4.1 E-3	5.8 E-9	2.9 E-8	[ABI2, ADAM22, ADCYAP1, AFF2, AGTPBP1, ALS2, AMPH, CACNA1C, CACNB4, CHD7, CHL1, CHRNB2, CNTNAP2, COL9A3, CPAMD8, DAB1, DHX8, DRD3, EGFR, EPS8, FLNB, GIGYF2, GLRB, GRIK1, GRIK2, GRIN2B, GRM5, HIPK2, HPRT1, HTT, ITGA8, ITPR3, KCNMA1, KLHL1, MEF2A, MUSK, NCOA6, NF1, NPHP4, NRXN1, NTRK2, OTOG, PBX3, PLA2G6, PLCB1, PLCL1, PLK2, PPP3CB, PRKAR2B, RELN, SCN1A, SH2D3C, SHC3, SLC24A2, SLC26A4, STRBP, SYNJ1…
7626	locomotory behavior	GO_BiologicalProcess_09.12.2013_15h39	[3]	Group0	19.6809	37	1.0 E-4	1.6 E-2	5.8 E-9	2.9 E-8	[ADAM22, AGTPBP1, ALS2, ANKH, APBA1, ATP7A, CACNA1B, CACNA1C, CACNB4, CHD7, CHL1, CHRNB2, COL9A3, DAB1, DRD3, DSCAM, EPS8, GAA, GIGYF2, GLRB, GNAO1, GRM5, HIPK2, HTT, KCNMA1, KLHL1, MYO15A, MYO5A, NRG1, OTOG, PBX3, SCN1A, SH2D3C, TMOD1, TRMT1L, UCHL1, VPS13A]
19226	transmission of nerve impulse	GO_BiologicalProcess_09.12.2013_15h39	[3]	Group0	15.4106	137	1.4 E-6	2.8 E-4	5.8 E-9	2.9 E-8	[ABCC8, ACTN2, ADAM22, ADCYAP1, AGRN, AGTPBP1, AKAP9, ALS2, AMPH, ANK2, ANK3, AP2A2, AP2B1, AP3B1, AP3D1, APBA1, ARHGEF10, ARHGEF9, ASAP1, CACNA1B, CACNA1C, CACNA1D, CACNA1G, CACNA2D2, CACNB4, CADPS, CAMK2D, CAMK4, CAMKK1, CASZ1, CHRNB2, CNTNAP1, CNTNAP2, COL9A3, CTNNA2, DAGLA, DHX8, DLG1, DLG2, DLGAP2, DMD, DOC2B, DPP6, DRD3, DVL1, EEA1, EIF2AK3, EPHB1, FRMPD4, GABBR2, GABRA2, GABRA4, GABRB2, GA…
35637	multicellular organismal signaling	GO_BiologicalProcess_09.12.2013_15h39	[4, 5]	Group0	15.3216	131	3.4 E-6	6.3 E-4	5.8 E-9	2.9 E-8	[ABCC8, ACTN2, ADAM22, ADCYAP1, AGRN, AGTPBP1, AKAP9, ALS2, AMPH, ANK3, AP2A2, AP2B1, AP3B1, AP3D1, APBA1, ARHGEF10, ARHGEF9, ASAP1, CACNA1B, CACNA1C, CACNA1G, CACNA2D2, CACNB4, CADPS, CAMK2D, CAMK4, CAMKK1, CASZ1, CHRNB2, CNTNAP1, CNTNAP2, COL9A3, CTNNA2, DAGLA, DHX8, DLG1, DLG2, DLGAP2, DMD, DOC2B, DPP6, DRD3, DVL1, EEA1, EIF2AK3, EPHB1, FRMPD4, GABBR2, GABRA2, GABRA4, GABRB2, GABRR2, GAD1, GLR…
7268	synaptic transmission	GO_BiologicalProcess_09.12.2013_15h39	[4, 5, 6]	Group0	15.1596	114	2.4 E-5	4.1 E-3	5.8 E-9	2.9 E-8	[ABCC8, ACTN2, ADCYAP1, AGRN, AGTPBP1, AKAP9, ALS2, AMPH, AP2A2, AP2B1, AP3B1, AP3D1, APBA1, ARHGEF9, ASAP1, CACNA1B, CACNA1C, CACNA1G, CACNA2D2, CACNB4, CADPS, CAMK2D, CAMK4, CAMKK1, CHRNB2, CTNNA2, DAGLA, DHX8, DLG1, DLG2, DLGAP2, DMD, DOC2B, DRD3, DVL1, EEA1, EPHB1, FRMPD4, GABBR2, GABRA2, GABRA4, GABRB2, GABRR2, GAD1, GLRB, GRIA2, GRIA3, GRIK1, GRIK2, GRIN2B, GRIN2C, GRIP2, GRM5, HTT, ITPR3, …
50808	synapse organization	GO_BiologicalProcess_09.12.2013_15h39	[3]	Group1	20	34	1.4 E-4	2.1 E-2	3.9 E-8	1.1 E-7	[AGRN, ALS2, ANK3, CACNA1S, CACNA2D2, CACNB4, CDH1, CHRNB2, COL4A1, CTNNA2, DNER, DVL1, EPHB1, FARP1, FRMPD4, LAMB2, MUSK, MYO5A, NEDD4, NRCAM, NRD1, NRG1, NRXN1, NTRK2, PAK1, PAK3, PLXND1, PTK2, PTPRD, RELN, ROBO2, SH2D3C, TG, TNC]
7528	neuromuscular junction development	GO_BiologicalProcess_09.12.2013_15h39	[4]	Group1	30.6122	15	9.0 E-5	1.3 E-2	3.9 E-8	1.1 E-7	[AGRN, ALS2, CACNA1S, CACNA2D2, CACNB4, COL4A1, DVL1, LAMB2, MUSK, NEDD4, NRD1, NTRK2, PAK1, SH2D3C, TNC]
16358	dendrite development	GO_BiologicalProcess_09.12.2013_15h39	[3, 5, 6, 7, 8, 10, 11]	Group1	23.3533	39	1.0 E-6	2.0 E-4	3.9 E-8	1.1 E-7	[ABI2, ARHGEF7, ATP7A, CAPRIN2, CELSR2, CHRNB2, CIT, CTNNA2, DAB1, DCLK1, DSCAM, DVL1, EPHB1, FARP1, HPRT1, KIAA0319, KIDINS220, KLHL1, LRP8, MAP2, MCF2, MEF2A, NEDD4, NTRK2, OBSL1, PAK1, PAK3, PICALM, PPP1R9B, PTPRD, RELN, SEMA4D, SH2D3C, SIPA1L1, SNAP91, SRGAP2, SRGAP3, SS18L1, TNIK]
7017	microtubule-based process	GO_BiologicalProcess_09.12.2013_15h39	[3]	Group10	20.6379	110	1.2 E-12	2.8 E-10	6.7 E-22	1.0 E-20	[AP3B1, AP3D1, APBA1, APC, ARHGAP21, ARHGEF10, ATXN7, BRCA2, BUB1B, CAMSAP2, CCDC39, CCDC40, CCSER2, CDC42BPA, CDK5RAP2, CELSR2, CEP120, CEP152, CKAP5, CLASP1, CLASP2, CLIP1, CNTNAP1, DLC1, DNAH1, DNAH10, DNAH12, DNAH17, DNAH3, DNAH5, DNAH8, DOCK7, DST, DVL1, DYNC1H1, DYNC1I1, DYNC1LI2, DYNC2H1, EPHA3, EYA1, FYCO1, GCC2, GOLGA4, HTT, IFT122, INO80, KATNAL1, KIF13A, KIF13B, KIF1A, KIF1B, KIF20A, K…
51656	establishment of organelle localization	GO_BiologicalProcess_09.12.2013_15h39	[2, 3, 4, 5]	Group10	21.4286	48	9.3 E-7	1.8 E-4	6.7 E-22	1.0 E-20	[AMPH, AP3B1, AP3D1, ARHGAP21, CADPS, CDC42BPA, CDK5RAP2, CLASP1, COPB2, DYNC1I1, EEA1, EYA1, FNBP1L, FYCO1, GBF1, GRIK2, HTT, ITSN1, KIF13A, KIF1B, KIF5B, LRPPRC, MYH10, MYH9, MYO5A, MYO7A, NUMA1, NUSAP1, OPHN1, PCLO, PIP5K1C, PTK2, RASGRP1, RB1, RHOT1, RIMS1, SCRIB, SEC13, SEC16A, SEC24A, SEC24C, SEC24D, SEC31A, SPIRE1, SYNE2, SYNJ1, TBC1D8, ZW10]
7010	cytoskeleton organization	GO_BiologicalProcess_09.12.2013_15h39	[4]	Group10	18.6512	177	3.1 E-15	7.5 E-13	6.7 E-22	1.0 E-20	[ABI2, ABLIM2, ACTN1, ANK1, ANKH, ANTXR1, APC, ARAP1, ARHGAP21, ARHGEF10, ARHGEF17, ARHGEF5, ATP2C1, ATRNL1, ATXN7, BCR, BRCA2, BRSK2, BRWD1, BRWD3, BUB1B, CAMSAP2, CAPN3, CCDC88A, CCSER2, CDC42BPA, CDC42BPB, CDK5RAP2, CEP120, CEP152, CKAP5, CLASP1, CLASP2, CLIP1, CNTNAP1, CORO1B, CORO2A, DAAM1, DIAPH2, DLC1, DLG1, DOCK2, DOCK7, DST, DVL1, DYNC1H1, DYNC1LI2, ELMO1, EPB41, EPB41L5, EPHA3, EPS8, ER…
7018	microtubule-based movement	GO_BiologicalProcess_09.12.2013_15h39	[4]	Group10	22.9592	45	2.6 E-7	5.4 E-5	6.7 E-22	1.0 E-20	[AP3B1, AP3D1, APBA1, ARHGAP21, CCDC39, CCDC40, CELSR2, CNTNAP1, DNAH1, DNAH10, DNAH12, DNAH17, DNAH3, DNAH5, DNAH8, DST, DYNC1H1, DYNC1I1, DYNC1LI2, DYNC2H1, FYCO1, HTT, IFT122, KIF13A, KIF13B, KIF1A, KIF1B, KIF20A, KIF21B, KIF23, KIF25, KIF5B, KIF5C, KIF6, KIF9, KTN1, LRPPRC, NEFM, OPA1, RASGRP1, RHOT1, SPG7, TTC21B, UCHL1, ULK4]
226	microtubule cytoskeleton organization	GO_BiologicalProcess_09.12.2013_15h39	[4, 5]	Group10	19.7059	67	2.0 E-7	4.3 E-5	6.7 E-22	1.0 E-20	[APC, ARHGEF10, ATXN7, BRCA2, BUB1B, CAMSAP2, CCSER2, CDC42BPA, CDK5RAP2, CEP120, CEP152, CKAP5, CLASP1, CLASP2, CLIP1, DOCK7, DST, DVL1, DYNC1H1, DYNC1LI2, EPHA3, EYA1, GCC2, GOLGA4, HTT, INO80, KIF20A, KIF23, MAP1A, MAP2, MAP7, MAP7D2, MARK1, MYH9, NAV1, NCOR1, NEFM, NIN, NUMA1, NUSAP1, OSBPL1A, PARD3, PCM1, PCNT, PKD1, PKHD1, PLK2, PPP1R12A, PTK2, RANBP9, RB1, RCC1, ROCK2, SMC3, SPAG5, SPECC1L…
30705	cytoskeleton-dependent intracellular transport	GO_BiologicalProcess_09.12.2013_15h39	[3, 4, 5, 6]	Group10	22.549	23	2.8 E-4	3.6 E-2	6.7 E-22	1.0 E-20	[AP3B1, AP3D1, APBA1, ARHGAP21, CNTNAP1, DST, DYNC1I1, FYCO1, HTT, IFT122, KIF13A, KIF1A, KIF1B, KIF5B, LRPPRC, MYO10, NEFM, OPA1, RASGRP1, RHOT1, SPG7, TTC21B, UCHL1]
7399	nervous system development	GO_BiologicalProcess_09.12.2013_15h39	[4, 5]	Group11	16.8411	338	2.5 E-21	6.5 E-19	2.5 E-21	3.3 E-20	[AARS, ABI2, ABLIM2, ACAT1, ADAM22, ADAM23, ADCYAP1, ADNP2, AFF2, AGRN, AGTPBP1, AK8, ALDH3A2, ALK, ALS2, ANK1, ANK2, ANK3, ANKH, AP2A2, AP2B1, APBA1, APC, APOB, ARHGEF10, ARHGEF12, ARHGEF7, ARID1A, ASPM, ATM, ATP7A, ATP8A2, ATRX, ATXN2, BAI1, BCR, BECN1, BOK, BPTF, BRCA2, BRSK2, C2CD3, CACNA1C, CACNA1D, CACNA1G, CACNA1H, CACNA1I, CACNA1S, CACNB4, CAPRIN2, CASZ1, CBS, CCDC88A, CDH1, CDK5RAP2, CEL…
7417	central nervous system development	GO_BiologicalProcess_09.12.2013_15h39	[4, 5, 6]	Group11	15.7702	129	8.7 E-7	1.7 E-4	2.5 E-21	3.3 E-20	[AARS, ACAT1, ADAM22, ADAM23, ADCYAP1, AFF2, AGTPBP1, AK8, ALDH3A2, ASPM, ATM, ATP7A, ATRX, ATXN2, BCR, BOK, BPTF, BRCA2, C2CD3, CBS, CDH1, CDK5RAP2, CELSR2, CEP120, CEP290, CHD7, CHRNB2, CNTN1, CNTNAP2, COL3A1, CTNNA2, CTTNBP2, CYP26C1, DAB1, DCLK1, DLC1, DNER, DRD3, DSCAML1, DYNC2H1, EGFR, EIF2B3, EPHA7, EPHB1, ERBB4, EZH2, FLNB, FOXP1, GABRA4, GIGYF2, GNAO1, GPR124, GRIK1, HERC1, HPRT1, HTT, I…
7420	brain development	GO_BiologicalProcess_09.12.2013_15h39	[3, 4, 5, 6, 7]	Group11	15.9468	96	1.4 E-5	2.5 E-3	2.5 E-21	3.3 E-20	[AARS, ACAT1, ADCYAP1, AFF2, AGTPBP1, AK8, ASPM, ATM, ATP7A, ATRX, ATXN2, BCR, BOK, BPTF, BRCA2, C2CD3, CBS, CDH1, CDK5RAP2, CELSR2, CEP120, CEP290, CHRNB2, CNTN1, CNTNAP2, COL3A1, CTNNA2, CTTNBP2, DAB1, DCLK1, DLC1, DSCAML1, DYNC2H1, EGFR, EPHA7, ERBB4, EZH2, FLNB, GNAO1, HERC1, HPRT1, HTT, IFT88, INTS1, JHDM1D, KLHL1, LAMB1, LRP2, LRP6, LRP8, MAPK8IP3, MED1, MEF2A, MYH10, MYO16, NCOA6, NCOR1, N…
22008	neurogenesis	GO_BiologicalProcess_09.12.2013_15h39	[5, 6]	Group11	17.8052	245	2.6 E-18	6.6 E-16	2.5 E-21	3.3 E-20	[ABI2, ABLIM2, ADAM22, ADCYAP1, ADNP2, AGRN, AGTPBP1, ALK, ALS2, ANK1, ANK2, ANK3, ANKH, AP2A2, AP2B1, APC, ARHGEF10, ARHGEF12, ARHGEF7, ASPM, ATP7A, ATP8A2, ATXN2, BAI1, BECN1, BOK, BRSK2, CACNA1C, CACNA1D, CACNA1G, CACNA1H, CACNA1I, CACNA1S, CACNB4, CAPRIN2, CCDC88A, CDH1, CDK5RAP2, CELSR2, CELSR3, CEP120, CEP290, CHL1, CHRNB2, CIT, CLASP1, CLASP2, CLMN, CNTN1, CNTNAP1, CNTNAP2, COL3A1, COL4A1,…
30900	forebrain development	GO_BiologicalProcess_09.12.2013_15h39	[3, 4, 5, 6, 7, 8]	Group11	16.7155	57	2.2 E-4	3.0 E-2	2.5 E-21	3.3 E-20	[ADCYAP1, AGTPBP1, ASPM, ATP7A, ATRX, CDH1, CEP120, CHRNB2, CNTNAP2, COL3A1, DAB1, DCLK1, DLC1, DYNC2H1, EGFR, ERBB4, FLNB, GNAO1, HPRT1, HTT, IFT88, INTS1, LAMB1, LRP2, LRP6, LRP8, MAPK8IP3, MEF2A, MYH10, NCOR1, NCOR2, NF1, NOTCH1, NTRK2, OGDH, PCM1, PCNT, PGAP1, PLCB1, PLOD2, PLXNA4, PTPRS, RELN, ROBO1, ROBO2, SLIT2, SLIT3, SRGAP2, SRGAP3, STIL, TBC1D8, TCTN1, TOP2B, TTC8, TYRO3, UBA2, UCHL5]
21537	telencephalon development	GO_BiologicalProcess_09.12.2013_15h39	[3, 4, 5, 6, 7, 8, 9]	Group11	19.171	37	1.8 E-4	2.6 E-2	2.5 E-21	3.3 E-20	[AGTPBP1, CEP120, CNTNAP2, COL3A1, DAB1, EGFR, ERBB4, FLNB, HPRT1, HTT, IFT88, LAMB1, LRP6, LRP8, MEF2A, MYH10, NCOR2, NF1, NTRK2, OGDH, PCNT, PLCB1, PLOD2, PLXNA4, PTPRS, RELN, ROBO1, ROBO2, SLIT2, SLIT3, SRGAP2, SRGAP3, TBC1D8, TCTN1, TTC8, UBA2, UCHL5]
21885	forebrain cell migration	GO_BiologicalProcess_09.12.2013_15h39	[4, 5, 6, 7, 8, 9]	Group11	28.8462	15	1.9 E-4	2.6 E-2	2.5 E-21	3.3 E-20	[DAB1, EGFR, LAMB1, LRP6, LRP8, OGDH, RELN, ROBO1, SLIT2, SLIT3, SRGAP2, SRGAP3, TBC1D8, TYRO3, UBA2]
48699	generation of neurons	GO_BiologicalProcess_09.12.2013_15h39	[6, 7]	Group11	18.2589	237	4.2 E-19	1.0 E-16	2.5 E-21	3.3 E-20	[ABI2, ABLIM2, ADCYAP1, ADNP2, AGRN, AGTPBP1, ALK, ALS2, ANK1, ANK2, ANK3, ANKH, AP2A2, AP2B1, APC, ARHGEF12, ARHGEF7, ASPM, ATP7A, ATP8A2, ATXN2, BAI1, BECN1, BRSK2, CACNA1C, CACNA1D, CACNA1G, CACNA1H, CACNA1I, CACNA1S, CACNB4, CAPRIN2, CCDC88A, CDH1, CDK5RAP2, CELSR2, CELSR3, CEP290, CHL1, CHRNB2, CIT, CLASP1, CLASP2, CLMN, CNTN1, CNTNAP1, CNTNAP2, COL3A1, COL4A1, COL4A2, COL4A3, COL4A4, COL5A1…
30182	neuron differentiation	GO_BiologicalProcess_09.12.2013_15h39	[5, 7, 8]	Group11	18.3775	222	3.1 E-18	7.8 E-16	2.5 E-21	3.3 E-20	[ABI2, ABLIM2, ADCYAP1, ADNP2, AGRN, AGTPBP1, ALK, ALS2, ANK1, ANK2, ANK3, ANKH, AP2A2, AP2B1, APC, ARHGEF12, ARHGEF7, ASPM, ATP7A, ATP8A2, ATXN2, BAI1, BECN1, BRSK2, CACNA1C, CACNA1D, CACNA1G, CACNA1H, CACNA1I, CACNA1S, CACNB4, CAPRIN2, CCDC88A, CDH1, CDK5RAP2, CELSR2, CELSR3, CEP290, CHL1, CHRNB2, CIT, CLASP1, CLASP2, CLMN, CNTN1, CNTNAP1, CNTNAP2, COL3A1, COL4A1, COL4A2, COL4A3, COL4A4, COL5A1…
21987	cerebral cortex development	GO_BiologicalProcess_09.12.2013_15h39	[3, 4, 5, 6, 7, 8, 9, 10, 11]	Group11	24.359	19	3.2 E-4	4.2 E-2	2.5 E-21	3.3 E-20	[CEP120, CNTNAP2, COL3A1, DAB1, EGFR, LAMB1, LRP6, LRP8, NF1, NTRK2, PLCB1, PTPRS, RELN, ROBO1, SLIT2, SRGAP2, SRGAP3, TBC1D8, UBA2]
30030	cell projection organization	GO_BiologicalProcess_09.12.2013_15h39	[3]	Group12	20.6039	232	7.2 E-26	1.8 E-23	9.6 E-26	1.6 E-24	[ABI2, ABLIM2, ACTN2, ADCYAP1, AGRN, ALS2, ANK1, ANK2, ANK3, ANKH, AP2A2, AP2B1, APC, ARAP1, ARHGEF12, ARHGEF4, ARHGEF6, ARHGEF7, ASAP1, ATP7A, ATP8A2, ATXN2, BAI1, BRSK2, C2CD3, CACNA1C, CACNA1D, CACNA1G, CACNA1H, CACNA1I, CACNA1S, CACNB4, CAPRIN2, CC2D2A, CCDC88A, CDH1, CDH13, CELSR2, CELSR3, CEP164, CEP290, CEP89, CHL1, CHRNB2, CIT, CLASP1, CLASP2, CLMN, CNTN1, CNTNAP1, CNTNAP2, COL3A1, COL4A1…
10927	cellular component assembly involved in morphogenesis	GO_BiologicalProcess_09.12.2013_15h39	[3, 4, 5]	Group12	20.4301	38	3.7 E-5	6.3 E-3	9.6 E-26	1.6 E-24	[C2CD3, CAPN3, CC2D2A, CELSR2, CELSR3, CEP164, CEP290, CEP89, CNTNAP1, DMD, DYNC2H1, DZIP1, FOXP1, IFT140, INPP5F, LAMA5, LDB3, MEF2A, MYBPC3, MYH10, MYH11, MYLK3, NEBL, NEK1, OBSCN, OBSL1, OSBPL1A, PCM1, PCNT, PDGFRA, PIKFYVE, PKHD1, SPEF2, TMEM67, TMOD1, TTC8, TTN, WDR19]
30031	cell projection assembly	GO_BiologicalProcess_09.12.2013_15h39	[4]	Group12	22.9249	58	5.4 E-9	1.2 E-6	9.6 E-26	1.6 E-24	[ACTN2, AGRN, APC, ARAP1, ARHGEF4, ARHGEF6, ARHGEF7, C2CD3, CC2D2A, CCDC88A, CDH13, CELSR2, CELSR3, CEP164, CEP290, CEP89, CYFIP1, DMD, DYNC2H1, DZIP1, FGD2, FNBP1L, IFT140, INPP5F, INPP5K, INTS1, ITGB4, LAMA5, LRRC16A, MTOR, MTSS1, MYH10, MYLK3, MYO10, MYO3A, NCKAP1, NEK1, NRG1, NRXN1, ODZ1, OPHN1, OSBPL1A, PCM1, PCNT, PKHD1, PPP1R9B, PTPRO, PXDN, ROCK1, SLIT2, SPATA13, SPEF2, SRGAP2, SRGAP3, TM…
70925	organelle assembly	GO_BiologicalProcess_09.12.2013_15h39	[4]	Group12	17.6292	58	4.4 E-5	7.4 E-3	9.6 E-26	1.6 E-24	[ARHGEF10, ARHGEF5, ATG13, ATG9A, ATXN2, BECN1, C2CD3, CAPN3, CC2D2A, CELSR2, CELSR3, CEP164, CEP290, CEP89, CHAF1B, CNOT1, DMD, DYNC1H1, DYNC2H1, DZIP1, FARP2, FOXP1, HCK, IFT140, INO80, INPP5F, KIF23, LAMA5, LDB3, MEF2A, MYBPC3, MYH10, MYH11, MYLK3, MYO7A, NCOR1, NEBL, NEK1, OBSCN, OBSL1, OSBPL1A, PATL1, PCM1, PCNT, PDGFRA, PIK3C3, PKHD1, PUM2, RCC1, SPEF2, TBC1D14, TBC1D8, TMEM67, TMOD1, TPR, …
30036	actin cytoskeleton organization	GO_BiologicalProcess_09.12.2013_15h39	[4, 5]	Group12	18.3071	93	4.0 E-8	8.7 E-6	9.6 E-26	1.6 E-24	[ABI2, ACTN1, ANTXR1, ARAP1, ARHGEF10, ARHGEF17, ARHGEF5, ATP2C1, ATRNL1, BCR, BRSK2, CAPN3, CCDC88A, CDC42BPA, CDC42BPB, CORO1B, CORO2A, DAAM1, DIAPH2, DLC1, DLG1, DOCK2, ELMO1, EPB41, EPB41L5, EPHA3, EPS8, FARP2, FAT1, FGD2, FHOD1, FLNB, FOXP1, HCK, INF2, INPP5K, IQSEC1, ITGB1BP1, KLHL1, LDB3, LPIN1, LRRC16A, MEF2A, MICAL3, MTOR, MTSS1, MYBPC3, MYCBP2, MYH10, MYH11, MYH9, MYLK3, MYO1B, NAT10, N…
30032	lamellipodium assembly	GO_BiologicalProcess_09.12.2013_15h39	[5]	Group12	35.4167	17	3.4 E-6	6.3 E-4	9.6 E-26	1.6 E-24	[ARHGEF4, ARHGEF6, ARHGEF7, CCDC88A, CDH13, CYFIP1, INTS1, LRRC16A, MTOR, NCKAP1, NRG1, PTPRO, PXDN, SLIT2, SPATA13, SRGAP2, VCL]
31032	actomyosin structure organization	GO_BiologicalProcess_09.12.2013_15h39	[5, 6]	Group12	26.8657	18	1.2 E-4	1.8 E-2	9.6 E-26	1.6 E-24	[CAPN3, CDC42BPA, CDC42BPB, EPB41L5, FOXP1, LDB3, MEF2A, MYBPC3, MYH10, MYH11, MYLK3, NEBL, OBSCN, OBSL1, PDGFRA, PHACTR1, TMOD1, TTN]
60271	cilium morphogenesis	GO_BiologicalProcess_09.12.2013_15h39	[5, 6, 7]	Group12	21.0145	29	1.8 E-4	2.5 E-2	9.6 E-26	1.6 E-24	[ASAP1, C2CD3, CC2D2A, CELSR2, CELSR3, CEP164, CEP290, CEP89, DMD, DYNC2H1, DZIP1, IFT122, IFT140, IFT88, INPP5F, LAMA5, NEK1, OSBPL1A, PCM1, PCNT, PKHD1, SPEF2, TCTN1, TCTN3, TMEM67, TTC21B, TTC8, ULK4, WDR19]
34220	ion transmembrane transport	GO_BiologicalProcess_09.12.2013_15h39	[4, 5, 6]	Group13	17.0901	74	1.3 E-5	2.3 E-3	1.3 E-5	2.6 E-5	[ABCC8, ACACB, ACTN2, ANK2, ANK3, ANO1, ANO10, ANO3, ANO9, ARHGEF9, ASIC4, ATP10D, ATP11C, ATP1A1, ATP1B1, ATP2A3, ATP2B1, ATP2C1, ATP2C2, ATP7A, CACNA1D, CACNA1G, CACNA1H, CAMK2D, CLCN4, CPT1A, DAPK1, DLG1, DMD, DRD3, GABRA2, GABRA4, GABRB2, GABRR2, GAS6, GLRB, HELLS, ITGAV, KCNH1, KCNH5, KCNH6, KCNH7, KCNMA1, KCNQ1, LOXHD1, MYO5A, NALCN, NEDD4, NOS1, NRXN1, PDE2A, PICALM, PKD1, PLA2G6, PLB1, RE…
30001	metal ion transport	GO_BiologicalProcess_09.12.2013_15h39	[5, 6, 7]	Group13	15.5309	98	3.4 E-5	5.8 E-3	1.3 E-5	2.6 E-5	[ABCC8, ACTN2, ADCYAP1, ADCYAP1R1, ANK2, ANK3, ANXA6, ASIC4, ATP1A1, ATP1B1, ATP2A3, ATP2C1, ATP7A, CACNA1B, CACNA1C, CACNA1D, CACNA1G, CACNA1H, CACNA1I, CACNA1S, CACNA2D1, CAMK2D, CAPN3, CDH23, CHRNB2, CLTC, CNTN1, COL9A3, CPAMD8, DLG1, DMD, DPP6, DRD3, GAS6, GNAO1, HELLS, HEPH, INPP5K, ITGAV, ITPR1, ITPR3, KCNH1, KCNH5, KCNH6, KCNH7, KCNMA1, KCNMB2, KCNQ1, KCNQ2, KIF5B, KLHL3, LOXHD1, MCU, MFI2…
6814	sodium ion transport	GO_BiologicalProcess_09.12.2013_15h39	[6, 7, 8]	Group13	19.8676	30	3.9 E-4	4.9 E-2	1.3 E-5	2.6 E-5	[ANK3, ASIC4, ATP1A1, ATP1B1, CAMK2D, CNTN1, COL9A3, DLG1, DMD, DRD3, KLHL3, NALCN, NDUFA9, NEDD4, NOS1, SCN1A, SCN2A, SCN4A, SCN4B, SCNN1A, SLC12A1, SLC12A2, SLC12A3, SLC22A4, SLC24A2, SLC24A4, SLC4A7, SLC9A5, UTRN, WNK2]
7155	cell adhesion	GO_BiologicalProcess_09.12.2013_15h39	[2, 3]	Group14	17.493	187	2.7 E-13	6.4 E-11	4.3 E-13	4.7 E-12	[ACAN, ACTN1, ACTN2, ADAM12, ADAM17, ADAM22, ADAM23, ADAM9, ADAMTS13, ANTXR1, APBA1, APC, ARVCF, ATP1B1, ATP2C1, BAI1, BVES, CCDC80, CDH1, CDH13, CDH22, CDH23, CDH5, CDH6, CELSR2, CELSR3, CHL1, CLSTN2, CNTN1, CNTN3, CNTNAP1, CNTNAP2, CNTNAP5, COL11A1, COL12A1, COL14A1, COL17A1, COL28A1, COL3A1, COL4A3, COL5A1, COL6A3, CTNNA2, CTNND1, DAB1, DCBLD2, DEAF1, DLC1, DLG1, DLG5, DMD, DPP4, DSCAM, DSCAML…
34330	cell junction organization	GO_BiologicalProcess_09.12.2013_15h39	[3]	Group14	21.25	51	5.6 E-7	1.1 E-4	4.3 E-13	4.7 E-12	[ACTN1, ACTN2, APC, ARHGEF6, CDH1, CDH13, CDH5, CDH6, CHAF1B, CNTNAP1, COL17A1, CTNND1, DLC1, DLG1, DST, EPB41L5, EPHA3, FLCN, FN1, FRMPD2, HDAC9, INADL, ITGB1BP1, ITGB4, LAMA3, LAMA4, LAMA5, LAMB2, MACF1, MLLT4, MYO1E, NRG1, PARD3, PIP5K1C, PLEC, PLEKHA7, PTK2, PTPRK, PTPRO, PVRL1, PXDN, RAPGEF1, RASGRF2, ROCK1, ROCK2, SPG7, TBCD, TJP1, TLN1, TLN2, VCL]
31589	cell-substrate adhesion	GO_BiologicalProcess_09.12.2013_15h39	[3, 4]	Group14	22.2222	58	1.8 E-8	3.9 E-6	4.3 E-13	4.7 E-12	[ACTN1, ACTN2, ADAM9, ADAMTS13, ANTXR1, BVES, CCDC80, CDH13, COL17A1, COL3A1, DLC1, DMD, EGFL6, EPB41L5, EPDR1, EPHA3, EPHB1, EPHB6, FBLN2, FN1, FREM1, GAS6, INTS1, ITGA11, ITGA8, ITGAV, ITGB1BP1, ITGB4, ITGB6, LAMA5, LAMB1, LAMB2, LIAS, MACF1, MUC4, NF1, NID1, NOTCH1, NRG1, PIK3R1, PKD1, PPFIA1, PTK2, PTPRK, PTPRO, PXDN, ROCK1, ROCK2, SNED1, SRGAP2, TBCD, TECTA, TMEM8B, TYRO3, UTRN, VCL, VIT, VW…
34329	cell junction assembly	GO_BiologicalProcess_09.12.2013_15h39	[4]	Group14	24.0196	49	1.7 E-8	3.7 E-6	4.3 E-13	4.7 E-12	[ACTN1, ACTN2, APC, ARHGEF6, CDH1, CDH13, CDH5, CDH6, CHAF1B, CNTNAP1, COL17A1, CTNND1, DLC1, DLG1, DST, EPB41L5, EPHA3, FLCN, FN1, FRMPD2, HDAC9, INADL, ITGB1BP1, ITGB4, LAMA3, LAMA4, LAMA5, LAMB2, MACF1, MLLT4, MYO1E, NRG1, PARD3, PIP5K1C, PLEC, PTK2, PTPRK, PTPRO, PVRL1, PXDN, RAPGEF1, RASGRF2, ROCK1, ROCK2, TBCD, TJP1, TLN1, TLN2, VCL]
45216	cell-cell junction organization	GO_BiologicalProcess_09.12.2013_15h39	[4]	Group14	19.7044	40	5.6 E-5	9.1 E-3	4.3 E-13	4.7 E-12	[ACTN1, ACTN2, APC, CDH1, CDH13, CDH5, CDH6, CHAF1B, CNTNAP1, CTNND1, DLC1, DLG1, EPB41L5, EPHA3, FLCN, FRMPD2, HDAC9, INADL, ITGB1BP1, LAMA5, MACF1, MLLT4, MYO1E, NRG1, PARD3, PIP5K1C, PLEKHA7, PTK2, PTPRK, PTPRO, PVRL1, PXDN, ROCK1, ROCK2, SPG7, TBCD, TJP1, TLN1, TLN2, VCL]
7160	cell-matrix adhesion	GO_BiologicalProcess_09.12.2013_15h39	[4, 5]	Group14	23.5632	41	4.2 E-7	8.7 E-5	4.3 E-13	4.7 E-12	[ACTN1, ACTN2, ADAM9, ADAMTS13, CDH13, COL17A1, COL3A1, DLC1, DMD, EPB41L5, EPDR1, EPHA3, EPHB6, FN1, FREM1, ITGA11, ITGA8, ITGAV, ITGB1BP1, ITGB4, ITGB6, LAMA5, LIAS, MACF1, MUC4, NF1, NID1, NRG1, PIK3R1, PKD1, PPFIA1, PTK2, PTPRK, PXDN, ROCK1, ROCK2, SNED1, TECTA, TMEM8B, UTRN, VCL]
7044	cell-substrate junction assembly	GO_BiologicalProcess_09.12.2013_15h39	[5]	Group14	31.5069	23	7.5 E-7	1.4 E-4	4.3 E-13	4.7 E-12	[ACTN1, ACTN2, COL17A1, DLC1, DST, EPB41L5, EPHA3, FN1, ITGB1BP1, ITGB4, LAMA3, LAMA4, LAMA5, LAMB2, MACF1, NRG1, PLEC, PTK2, PTPRK, PXDN, ROCK1, ROCK2, TLN1]
34332	adherens junction organization	GO_BiologicalProcess_09.12.2013_15h39	[5]	Group14	23.7624	24	8.7 E-5	1.3 E-2	4.3 E-13	4.7 E-12	[ACTN1, ACTN2, CDH1, CDH13, CDH5, CDH6, CTNND1, DLC1, EPB41L5, EPHA3, ITGB1BP1, LAMA5, MACF1, MLLT4, NRG1, PIP5K1C, PTK2, PTPRK, PVRL1, PXDN, ROCK1, ROCK2, TBCD, VCL]
34333	adherens junction assembly	GO_BiologicalProcess_09.12.2013_15h39	[5, 6]	Group14	28.3333	17	9.3 E-5	1.4 E-2	4.3 E-13	4.7 E-12	[ACTN1, ACTN2, DLC1, EPB41L5, EPHA3, ITGB1BP1, LAMA5, MACF1, NRG1, PIP5K1C, PTK2, PTPRK, PXDN, ROCK1, ROCK2, TBCD, VCL]
32318	regulation of Ras GTPase activity	GO_BiologicalProcess_09.12.2013_15h39	[6, 7, 8, 9, 10, 11, 12, 13, 14]	Group15	24.0838	46	4.2 E-8	9.0 E-6	2.1 E-10	1.2 E-9	[ACAP3, ADCYAP1, AGAP3, AGRN, ALS2, ARAP1, ARHGAP29, ARHGEF5, ASAP1, ASAP2, BVES, DLC1, DOCK4, DOCK7, EPHA3, EZH2, FGD2, GIT1, INPP5F, ITGB1BP1, MTOR, NF1, NTRK2, NTRK3, PDZD2, PLXNB1, PLXNB2, PREX2, PTK2, RABGAP1L, RALBP1, RALGAPA1, RALGAPA2, RALGAPB, RAPGEF1, RASA3, RASGRF2, RASGRP1, REPS1, RICTOR, SCRIB, SEMA4D, SIPA1L1, SOS1, SRGAP2, TBC1D2]
43547	positive regulation of GTPase activity	GO_BiologicalProcess_09.12.2013_15h39	[6, 7, 8, 9, 10, 11, 12, 13, 14]	Group15	24.7191	44	3.6 E-8	7.9 E-6	2.1 E-10	1.2 E-9	[ADCYAP1, AGRN, ALS2, ARAP1, ARHGAP29, ARHGEF5, ARHGEF6, ARHGEF7, BIN1, DLC1, DOCK1, DOCK4, DOCK7, EZH2, GNAO1, INPP5F, NF1, NTRK3, PDZD2, PLCB1, PLXNB1, PREX2, RAB3GAP2, RABGAP1, RABGAP1L, RALBP1, RALGAPA1, RALGAPA2, RALGAPB, RAPGEF1, RASA3, RASGRF2, RASGRP1, REPS1, RGS12, RGS3, RGS6, SCRIB, SEMA4D, SIPA1L1, SOS1, SRGAP2, TBC1D2, TBCD]
32319	regulation of Rho GTPase activity	GO_BiologicalProcess_09.12.2013_15h39	[7, 8, 9, 10, 11, 12, 13, 14, 15]	Group15	26.8519	29	1.2 E-6	2.4 E-4	2.1 E-10	1.2 E-9	[ADCYAP1, AGRN, ALS2, ARAP1, ARHGAP29, ARHGEF5, BVES, DLC1, DOCK4, DOCK7, EPHA3, FGD2, INPP5F, ITGB1BP1, MTOR, NTRK2, PDZD2, PLXNB1, PLXNB2, PREX2, PTK2, RALBP1, RASGRP1, REPS1, RICTOR, SCRIB, SEMA4D, SOS1, SRGAP2]
32320	positive regulation of Ras GTPase activity	GO_BiologicalProcess_09.12.2013_15h39	[7, 8, 9, 10, 11, 12, 13, 14, 15]	Group15	26.2295	32	6.3 E-7	1.2 E-4	2.1 E-10	1.2 E-9	[ADCYAP1, AGRN, ALS2, ARAP1, ARHGAP29, ARHGEF5, DLC1, DOCK4, DOCK7, EZH2, INPP5F, NF1, NTRK3, PDZD2, PLXNB1, PREX2, RABGAP1L, RALBP1, RALGAPA1, RALGAPA2, RALGAPB, RAPGEF1, RASA3, RASGRF2, RASGRP1, REPS1, SCRIB, SEMA4D, SIPA1L1, SOS1, SRGAP2, TBC1D2]
32321	positive regulation of Rho GTPase activity	GO_BiologicalProcess_09.12.2013_15h39	[8, 9, 10, 11, 12, 13, 14, 15, 16]	Group15	25.6757	19	1.5 E-4	2.2 E-2	2.1 E-10	1.2 E-9	[AGRN, ALS2, ARAP1, ARHGAP29, ARHGEF5, DLC1, DOCK4, DOCK7, INPP5F, PDZD2, PLXNB1, PREX2, RALBP1, RASGRP1, REPS1, SCRIB, SEMA4D, SOS1, SRGAP2]
9894	regulation of catabolic process	GO_BiologicalProcess_09.12.2013_15h39	[3, 4]	Group15	18.7597	121	7.0 E-11	1.6 E-8	2.1 E-10	1.2 E-9	[ACAP3, ADAM9, ADCYAP1, AGAP3, AGRN, ALS2, APC, ARAP1, ARHGAP29, ARHGEF10, ARHGEF5, ARHGEF6, ARHGEF7, ARNT, ASAP1, ASAP2, BECN1, BIN1, BTRC, BVES, CDH1, CHAF1B, CNOT1, CPAMD8, CPT1A, DAPK1, DLC1, DNAJC1, DNPEP, DOCK1, DOCK4, DOCK7, DVL1, EGFR, EGLN1, EPHA3, EZH2, FAF1, FGD2, GGA3, GIT1, GLMN, GNAO1, GPLD1, GRIN2C, GTPBP1, HDAC4, HERC1, HSP90AB1, INPP5F, INTS1, ITGB1BP1, KIAA0226, KIF25, LARP1, LR…
1901136	carbohydrate derivative catabolic process	GO_BiologicalProcess_09.12.2013_15h39	[4]	Group15	15.2997	97	6.8 E-5	1.0 E-2	2.1 E-10	1.2 E-9	[ABCA2, ACAN, ACAP3, ACLY, ADAMTS9, ADCYAP1, AGAP3, AGRN, ALS2, AMPD3, ARAP1, ARHGAP29, ARHGEF10, ARHGEF5, ARHGEF6, ARHGEF7, ASAP1, ASAP2, ATP8B3, BIN1, BVES, CSPG4, DLC1, DNM1, DOCK1, DOCK4, DOCK7, EDEM3, EGLN1, EPHA3, EPHB6, EZH2, FBXO2, FGD2, GALC, GIT1, GNAO1, GNL3, GTPBP1, GTPBP4, HPRT1, INO80, INPP5F, ITGB1BP1, LSG1, MACF1, MDN1, MTOR, MYH9, NF1, NTRK2, NTRK3, OPA1, PANK2, PDE10A, PDE11A, P…
31329	regulation of cellular catabolic process	GO_BiologicalProcess_09.12.2013_15h39	[4, 5]	Group15	19.3606	109	9.4 E-11	2.1 E-8	2.1 E-10	1.2 E-9	[ACAP3, ADAM9, ADCYAP1, AGAP3, AGRN, ALS2, ARAP1, ARHGAP29, ARHGEF10, ARHGEF5, ARHGEF6, ARHGEF7, ARNT, ASAP1, ASAP2, BECN1, BIN1, BTRC, BVES, CHAF1B, CNOT1, CPT1A, DAPK1, DLC1, DNAJC1, DNPEP, DOCK1, DOCK4, DOCK7, DVL1, EGLN1, EPHA3, EZH2, FGD2, GIT1, GLMN, GNAO1, GPLD1, GTPBP1, HDAC4, HERC1, HSP90AB1, INPP5F, INTS1, ITGB1BP1, KIAA0226, KIF25, LARP1, LRPPRC, MIA3, MTOR, MYBPC3, NCOR1, NF1, NRD1, N…
46434	organophosphate catabolic process	GO_BiologicalProcess_09.12.2013_15h39	[4, 5]	Group15	16.0393	98	9.1 E-6	1.6 E-3	2.1 E-10	1.2 E-9	[ABCA2, ACAP3, ACLY, ADCYAP1, AGAP3, AGRN, ALS2, AMPD3, ARAP1, ARHGAP29, ARHGEF10, ARHGEF5, ARHGEF6, ARHGEF7, ASAP1, ASAP2, ATP8B3, BIN1, BVES, DLC1, DNAJC1, DNM1, DOCK1, DOCK4, DOCK7, EGLN1, ENPP3, ENTPD2, EPHA3, EZH2, FGD2, GIT1, GNAO1, GNL3, GTPBP1, GTPBP4, HPRT1, INO80, INPP5F, INPP5K, ITGB1BP1, LSG1, MACF1, MDN1, MTOR, MYBPC3, MYH9, NF1, NTRK2, NTRK3, OPA1, PDE10A, PDE11A, PDE2A, PDE8A, PDZD…
51336	regulation of hydrolase activity	GO_BiologicalProcess_09.12.2013_15h39	[4, 5]	Group15	15.2902	137	2.2 E-6	4.2 E-4	2.1 E-10	1.2 E-9	[ACAP3, ADCYAP1, ADCYAP1R1, AGAP3, AGRN, ALS2, ARAP1, ARHGAP29, ARHGEF5, ARHGEF6, ARHGEF7, ASAP1, ASAP2, BIN1, BOK, BVES, CAMK2D, CAST, CDAN1, CDH1, CHL1, CMYA5, CNTN1, COL4A3, CR1, CTSH, DLC1, DLG2, DNAJC1, DNPEP, DOCK1, DOCK4, DOCK7, EGFR, EGLN1, EIF2AK3, EPHA3, EPHA7, EZH2, FARP1, FGD2, FKBP15, FLT1, GAS6, GIT1, GNAO1, GPLD1, HIP1, HTT, HYOU1, INPP5F, INTS1, ITGB1BP1, ITIH3, ITIH4, ITPR1, ITPR…
7264	small GTPase mediated signal transduction	GO_BiologicalProcess_09.12.2013_15h39	[5, 6]	Group15	17.5809	125	2.4 E-9	5.4 E-7	2.1 E-10	1.2 E-9	[ACAP3, ADCYAP1, AGAP3, AGRN, ALS2, ARAP1, ARFGEF2, ARHGAP18, ARHGAP20, ARHGAP21, ARHGAP29, ARHGAP32, ARHGAP40, ARHGEF10, ARHGEF12, ARHGEF17, ARHGEF4, ARHGEF5, ARHGEF6, ARHGEF7, ARHGEF9, ASAP1, ASAP2, BCR, BVES, CDH13, CHUK, COL3A1, DAB1, DGKZ, DLC1, DOCK1, DOCK10, DOCK2, DOCK3, DOCK4, DOCK5, DOCK7, DOCK8, DOCK9, ELMO1, EPHA3, EPS8, EZH2, FAM13A, FARP1, FARP2, FGD2, FLCN, GAPVD1, GARNL3, GBF1, GI…
51345	positive regulation of hydrolase activity	GO_BiologicalProcess_09.12.2013_15h39	[5, 6]	Group15	15.625	85	9.1 E-5	1.4 E-2	2.1 E-10	1.2 E-9	[ADCYAP1, ADCYAP1R1, AGRN, ALS2, ARAP1, ARHGAP29, ARHGEF5, ARHGEF6, ARHGEF7, BIN1, BOK, CDAN1, CHL1, CNTN1, COL4A3, CR1, CTSH, DLC1, DNAJC1, DNPEP, DOCK1, DOCK4, DOCK7, EGFR, EIF2AK3, EZH2, FLT1, GNAO1, GPLD1, HIP1, HYOU1, INPP5F, ITPR1, ITPR2, ITPR3, MAP3K5, MAPK8, MEF2A, MYBPC3, NF1, NTRK3, PDCD6IP, PDE1A, PDGFRA, PDZD2, PICALM, PLA2G6, PLCB1, PLXNB1, PPARGC1B, PREX2, PRKAR2B, PSME4, RAB3GAP2, …
1901292	nucleoside phosphate catabolic process	GO_BiologicalProcess_09.12.2013_15h39	[4, 5, 6, 7]	Group15	16.844	95	1.5 E-6	2.9 E-4	2.1 E-10	1.2 E-9	[ABCA2, ACAP3, ACLY, ADCYAP1, AGAP3, AGRN, ALS2, AMPD3, ARAP1, ARHGAP29, ARHGEF10, ARHGEF5, ARHGEF6, ARHGEF7, ASAP1, ASAP2, ATP8B3, BIN1, BVES, DLC1, DNAJC1, DNM1, DOCK1, DOCK4, DOCK7, EGLN1, ENPP3, ENTPD2, EPHA3, EZH2, FGD2, GIT1, GNAO1, GNL3, GTPBP1, GTPBP4, HPRT1, INO80, INPP5F, ITGB1BP1, LSG1, MACF1, MDN1, MTOR, MYBPC3, MYH9, NF1, NTRK2, NTRK3, OPA1, PDE10A, PDE11A, PDE2A, PDE8A, PDZD2, PEX6,…
9118	regulation of nucleoside metabolic process	GO_BiologicalProcess_09.12.2013_15h39	[5, 6, 7]	Group15	22.973	68	2.4 E-10	5.5 E-8	2.1 E-10	1.2 E-9	[ACAP3, ADCYAP1, AGAP3, AGRN, ALS2, ARAP1, ARHGAP29, ARHGEF10, ARHGEF5, ARHGEF6, ARHGEF7, ASAP1, ASAP2, BIN1, BVES, DLC1, DNAJC1, DOCK1, DOCK4, DOCK7, EPHA3, EZH2, FGD2, FLCN, GIT1, GNAO1, INPP5F, ITGB1BP1, MTOR, MYBPC3, NF1, NTRK2, NTRK3, PDZD2, PLB1, PLCB1, PLXNB1, PLXNB2, PREX2, PTK2, PTPRN2, PXK, RAB3GAP2, RABGAP1, RABGAP1L, RALBP1, RALGAPA1, RALGAPA2, RALGAPB, RAPGEF1, RAPGEF6, RASA3, RASGRF…
9141	nucleoside triphosphate metabolic process	GO_BiologicalProcess_09.12.2013_15h39	[5, 6, 7]	Group15	16.2362	88	1.6 E-5	2.8 E-3	2.1 E-10	1.2 E-9	[ABCA2, ACAP3, ACLY, ADCYAP1, AGAP3, AGRN, AK5, AK8, AKD1, ALS2, ARAP1, ARHGAP29, ARHGEF10, ARHGEF5, ARHGEF6, ARHGEF7, ASAP1, ASAP2, ATP1A1, ATP8B3, BIN1, BVES, CACNA1C, DLC1, DNM1, DOCK1, DOCK4, DOCK7, ENPP3, EPHA3, EZH2, FGD2, FLCN, GIT1, GNAO1, GNL3, GTPBP1, GTPBP4, INO80, INPP5F, ITGB1BP1, LSG1, MACF1, MDN1, MTOR, MYH9, NF1, NTRK2, NTRK3, OPA1, PDZD2, PEX6, PLCB1, PLXNB1, PLXNB2, PMS2, PREX2,…
38179	neurotrophin signaling pathway	GO_BiologicalProcess_09.12.2013_15h39	[5, 6, 7]	Group15	20	61	4.2 E-7	8.7 E-5	2.1 E-10	1.2 E-9	[ADAM17, ADCYAP1, ADCYAP1R1, AP2A2, AP2B1, ARHGEF12, ARHGEF17, ARHGEF4, ARHGEF6, ARHGEF7, ARHGEF9, CHUK, EGFR, ERBB4, FGD2, FGFR4, GAB1, ITPR1, ITPR2, ITPR3, ITSN1, KALRN, KIDINS220, MAPK1, MAPK8, MCF2, MCF2L, MEF2A, MTOR, NRG1, NTRK2, NTRK3, OBSCN, PCSK5, PDCD6IP, PDE1A, PDGFRA, PHLPP2, PICALM, PIK3CA, PIK3CD, PIK3R1, PPP2R5D, PRDM4, PRKAR2B, PTPN11, RAPGEF1, RASGRF2, RICTOR, RPS6KA2, RPS6KA3, R…
51056	regulation of small GTPase mediated signal transduction	GO_BiologicalProcess_09.12.2013_15h39	[5, 6, 7]	Group15	23.1481	100	7.8 E-15	1.8 E-12	2.1 E-10	1.2 E-9	[ACAP3, ADCYAP1, AGAP3, AGRN, ALS2, ARAP1, ARFGEF2, ARHGAP18, ARHGAP20, ARHGAP21, ARHGAP29, ARHGAP32, ARHGAP40, ARHGEF10, ARHGEF12, ARHGEF17, ARHGEF4, ARHGEF5, ARHGEF6, ARHGEF7, ARHGEF9, ASAP1, ASAP2, BCR, BVES, COL3A1, DGKZ, DLC1, DOCK4, DOCK7, EPHA3, EZH2, FAM13A, FARP1, FARP2, FGD2, FLCN, GAPVD1, GARNL3, GBF1, GIT1, INPP5F, IQGAP2, IQSEC1, ITGB1BP1, ITSN1, ITSN2, KALRN, MADD, MCF2, MCF2L, MTOR…
6140	regulation of nucleotide metabolic process	GO_BiologicalProcess_09.12.2013_15h39	[5, 6, 7, 8]	Group15	19.4836	83	1.2 E-8	2.8 E-6	2.1 E-10	1.2 E-9	[ACAP3, ADCYAP1, ADCYAP1R1, AGAP3, AGRN, ALS2, ARAP1, ARHGAP29, ARHGEF10, ARHGEF5, ARHGEF6, ARHGEF7, ASAP1, ASAP2, BIN1, BVES, CBS, CEP290, CPAMD8, DLC1, DNAJC1, DOCK1, DOCK4, DOCK7, DRD3, EGLN1, EPHA3, EZH2, FGD2, FLCN, GABBR2, GIT1, GNAO1, INPP5F, ITGB1BP1, MTOR, MYBPC3, NF1, NOS1, NOS2, NPR3, NTRK2, NTRK3, PDE2A, PDZD2, PICALM, PLB1, PLCB1, PLXNB1, PLXNB2, PREX2, PTK2, PTPRN2, PXK, RAB3GAP2, R…
7265	Ras protein signal transduction	GO_BiologicalProcess_09.12.2013_15h39	[6, 7]	Group15	20.6593	94	5.2 E-11	1.2 E-8	2.1 E-10	1.2 E-9	[ACAP3, ADCYAP1, AGAP3, AGRN, ALS2, ARAP1, ARFGEF2, ARHGAP29, ARHGEF10, ARHGEF12, ARHGEF17, ARHGEF4, ARHGEF5, ARHGEF6, ARHGEF7, ARHGEF9, ASAP1, ASAP2, BCR, BVES, CDH13, CHUK, COL3A1, DGKZ, DLC1, DOCK4, DOCK7, ELMO1, EPHA3, EPS8, EZH2, FARP1, FARP2, FGD2, FLCN, GBF1, GIT1, HACE1, INPP5F, IQGAP3, IQSEC1, ITGB1BP1, ITSN1, ITSN2, KALRN, MADD, MAPK1, MCF2, MCF2L, MTOR, NF1, NRG1, NTRK2, NTRK3, OBSCN, …
9143	nucleoside triphosphate catabolic process	GO_BiologicalProcess_09.12.2013_15h39	[5, 6, 7, 8]	Group15	17.4569	81	2.2 E-6	4.2 E-4	2.1 E-10	1.2 E-9	[ABCA2, ACAP3, ACLY, ADCYAP1, AGAP3, AGRN, ALS2, ARAP1, ARHGAP29, ARHGEF10, ARHGEF5, ARHGEF6, ARHGEF7, ASAP1, ASAP2, ATP8B3, BIN1, BVES, DLC1, DNM1, DOCK1, DOCK4, DOCK7, ENPP3, EPHA3, EZH2, FGD2, GIT1, GNAO1, GNL3, GTPBP1, GTPBP4, INO80, INPP5F, ITGB1BP1, LSG1, MACF1, MDN1, MTOR, MYH9, NF1, NTRK2, NTRK3, OPA1, PDZD2, PEX6, PLCB1, PLXNB1, PLXNB2, PMS2, PREX2, PRPS1, PTK2, PTPRN2, RAB3GAP2, RABGAP1…
46128	purine ribonucleoside metabolic process	GO_BiologicalProcess_09.12.2013_15h39	[6, 7, 8]	Group15	15.4882	92	6.6 E-5	1.0 E-2	2.1 E-10	1.2 E-9	[ABCA2, ACACB, ACAP3, ACLY, ADCYAP1, AGAP3, AGRN, AK5, AKD1, ALS2, AMPD3, ARAP1, ARHGAP29, ARHGEF10, ARHGEF5, ARHGEF6, ARHGEF7, ASAP1, ASAP2, ATP1A1, ATP8B3, BIN1, BVES, DLC1, DNM1, DOCK1, DOCK4, DOCK7, EPHA3, EZH2, FGD2, FLCN, GIT1, GMPS, GNAO1, GNL3, GTPBP1, GTPBP4, HPRT1, INO80, INPP5F, ITGB1BP1, LSG1, MACF1, MCCC2, MDN1, MTOR, MYH9, NF1, NTRK2, NTRK3, OPA1, PANK2, PDE6B, PDZD2, PEX6, PLCB1, P…
46578	regulation of Ras protein signal transduction	GO_BiologicalProcess_09.12.2013_15h39	[6, 7, 8]	Group15	23.5294	80	1.6 E-12	3.9 E-10	2.1 E-10	1.2 E-9	[ACAP3, ADCYAP1, AGAP3, AGRN, ALS2, ARAP1, ARFGEF2, ARHGAP29, ARHGEF10, ARHGEF12, ARHGEF17, ARHGEF4, ARHGEF5, ARHGEF6, ARHGEF7, ARHGEF9, ASAP1, ASAP2, BCR, BVES, COL3A1, DGKZ, DLC1, DOCK4, DOCK7, EPHA3, EZH2, FARP1, FARP2, FGD2, FLCN, GBF1, GIT1, INPP5F, IQSEC1, ITGB1BP1, ITSN1, ITSN2, KALRN, MADD, MCF2, MCF2L, MTOR, NF1, NRG1, NTRK2, NTRK3, OBSCN, OGT, PDZD2, PLCE1, PLEKHG1, PLXNB1, PLXNB2, PREX…
48011	neurotrophin TRK receptor signaling pathway	GO_BiologicalProcess_09.12.2013_15h39	[6, 7, 8]	Group15	19.9324	59	7.4 E-7	1.4 E-4	2.1 E-10	1.2 E-9	[ADAM17, ADCYAP1, ADCYAP1R1, AP2A2, AP2B1, ARHGEF12, ARHGEF17, ARHGEF4, ARHGEF6, ARHGEF7, ARHGEF9, CHUK, EGFR, ERBB4, FGD2, FGFR4, GAB1, ITPR1, ITPR2, ITPR3, ITSN1, KALRN, KIDINS220, MAPK1, MAPK8, MCF2, MCF2L, MEF2A, MTOR, NRG1, NTRK2, OBSCN, PCSK5, PDE1A, PDGFRA, PHLPP2, PICALM, PIK3CA, PIK3CD, PIK3R1, PPP2R5D, PRDM4, PRKAR2B, PTPN11, RAPGEF1, RASGRF2, RICTOR, RPS6KA2, RPS6KA3, RPS6KA5, SHC3, SN…
6195	purine nucleotide catabolic process	GO_BiologicalProcess_09.12.2013_15h39	[6, 7, 8, 9]	Group15	17.3507	93	5.2 E-7	1.0 E-4	2.1 E-10	1.2 E-9	[ABCA2, ACAP3, ACLY, ADCYAP1, AGAP3, AGRN, ALS2, AMPD3, ARAP1, ARHGAP29, ARHGEF10, ARHGEF5, ARHGEF6, ARHGEF7, ASAP1, ASAP2, ATP8B3, BIN1, BVES, DLC1, DNAJC1, DNM1, DOCK1, DOCK4, DOCK7, EGLN1, EPHA3, EZH2, FGD2, GIT1, GNAO1, GNL3, GTPBP1, GTPBP4, HPRT1, INO80, INPP5F, ITGB1BP1, LSG1, MACF1, MDN1, MTOR, MYBPC3, MYH9, NF1, NTRK2, NTRK3, OPA1, PDE10A, PDE11A, PDE2A, PDE8A, PDZD2, PEX6, PLB1, PLCB1, P…
7266	Rho protein signal transduction	GO_BiologicalProcess_09.12.2013_15h39	[7, 8]	Group15	25.2174	58	1.1 E-10	2.5 E-8	2.1 E-10	1.2 E-9	[ADCYAP1, AGRN, ALS2, ARAP1, ARHGAP29, ARHGEF10, ARHGEF12, ARHGEF17, ARHGEF4, ARHGEF5, ARHGEF6, ARHGEF7, ARHGEF9, BCR, BVES, CDH13, CHUK, COL3A1, DLC1, DOCK4, DOCK7, EPHA3, FARP1, FARP2, FGD2, FLCN, INPP5F, ITGB1BP1, ITSN1, ITSN2, KALRN, MCF2, MCF2L, MTOR, NTRK2, OBSCN, PDZD2, PLEKHG1, PLXNB1, PLXNB2, PREX2, PTK2, RALBP1, RAPGEF1, RASGRF2, RASGRP1, REPS1, RICTOR, ROCK1, SCRIB, SEMA4D, SOS1, SPATA…
1900542	regulation of purine nucleotide metabolic process	GO_BiologicalProcess_09.12.2013_15h39	[6, 7, 8, 9]	Group15	19.2857	81	3.0 E-8	6.6 E-6	2.1 E-10	1.2 E-9	[ACAP3, ADCYAP1, ADCYAP1R1, AGAP3, AGRN, ALS2, ARAP1, ARHGAP29, ARHGEF10, ARHGEF5, ARHGEF6, ARHGEF7, ASAP1, ASAP2, BIN1, BVES, CBS, CEP290, CPAMD8, DLC1, DNAJC1, DOCK1, DOCK4, DOCK7, DRD3, EGLN1, EPHA3, EZH2, FGD2, FLCN, GABBR2, GIT1, GNAO1, INPP5F, ITGB1BP1, MTOR, MYBPC3, NF1, NOS1, NOS2, NPR3, NTRK2, NTRK3, PDE2A, PDZD2, PLB1, PLCB1, PLXNB1, PLXNB2, PREX2, PTK2, PTPRN2, PXK, RAB3GAP2, RABGAP1, …
9154	purine ribonucleotide catabolic process	GO_BiologicalProcess_09.12.2013_15h39	[6, 7, 8, 9, 10]	Group15	17.8645	87	3.4 E-7	7.0 E-5	2.1 E-10	1.2 E-9	[ABCA2, ACAP3, ACLY, ADCYAP1, AGAP3, AGRN, ALS2, AMPD3, ARAP1, ARHGAP29, ARHGEF10, ARHGEF5, ARHGEF6, ARHGEF7, ASAP1, ASAP2, ATP8B3, BIN1, BVES, DLC1, DNM1, DOCK1, DOCK4, DOCK7, EGLN1, EPHA3, EZH2, FGD2, GIT1, GNAO1, GNL3, GTPBP1, GTPBP4, HPRT1, INO80, INPP5F, ITGB1BP1, LSG1, MACF1, MDN1, MTOR, MYH9, NF1, NTRK2, NTRK3, OPA1, PDE10A, PDE11A, PDE2A, PDE8A, PDZD2, PEX6, PLCB1, PLXNB1, PLXNB2, PMS2, P…
9205	purine ribonucleoside triphosphate metabolic process	GO_BiologicalProcess_09.12.2013_15h39	[7, 8, 9]	Group15	16.4384	84	1.5 E-5	2.7 E-3	2.1 E-10	1.2 E-9	[ABCA2, ACAP3, ACLY, ADCYAP1, AGAP3, AGRN, AK5, AKD1, ALS2, ARAP1, ARHGAP29, ARHGEF10, ARHGEF5, ARHGEF6, ARHGEF7, ASAP1, ASAP2, ATP1A1, ATP8B3, BIN1, BVES, DLC1, DNM1, DOCK1, DOCK4, DOCK7, EPHA3, EZH2, FGD2, FLCN, GIT1, GNAO1, GNL3, GTPBP1, GTPBP4, INO80, INPP5F, ITGB1BP1, LSG1, MACF1, MDN1, MTOR, MYH9, NF1, NTRK2, NTRK3, OPA1, PDZD2, PEX6, PLCB1, PLXNB1, PLXNB2, PMS2, PREX2, PRPS1, PTK2, PTPRN2,…
33121	regulation of purine nucleotide catabolic process	GO_BiologicalProcess_09.12.2013_15h39	[6, 7, 8, 9, 10]	Group15	23.0508	68	2.0 E-10	4.7 E-8	2.1 E-10	1.2 E-9	[ACAP3, ADCYAP1, AGAP3, AGRN, ALS2, ARAP1, ARHGAP29, ARHGEF10, ARHGEF5, ARHGEF6, ARHGEF7, ASAP1, ASAP2, BIN1, BVES, DLC1, DNAJC1, DOCK1, DOCK4, DOCK7, EGLN1, EPHA3, EZH2, FGD2, GIT1, GNAO1, INPP5F, ITGB1BP1, MTOR, MYBPC3, NF1, NTRK2, NTRK3, PDZD2, PLB1, PLCB1, PLXNB1, PLXNB2, PREX2, PTK2, PTPRN2, PXK, RAB3GAP2, RABGAP1, RABGAP1L, RALBP1, RALGAPA1, RALGAPA2, RALGAPB, RAPGEF1, RAPGEF6, RASA3, RASGR…
35023	regulation of Rho protein signal transduction	GO_BiologicalProcess_09.12.2013_15h39	[7, 8, 9]	Group15	27.6923	54	1.0 E-11	2.4 E-9	2.1 E-10	1.2 E-9	[ADCYAP1, AGRN, ALS2, ARAP1, ARHGAP29, ARHGEF10, ARHGEF12, ARHGEF17, ARHGEF4, ARHGEF5, ARHGEF6, ARHGEF7, ARHGEF9, BCR, BVES, COL3A1, DLC1, DOCK4, DOCK7, EPHA3, FARP1, FARP2, FGD2, FLCN, INPP5F, ITGB1BP1, ITSN1, ITSN2, KALRN, MCF2, MCF2L, MTOR, NTRK2, OBSCN, PDZD2, PLEKHG1, PLXNB1, PLXNB2, PREX2, PTK2, RALBP1, RAPGEF1, RASGRF2, RASGRP1, REPS1, RICTOR, SCRIB, SEMA4D, SOS1, SPATA13, SRGAP2, TIAM1, T…
46130	purine ribonucleoside catabolic process	GO_BiologicalProcess_09.12.2013_15h39	[7, 8, 9]	Group15	17.2632	82	3.0 E-6	5.6 E-4	2.1 E-10	1.2 E-9	[ABCA2, ACAP3, ACLY, ADCYAP1, AGAP3, AGRN, ALS2, AMPD3, ARAP1, ARHGAP29, ARHGEF10, ARHGEF5, ARHGEF6, ARHGEF7, ASAP1, ASAP2, ATP8B3, BIN1, BVES, DLC1, DNM1, DOCK1, DOCK4, DOCK7, EPHA3, EZH2, FGD2, GIT1, GNAO1, GNL3, GTPBP1, GTPBP4, HPRT1, INO80, INPP5F, ITGB1BP1, LSG1, MACF1, MDN1, MTOR, MYH9, NF1, NTRK2, NTRK3, OPA1, PDZD2, PEX6, PLCB1, PLXNB1, PLXNB2, PMS2, PREX2, PRPS1, PTK2, PTPRN2, RAB3GAP2, …
1901068	guanosine-containing compound metabolic process	GO_BiologicalProcess_09.12.2013_15h39	[7, 8, 9]	Group15	17.9104	72	3.1 E-6	5.9 E-4	2.1 E-10	1.2 E-9	[ACAP3, ADCYAP1, AGAP3, AGRN, ALS2, ARAP1, ARHGAP29, ARHGEF10, ARHGEF5, ARHGEF6, ARHGEF7, ASAP1, ASAP2, BIN1, BVES, DLC1, DNM1, DOCK1, DOCK4, DOCK7, EPHA3, EZH2, FGD2, GIT1, GMPS, GNAO1, GNL3, GTPBP1, GTPBP4, HPRT1, INPP5F, ITGB1BP1, LSG1, MTOR, NF1, NTRK2, NTRK3, OPA1, PDE6B, PDZD2, PLCB1, PLXNB1, PLXNB2, PREX2, PRPS1, PTK2, PTPRN2, RAB3GAP2, RABGAP1, RABGAP1L, RALBP1, RALGAPA1, RALGAPA2, RALGAP…
9207	purine ribonucleoside triphosphate catabolic process	GO_BiologicalProcess_09.12.2013_15h39	[7, 8, 9, 10]	Group15	17.4672	80	2.5 E-6	4.7 E-4	2.1 E-10	1.2 E-9	[ABCA2, ACAP3, ACLY, ADCYAP1, AGAP3, AGRN, ALS2, ARAP1, ARHGAP29, ARHGEF10, ARHGEF5, ARHGEF6, ARHGEF7, ASAP1, ASAP2, ATP8B3, BIN1, BVES, DLC1, DNM1, DOCK1, DOCK4, DOCK7, EPHA3, EZH2, FGD2, GIT1, GNAO1, GNL3, GTPBP1, GTPBP4, INO80, INPP5F, ITGB1BP1, LSG1, MACF1, MDN1, MTOR, MYH9, NF1, NTRK2, NTRK3, OPA1, PDZD2, PEX6, PLCB1, PLXNB1, PLXNB2, PMS2, PREX2, PRPS1, PTK2, PTPRN2, RAB3GAP2, RABGAP1, RABGA…
33124	regulation of GTP catabolic process	GO_BiologicalProcess_09.12.2013_15h39	[6, 7, 8, 9, 10, 11, 12]	Group15	23.4615	61	8.4 E-10	1.9 E-7	2.1 E-10	1.2 E-9	[ACAP3, ADCYAP1, AGAP3, AGRN, ALS2, ARAP1, ARHGAP29, ARHGEF10, ARHGEF5, ARHGEF6, ARHGEF7, ASAP1, ASAP2, BIN1, BVES, DLC1, DOCK1, DOCK4, DOCK7, EPHA3, EZH2, FGD2, GIT1, GNAO1, INPP5F, ITGB1BP1, MTOR, NF1, NTRK2, NTRK3, PDZD2, PLCB1, PLXNB1, PLXNB2, PREX2, PTK2, PTPRN2, RAB3GAP2, RABGAP1, RABGAP1L, RALBP1, RALGAPA1, RALGAPA2, RALGAPB, RAPGEF1, RAPGEF6, RASA3, RASGRF2, RASGRP1, REPS1, RGS12, RGS3, R…
1901069	guanosine-containing compound catabolic process	GO_BiologicalProcess_09.12.2013_15h39	[8, 9, 10]	Group15	18.4211	70	1.5 E-6	2.9 E-4	2.1 E-10	1.2 E-9	[ACAP3, ADCYAP1, AGAP3, AGRN, ALS2, ARAP1, ARHGAP29, ARHGEF10, ARHGEF5, ARHGEF6, ARHGEF7, ASAP1, ASAP2, BIN1, BVES, DLC1, DNM1, DOCK1, DOCK4, DOCK7, EPHA3, EZH2, FGD2, GIT1, GNAO1, GNL3, GTPBP1, GTPBP4, HPRT1, INPP5F, ITGB1BP1, LSG1, MTOR, NF1, NTRK2, NTRK3, OPA1, PDZD2, PLCB1, PLXNB1, PLXNB2, PREX2, PRPS1, PTK2, PTPRN2, RAB3GAP2, RABGAP1, RABGAP1L, RALBP1, RALGAPA1, RALGAPA2, RALGAPB, RAPGEF1, R…
70848	response to growth factor	GO_BiologicalProcess_09.12.2013_15h39	[4]	Group16	16.836	116	1.0 E-7	2.2 E-5	1.2 E-11	1.2 E-10	[ADAM17, ADAM9, ADCYAP1, ADCYAP1R1, AP2A2, AP2B1, APC, ARHGEF12, ARHGEF17, ARHGEF4, ARHGEF6, ARHGEF7, ARHGEF9, ARNT, BCL9L, CAPN5, CCNC, CHUK, COL3A1, COL4A2, CPS1, DLL4, DMD, EGFR, EPB41L5, ERBB4, FAM20C, FBN2, FGD2, FGFR4, FLCN, FLT1, GAB1, GAS6, GLG1, GPR124, GRB10, HIPK2, INPP5K, INTS1, ITGA8, ITGB1BP1, ITPR1, ITPR2, ITPR3, ITSN1, KALRN, KIDINS220, LTBP2, MAPK1, MAPK8, MAPK9, MCF2, MCF2L, MED…
7167	enzyme linked receptor protein signaling pathway	GO_BiologicalProcess_09.12.2013_15h39	[5, 6]	Group16	15.5577	159	1.0 E-7	2.2 E-5	1.2 E-11	1.2 E-10	[ACVR2A, ADAM12, ADAM17, ADAM9, ADCYAP1, ADCYAP1R1, AFAP1L2, ALK, AP2A2, AP2B1, APC, ARHGEF12, ARHGEF17, ARHGEF4, ARHGEF6, ARHGEF7, ARHGEF9, ARNT, ATXN7, BCL9L, BCR, CAPN5, CCNC, CDH13, CDS2, CHUK, CNTN1, COL3A1, CREBBP, CSPG4, EEF2K, EGFR, EIF2AK3, EIF4G1, EPHA3, EPHA7, EPHB1, EPHB6, EPS15, EPS15L1, EPS8, ERBB2IP, ERBB4, F7, FAM20C, FBN2, FGD2, FGFR4, FLCN, FLT1, GAB1, GAS6, GIGYF2, GLG1, GPLD1,…
38179	neurotrophin signaling pathway	GO_BiologicalProcess_09.12.2013_15h39	[5, 6, 7]	Group16	20	61	4.2 E-7	8.7 E-5	1.2 E-11	1.2 E-10	[ADAM17, ADCYAP1, ADCYAP1R1, AP2A2, AP2B1, ARHGEF12, ARHGEF17, ARHGEF4, ARHGEF6, ARHGEF7, ARHGEF9, CHUK, EGFR, ERBB4, FGD2, FGFR4, GAB1, ITPR1, ITPR2, ITPR3, ITSN1, KALRN, KIDINS220, MAPK1, MAPK8, MCF2, MCF2L, MEF2A, MTOR, NRG1, NTRK2, NTRK3, OBSCN, PCSK5, PDCD6IP, PDE1A, PDGFRA, PHLPP2, PICALM, PIK3CA, PIK3CD, PIK3R1, PPP2R5D, PRDM4, PRKAR2B, PTPN11, RAPGEF1, RASGRF2, RICTOR, RPS6KA2, RPS6KA3, R…
7169	transmembrane receptor protein tyrosine kinase signaling pathway	GO_BiologicalProcess_09.12.2013_15h39	[6, 7]	Group16	16.8044	122	5.5 E-8	1.1 E-5	1.2 E-11	1.2 E-10	[ADAM12, ADAM17, ADCYAP1, ADCYAP1R1, AFAP1L2, ALK, AP2A2, AP2B1, ARHGEF12, ARHGEF17, ARHGEF4, ARHGEF6, ARHGEF7, ARHGEF9, ARNT, ATXN7, BCR, CDH13, CDS2, CHUK, CNTN1, CREBBP, CSPG4, EEF2K, EGFR, EIF2AK3, EIF4G1, EPHA3, EPHA7, EPHB1, EPHB6, EPS15, EPS15L1, EPS8, ERBB2IP, ERBB4, F7, FAM20C, FGD2, FGFR4, FLT1, GAB1, GIGYF2, GPLD1, GPR124, GRB10, IGF2R, IGFBP4, INPP5K, INTS1, ITPR1, ITPR2, ITPR3, ITSN1…
7265	Ras protein signal transduction	GO_BiologicalProcess_09.12.2013_15h39	[6, 7]	Group16	20.6593	94	5.2 E-11	1.2 E-8	1.2 E-11	1.2 E-10	[ACAP3, ADCYAP1, AGAP3, AGRN, ALS2, ARAP1, ARFGEF2, ARHGAP29, ARHGEF10, ARHGEF12, ARHGEF17, ARHGEF4, ARHGEF5, ARHGEF6, ARHGEF7, ARHGEF9, ASAP1, ASAP2, BCR, BVES, CDH13, CHUK, COL3A1, DGKZ, DLC1, DOCK4, DOCK7, ELMO1, EPHA3, EPS8, EZH2, FARP1, FARP2, FGD2, FLCN, GBF1, GIT1, HACE1, INPP5F, IQGAP3, IQSEC1, ITGB1BP1, ITSN1, ITSN2, KALRN, MADD, MAPK1, MCF2, MCF2L, MTOR, NF1, NRG1, NTRK2, NTRK3, OBSCN, …
48011	neurotrophin TRK receptor signaling pathway	GO_BiologicalProcess_09.12.2013_15h39	[6, 7, 8]	Group16	19.9324	59	7.4 E-7	1.4 E-4	1.2 E-11	1.2 E-10	[ADAM17, ADCYAP1, ADCYAP1R1, AP2A2, AP2B1, ARHGEF12, ARHGEF17, ARHGEF4, ARHGEF6, ARHGEF7, ARHGEF9, CHUK, EGFR, ERBB4, FGD2, FGFR4, GAB1, ITPR1, ITPR2, ITPR3, ITSN1, KALRN, KIDINS220, MAPK1, MAPK8, MCF2, MCF2L, MEF2A, MTOR, NRG1, NTRK2, OBSCN, PCSK5, PDE1A, PDGFRA, PHLPP2, PICALM, PIK3CA, PIK3CD, PIK3R1, PPP2R5D, PRDM4, PRKAR2B, PTPN11, RAPGEF1, RASGRF2, RICTOR, RPS6KA2, RPS6KA3, RPS6KA5, SHC3, SN…
7266	Rho protein signal transduction	GO_BiologicalProcess_09.12.2013_15h39	[7, 8]	Group16	25.2174	58	1.1 E-10	2.5 E-8	1.2 E-11	1.2 E-10	[ADCYAP1, AGRN, ALS2, ARAP1, ARHGAP29, ARHGEF10, ARHGEF12, ARHGEF17, ARHGEF4, ARHGEF5, ARHGEF6, ARHGEF7, ARHGEF9, BCR, BVES, CDH13, CHUK, COL3A1, DLC1, DOCK4, DOCK7, EPHA3, FARP1, FARP2, FGD2, FLCN, INPP5F, ITGB1BP1, ITSN1, ITSN2, KALRN, MCF2, MCF2L, MTOR, NTRK2, OBSCN, PDZD2, PLEKHG1, PLXNB1, PLXNB2, PREX2, PTK2, RALBP1, RAPGEF1, RASGRF2, RASGRP1, REPS1, RICTOR, ROCK1, SCRIB, SEMA4D, SOS1, SPATA…
38127	ERBB signaling pathway	GO_BiologicalProcess_09.12.2013_15h39	[7, 8]	Group16	17.7866	45	2.5 E-4	3.3 E-2	1.2 E-11	1.2 E-10	[ADAM12, ADAM17, AFAP1L2, AP2A2, AP2B1, ARHGEF7, CDH13, CHUK, CREBBP, EGFR, EPS15, EPS15L1, EPS8, ERBB2IP, ERBB4, FGFR4, GAB1, ITPR1, ITPR2, ITPR3, LGMN, MAPK1, MTOR, NRG1, PDE1A, PDGFRA, PHLPP2, PICALM, PIK3C2A, PIK3CA, PIK3CD, PIK3R1, PLCE1, PRKAR2B, PTPN11, PXDN, REPS2, RICTOR, RPS6KA5, SHC3, SNAP91, SOS1, TBC1D8, TNRC6A, TSC2]
35023	regulation of Rho protein signal transduction	GO_BiologicalProcess_09.12.2013_15h39	[7, 8, 9]	Group16	27.6923	54	1.0 E-11	2.4 E-9	1.2 E-11	1.2 E-10	[ADCYAP1, AGRN, ALS2, ARAP1, ARHGAP29, ARHGEF10, ARHGEF12, ARHGEF17, ARHGEF4, ARHGEF5, ARHGEF6, ARHGEF7, ARHGEF9, BCR, BVES, COL3A1, DLC1, DOCK4, DOCK7, EPHA3, FARP1, FARP2, FGD2, FLCN, INPP5F, ITGB1BP1, ITSN1, ITSN2, KALRN, MCF2, MCF2L, MTOR, NTRK2, OBSCN, PDZD2, PLEKHG1, PLXNB1, PLXNB2, PREX2, PTK2, RALBP1, RAPGEF1, RASGRF2, RASGRP1, REPS1, RICTOR, SCRIB, SEMA4D, SOS1, SPATA13, SRGAP2, TIAM1, T…
51640	organelle localization	GO_BiologicalProcess_09.12.2013_15h39	[3, 4]	Group2	21.9512	63	7.3 E-9	1.6 E-6	2.0 E-11	1.8 E-10	[AMPH, AP3B1, AP3D1, ARHGAP21, ASPM, CADPS, CDC42BPA, CDK5RAP2, CEP120, CLASP1, COPB2, DAB1, DMD, DYNC1I1, DYNC1LI2, EEA1, EYA1, FNBP1L, FYCO1, GBF1, GOLGA2, GRIK2, HTT, ITSN1, KIF13A, KIF1B, KIF5B, LRPPRC, MEF2A, MLPH, MYH10, MYH9, MYO5A, MYO7A, NIN, NRXN1, NUMA1, NUSAP1, OPHN1, PARD3, PCLO, PCM1, PEX1, PIP5K1C, PLXNA2, PTK2, RASGRP1, RB1, RHOT1, RIMS1, SCRIB, SEC13, SEC16A, SEC24A, SEC24C, SEC2…
51656	establishment of organelle localization	GO_BiologicalProcess_09.12.2013_15h39	[2, 3, 4, 5]	Group2	21.4286	48	9.3 E-7	1.8 E-4	2.0 E-11	1.8 E-10	[AMPH, AP3B1, AP3D1, ARHGAP21, CADPS, CDC42BPA, CDK5RAP2, CLASP1, COPB2, DYNC1I1, EEA1, EYA1, FNBP1L, FYCO1, GBF1, GRIK2, HTT, ITSN1, KIF13A, KIF1B, KIF5B, LRPPRC, MYH10, MYH9, MYO5A, MYO7A, NUMA1, NUSAP1, OPHN1, PCLO, PIP5K1C, PTK2, RASGRP1, RB1, RHOT1, RIMS1, SCRIB, SEC13, SEC16A, SEC24A, SEC24C, SEC24D, SEC31A, SPIRE1, SYNE2, SYNJ1, TBC1D8, ZW10]
6900	membrane budding	GO_BiologicalProcess_09.12.2013_15h39	[3, 4, 5]	Group2	29.4118	15	1.5 E-4	2.1 E-2	2.0 E-11	1.8 E-10	[AP2B1, COPB2, EPS15, FNBP1L, GBF1, HIP1, PICALM, PIK3C2A, SEC13, SEC16A, SEC24A, SEC24C, SEC24D, SEC31A, SNAP91]
30705	cytoskeleton-dependent intracellular transport	GO_BiologicalProcess_09.12.2013_15h39	[3, 4, 5, 6]	Group2	22.549	23	2.8 E-4	3.6 E-2	2.0 E-11	1.8 E-10	[AP3B1, AP3D1, APBA1, ARHGAP21, CNTNAP1, DST, DYNC1I1, FYCO1, HTT, IFT122, KIF13A, KIF1A, KIF1B, KIF5B, LRPPRC, MYO10, NEFM, OPA1, RASGRP1, RHOT1, SPG7, TTC21B, UCHL1]
51648	vesicle localization	GO_BiologicalProcess_09.12.2013_15h39	[4, 5]	Group2	20.2381	34	1.1 E-4	1.7 E-2	2.0 E-11	1.8 E-10	[AMPH, AP3B1, AP3D1, CADPS, COPB2, DYNC1I1, EEA1, FNBP1L, FYCO1, GBF1, GRIK2, HTT, ITSN1, KIF13A, KIF5B, MLPH, MYO5A, MYO7A, NRXN1, OPHN1, PCLO, PIP5K1C, RASGRP1, RIMS1, SCRIB, SEC13, SEC16A, SEC24A, SEC24C, SEC24D, SEC31A, SYNJ1, TBC1D8, VPS33A]
51650	establishment of vesicle localization	GO_BiologicalProcess_09.12.2013_15h39	[3, 4, 5, 6]	Group2	19.7452	31	3.5 E-4	4.5 E-2	2.0 E-11	1.8 E-10	[AMPH, AP3B1, AP3D1, CADPS, COPB2, DYNC1I1, EEA1, FNBP1L, FYCO1, GBF1, GRIK2, HTT, ITSN1, KIF13A, KIF5B, MYO5A, MYO7A, OPHN1, PCLO, PIP5K1C, RASGRP1, RIMS1, SCRIB, SEC13, SEC16A, SEC24A, SEC24C, SEC24D, SEC31A, SYNJ1, TBC1D8]
44802	single-organism membrane organization	GO_BiologicalProcess_09.12.2013_15h39	[2, 4]	Group3	15.0538	98	1.1 E-4	1.7 E-2	5.4 E-5	5.4 E-5	[ABCA4, ADARB1, AGRN, ANK1, ANK2, ANK3, ANKH, AP2B1, AP3D1, ARFGEF2, ATF2, ATP10B, ATP10D, ATP11C, ATP9A, CAPN3, CDH1, CNTNAP2, COL5A1, COPB2, DDOST, DENND4C, DLC1, DLG1, DOC2B, DOCK2, DVL1, EEA1, EGFR, EPS15, EYA1, FNBP1L, GAS6, GBF1, GCC2, GOLGA4, GRIK2, HIP1, HSPA4, HTT, IFT122, INPP5K, ITGB1BP1, KIF13A, KIF5B, KTN1, LAMA5, MACF1, MAP7, MAPK8, MFN1, MICALL1, MKL1, MUSK, MYH10, MYO1E, MYO5A, MY…
61024	membrane organization	GO_BiologicalProcess_09.12.2013_15h39	[3]	Group3	15.1297	105	5.4 E-5	8.9 E-3	5.4 E-5	5.4 E-5	[ABCA4, ADARB1, AGRN, ANK1, ANK2, ANK3, ANKH, AP2B1, AP3D1, ARFGEF2, ATF2, ATP10B, ATP10D, ATP11C, ATP9A, CAPN3, CCDC88A, CDH1, CNTNAP2, COL5A1, COPB2, DDOST, DENND4C, DLC1, DLG1, DOC2B, DOCK1, DOCK2, DVL1, EEA1, EGFR, ELMO1, EPS15, EYA1, FNBP1L, GAS6, GBF1, GCC2, GOLGA4, GRIK2, HACE1, HIP1, HSPA4, HTT, IFT122, INPP5K, ITGB1BP1, KIF13A, KIF5B, KTN1, LAMA5, MACF1, MAP7, MAPK8, MFN1, MICALL1, MKL1,…
9653	anatomical structure morphogenesis	GO_BiologicalProcess_09.12.2013_15h39	[2, 3]	Group4	15.0127	354	3.1 E-14	7.5 E-12	9.6 E-22	1.4 E-20	[ABLIM2, ACAN, ACVR2A, ADAM12, ADAM17, ADAM9, AFF3, AGRN, AGTPBP1, ALS2, ANK1, ANK2, ANK3, ANKH, ANKRD11, ANTXR1, AP2A2, AP2B1, APC, APOB, ARAP1, ARHGEF12, ARHGEF5, ARHGEF7, ASAP1, ATF2, ATM, ATP7A, ATP8A2, ATXN2, BAI1, BCL9L, BCR, BRSK2, BRWD1, BRWD3, BTRC, BVES, C2CD3, C5, C6, CACNA1C, CACNA1D, CACNA1G, CACNA1H, CACNA1I, CACNA1S, CACNB4, CAPN3, CAPRIN2, CBS, CC2D2A, CCBE1, CCDC39, CCDC40, CDH1,…
40012	regulation of locomotion	GO_BiologicalProcess_09.12.2013_15h39	[2, 3]	Group4	15.6028	88	7.3 E-5	1.1 E-2	9.6 E-22	1.4 E-20	[ABHD2, ACE, ADAM17, ADAM9, ADARB1, APC, BCR, BVES, C5, CCDC88A, CDH13, CNTN1, COL3A1, CTSH, DLC1, DLL4, DRD3, DSCAM, EGFR, EPB41L5, ERBB4, F7, FLCN, FLT1, GAB1, GAS6, GPLD1, GPR124, GRM5, GTPBP4, HACE1, HDAC9, IKBKAP, IL16, ITGAV, ITGB1BP1, LAMA1, LAMA2, LAMA3, LAMA4, LAMA5, LAMB1, MACF1, MAPK1, MCC, MIA3, MKL1, MUC2, MYLK3, MYO1E, NEXN, NF1, NOTCH1, NRG1, NTRK3, PAK1, PANK2, PARN, PDCD6IP, PDGF…
6928	cellular component movement	GO_BiologicalProcess_09.12.2013_15h39	[3]	Group4	17.264	289	1.2 E-19	3.0 E-17	9.6 E-22	1.4 E-20	[ABHD2, ABI2, ABLIM2, ACE, ACTN1, ACTN2, ADAM17, ADAM9, ADARB1, AGRN, AMFR, ANK1, ANK2, ANK3, ANKH, AP2A2, AP2B1, AP3B1, AP3D1, APBA1, APC, APOB, ARAP1, ARHGAP21, ARHGEF12, ARHGEF5, ASPM, ATP1A1, ATP1B1, BCR, C5, CACNA1C, CACNA1D, CACNA1G, CACNA1H, CACNA1I, CACNA1S, CACNB4, CAMK2D, CCDC39, CCDC40, CCDC88A, CDC42BPA, CDC42BPB, CDH13, CELSR2, CELSR3, CHL1, CLASP1, CLASP2, CNTN1, CNTNAP1, COL3A1, CO…
48667	cell morphogenesis involved in neuron differentiation	GO_BiologicalProcess_09.12.2013_15h39	[3]	Group4	20.6039	232	7.2 E-26	1.8 E-23	9.6 E-22	1.4 E-20	[ABI2, ABLIM2, ACTN1, ACTN2, ADCYAP1, AGRN, ALS2, ANK1, ANK2, ANK3, ANKH, ANTXR1, AP2A2, AP2B1, APC, ARAP1, ARHGEF10, ARHGEF12, ARHGEF17, ARHGEF4, ARHGEF5, ARHGEF6, ARHGEF7, ASAP1, ATG13, ATG9A, ATP2C1, ATP7A, ATP8A2, ATRNL1, ATXN2, BAI1, BCR, BECN1, BRSK2, C2CD3, CACNA1C, CACNA1D, CACNA1G, CACNA1H, CACNA1I, CACNA1S, CACNB4, CAPN3, CAPRIN2, CC2D2A, CCDC88A, CDC42BPA, CDC42BPB, CDH1, CDH13, CELSR2…
6935	chemotaxis	GO_BiologicalProcess_09.12.2013_15h39	[3, 4]	Group4	18.0654	127	3.0 E-10	6.8 E-8	9.6 E-22	1.4 E-20	[ABLIM2, ADAM17, AGRN, ANK1, ANK2, ANK3, ANKH, AP2A2, AP2B1, ARHGEF12, ARHGEF5, C5, CACNA1C, CACNA1D, CACNA1G, CACNA1H, CACNA1I, CACNA1S, CACNB4, CDH13, CHL1, CLASP1, CLASP2, CNTN1, CNTNAP1, COL3A1, COL4A1, COL4A2, COL4A3, COL4A4, COL5A1, COL5A2, COL6A3, COL9A3, DHX8, DLG1, DOCK1, DOCK2, DOCK4, DSCAM, DVL1, EGFR, EPHA7, EPHB1, F7, FARP2, FLT1, FOXP1, GAS6, GPR124, HSP90AB1, IL16, ITGA9, ITGAV, KC…
31344	regulation of cell projection organization	GO_BiologicalProcess_09.12.2013_15h39	[3, 4]	Group4	17.7711	59	3.0 E-5	5.1 E-3	9.6 E-22	1.4 E-20	[ADCYAP1, AGRN, APC, ARAP1, CAPRIN2, CCDC88A, CHRNB2, CIT, CNTN1, DAB1, DMD, DSCAM, DVL1, EPHA3, FNBP1L, FYCO1, GOLGA2, INTS1, KIAA0319, KIDINS220, KIF13B, LRP8, MTOR, MYO10, MYO3A, NEDD4, NEFM, NRCAM, NRG1, NRXN1, NTRK2, NTRK3, OBSL1, ODZ1, PDCD6IP, PLXNA4, PLXNB1, PLXNB2, PTK2, PTK7, PTPRD, PTPRO, RAPGEF1, RASGRF2, RELN, ROBO1, ROBO2, RUFY3, SEMA4D, SIPA1L1, SKIL, SLIT2, SPG20, SS18L1, TBC1D8, …
32989	cellular component morphogenesis	GO_BiologicalProcess_09.12.2013_15h39	[3, 4]	Group4	19.0153	224	2.9 E-20	7.4 E-18	9.6 E-22	1.4 E-20	[ABLIM2, AGRN, ALS2, ANK1, ANK2, ANK3, ANKH, ANTXR1, AP2A2, AP2B1, APC, ARAP1, ARHGEF12, ARHGEF7, ASAP1, ATP7A, ATP8A2, ATXN2, BAI1, BCL9L, BRSK2, BRWD1, BRWD3, BVES, C2CD3, CACNA1C, CACNA1D, CACNA1G, CACNA1H, CACNA1I, CACNA1S, CACNB4, CAPN3, CAPRIN2, CC2D2A, CELSR2, CELSR3, CEP164, CEP290, CEP89, CHL1, CHRNB2, CIT, CLASP1, CLASP2, CNTN1, CNTNAP1, COL3A1, COL4A1, COL4A2, COL4A3, COL4A4, COL5A1, C…
51270	regulation of cellular component movement	GO_BiologicalProcess_09.12.2013_15h39	[3, 4]	Group4	15.7895	93	2.8 E-5	4.9 E-3	9.6 E-22	1.4 E-20	[ABHD2, ACE, ACTN1, ADAM17, ADAM9, ADARB1, ANK2, APC, ARAP1, ATP1A1, BCR, C5, CCDC40, CCDC88A, CDH13, CNTN1, COL3A1, CTSH, DLC1, DLL4, DSCAM, EGFR, EPB41L5, ERBB4, F7, FLCN, FLT1, GAB1, GAS6, GPLD1, GPR124, GTPBP4, HACE1, HDAC9, IKBKAP, ITGAV, ITGB1BP1, KCNQ1, LAMA1, LAMA2, LAMA3, LAMA4, LAMA5, LAMB1, MACF1, MAPK1, MCC, MIA3, MKL1, MUC2, MYBPC3, MYLK3, MYO1E, NEXN, NF1, NOTCH1, NRG1, NTRK3, PAK1,…
30031	cell projection assembly	GO_BiologicalProcess_09.12.2013_15h39	[4]	Group4	22.9249	58	5.4 E-9	1.2 E-6	9.6 E-22	1.4 E-20	[ACTN2, AGRN, APC, ARAP1, ARHGEF4, ARHGEF6, ARHGEF7, C2CD3, CC2D2A, CCDC88A, CDH13, CELSR2, CELSR3, CEP164, CEP290, CEP89, CYFIP1, DMD, DYNC2H1, DZIP1, FGD2, FNBP1L, IFT140, INPP5F, INPP5K, INTS1, ITGB4, LAMA5, LRRC16A, MTOR, MTSS1, MYH10, MYLK3, MYO10, MYO3A, NCKAP1, NEK1, NRG1, NRXN1, ODZ1, OPHN1, OSBPL1A, PCM1, PCNT, PKHD1, PPP1R9B, PTPRO, PXDN, ROCK1, SLIT2, SPATA13, SPEF2, SRGAP2, SRGAP3, TM…
31346	positive regulation of cell projection organization	GO_BiologicalProcess_09.12.2013_15h39	[3, 4, 5]	Group4	19.6629	35	1.6 E-4	2.3 E-2	9.6 E-22	1.4 E-20	[ADCYAP1, AGRN, APC, ARAP1, CAPRIN2, CNTN1, DMD, DSCAM, DVL1, EPHA3, FNBP1L, GOLGA2, INTS1, KIDINS220, LRP8, MTOR, MYO3A, NTRK2, NTRK3, OBSL1, ODZ1, PDCD6IP, PLXNB1, PLXNB2, PTK7, PTPRD, RAPGEF1, RASGRF2, RELN, ROBO1, ROBO2, SEMA4D, SKIL, SLIT2, TIAM1]
48468	cell development	GO_BiologicalProcess_09.12.2013_15h39	[3, 4, 5]	Group4	16.4983	294	4.1 E-17	1.0 E-14	9.6 E-22	1.4 E-20	[ABI2, ABLIM2, ACAN, ADAM22, ADCYAP1, AGRN, ALK, ALS2, ANK1, ANK2, ANK3, ANKH, ANTXR1, AP2A2, AP2B1, APC, ARHGEF10, ARHGEF12, ARHGEF7, ARID4A, ASPM, ATP7A, ATP8A2, ATXN2, BAI1, BCL9L, BECN1, BRCA2, BRSK2, BVES, CACNA1C, CACNA1D, CACNA1G, CACNA1H, CACNA1I, CACNA1S, CACNA2D2, CACNB4, CAPN3, CAPRIN2, CCDC88A, CDH1, CDK5RAP2, CELSR2, CELSR3, CEP290, CHL1, CHRNB2, CIT, CLASP1, CLASP2, CLMN, CNOT1, CNT…
902	cell morphogenesis	GO_BiologicalProcess_09.12.2013_15h39	[4, 5]	Group4	19.2586	213	6.1 E-20	1.5 E-17	9.6 E-22	1.4 E-20	[ABLIM2, AGRN, ALS2, ANK1, ANK2, ANK3, ANKH, ANTXR1, AP2A2, AP2B1, APC, ARAP1, ARHGEF12, ARHGEF7, ASAP1, ATP7A, ATP8A2, ATXN2, BAI1, BCL9L, BRSK2, BRWD1, BRWD3, BVES, C2CD3, CACNA1C, CACNA1D, CACNA1G, CACNA1H, CACNA1I, CACNA1S, CACNB4, CAPRIN2, CC2D2A, CELSR2, CELSR3, CEP164, CEP290, CEP89, CHL1, CHRNB2, CIT, CLASP1, CLASP2, CNTN1, CNTNAP1, COL3A1, COL4A1, COL4A2, COL4A3, COL4A4, COL5A1, COL5A2, …
7399	nervous system development	GO_BiologicalProcess_09.12.2013_15h39	[4, 5]	Group4	16.8411	338	2.5 E-21	6.5 E-19	9.6 E-22	1.4 E-20	[AARS, ABI2, ABLIM2, ACAT1, ADAM22, ADAM23, ADCYAP1, ADNP2, AFF2, AGRN, AGTPBP1, AK8, ALDH3A2, ALK, ALS2, ANK1, ANK2, ANK3, ANKH, AP2A2, AP2B1, APBA1, APC, APOB, ARHGEF10, ARHGEF12, ARHGEF7, ARID1A, ASPM, ATM, ATP7A, ATP8A2, ATRX, ATXN2, BAI1, BCR, BECN1, BOK, BPTF, BRCA2, BRSK2, C2CD3, CACNA1C, CACNA1D, CACNA1G, CACNA1H, CACNA1I, CACNA1S, CACNB4, CAPRIN2, CASZ1, CBS, CCDC88A, CDH1, CDK5RAP2, CEL…
22604	regulation of cell morphogenesis	GO_BiologicalProcess_09.12.2013_15h39	[3, 4, 5, 6]	Group4	16.7139	59	1.7 E-4	2.4 E-2	9.6 E-22	1.4 E-20	[ARAP1, BCL9L, BRWD1, BRWD3, BVES, CAPRIN2, CHRNB2, CIT, CYFIP1, DAB1, DLC1, DSCAM, EPB41L5, EPHA3, EPS8, EZH2, FGD2, FN1, FYCO1, GOLGA2, HCK, ITGB1BP1, KIF13B, LRP8, MAPK9, MYH10, MYH9, MYO10, NEDD4, NEFM, NOTCH1, NRCAM, NTRK2, NTRK3, OBSL1, PHIP, PLXNA4, PLXNB1, PLXNB2, PTK2, PTPRD, PTPRO, RELN, ROBO1, ROBO2, RUFY3, SEMA4D, SIPA1L1, SKIL, SLIT2, SPG20, TBC1D8, TIAM1, TNIK, TTC3, ULK2, WDR36, ZM…
32990	cell part morphogenesis	GO_BiologicalProcess_09.12.2013_15h39	[4, 5]	Group4	22.4138	182	1.3 E-24	3.4 E-22	9.6 E-22	1.4 E-20	[ABLIM2, AGRN, ALS2, ANK1, ANK2, ANK3, ANKH, AP2A2, AP2B1, APC, ARHGEF12, ARHGEF7, ASAP1, ATP7A, ATP8A2, ATXN2, BAI1, BRSK2, C2CD3, CACNA1C, CACNA1D, CACNA1G, CACNA1H, CACNA1I, CACNA1S, CACNB4, CAPRIN2, CC2D2A, CELSR2, CELSR3, CEP164, CEP290, CEP89, CHL1, CHRNB2, CIT, CLASP1, CLASP2, CNTN1, CNTNAP1, COL3A1, COL4A1, COL4A2, COL4A3, COL4A4, COL5A1, COL5A2, COL6A3, COL9A3, CTNNA2, CYFIP1, DAB1, DCLK…
904	cell morphogenesis involved in differentiation	GO_BiologicalProcess_09.12.2013_15h39	[4, 5, 6]	Group4	21.197	170	2.7 E-20	6.9 E-18	9.6 E-22	1.4 E-20	[ABLIM2, AGRN, ALS2, ANK1, ANK2, ANK3, ANKH, ANTXR1, AP2A2, AP2B1, APC, ARHGEF12, ARHGEF7, ATP7A, ATP8A2, BAI1, BCL9L, BRSK2, BVES, CACNA1C, CACNA1D, CACNA1G, CACNA1H, CACNA1I, CACNA1S, CACNB4, CAPRIN2, CELSR2, CHL1, CHRNB2, CIT, CLASP1, CLASP2, CNTN1, CNTNAP1, COL3A1, COL4A1, COL4A2, COL4A3, COL4A4, COL5A1, COL5A2, COL6A3, COL9A3, CTNNA2, CYFIP1, DAB1, DCLK1, DLG1, DOCK1, DOCK7, DSCAM, DSCAML1, …
7417	central nervous system development	GO_BiologicalProcess_09.12.2013_15h39	[4, 5, 6]	Group4	15.7702	129	8.7 E-7	1.7 E-4	9.6 E-22	1.4 E-20	[AARS, ACAT1, ADAM22, ADAM23, ADCYAP1, AFF2, AGTPBP1, AK8, ALDH3A2, ASPM, ATM, ATP7A, ATRX, ATXN2, BCR, BOK, BPTF, BRCA2, C2CD3, CBS, CDH1, CDK5RAP2, CELSR2, CEP120, CEP290, CHD7, CHRNB2, CNTN1, CNTNAP2, COL3A1, CTNNA2, CTTNBP2, CYP26C1, DAB1, DCLK1, DLC1, DNER, DRD3, DSCAML1, DYNC2H1, EGFR, EIF2B3, EPHA7, EPHB1, ERBB4, EZH2, FLNB, FOXP1, GABRA4, GIGYF2, GNAO1, GPR124, GRIK1, HERC1, HPRT1, HTT, I…
7420	brain development	GO_BiologicalProcess_09.12.2013_15h39	[3, 4, 5, 6, 7]	Group4	15.9468	96	1.4 E-5	2.5 E-3	9.6 E-22	1.4 E-20	[AARS, ACAT1, ADCYAP1, AFF2, AGTPBP1, AK8, ASPM, ATM, ATP7A, ATRX, ATXN2, BCR, BOK, BPTF, BRCA2, C2CD3, CBS, CDH1, CDK5RAP2, CELSR2, CEP120, CEP290, CHRNB2, CNTN1, CNTNAP2, COL3A1, CTNNA2, CTTNBP2, DAB1, DCLK1, DLC1, DSCAML1, DYNC2H1, EGFR, EPHA7, ERBB4, EZH2, FLNB, GNAO1, HERC1, HPRT1, HTT, IFT88, INTS1, JHDM1D, KLHL1, LAMB1, LRP2, LRP6, LRP8, MAPK8IP3, MED1, MEF2A, MYH10, MYO16, NCOA6, NCOR1, N…
10769	regulation of cell morphogenesis involved in differentiation	GO_BiologicalProcess_09.12.2013_15h39	[4, 5, 6, 7]	Group4	18.9427	43	7.9 E-5	1.2 E-2	9.6 E-22	1.4 E-20	[BCL9L, CAPRIN2, CHRNB2, CIT, DAB1, DSCAM, EPB41L5, EPHA3, EZH2, FYCO1, GOLGA2, ITGB1BP1, KIF13B, LRP8, MAPK9, NEDD4, NEFM, NOTCH1, NRCAM, NTRK2, NTRK3, OBSL1, PLXNA4, PLXNB1, PLXNB2, PTK2, PTPRD, PTPRO, RELN, ROBO1, ROBO2, RUFY3, SEMA4D, SIPA1L1, SKIL, SLIT2, SPG20, TBC1D8, TIAM1, TNIK, TTC3, ULK2, WDR36]
22008	neurogenesis	GO_BiologicalProcess_09.12.2013_15h39	[5, 6]	Group4	17.8052	245	2.6 E-18	6.6 E-16	9.6 E-22	1.4 E-20	[ABI2, ABLIM2, ADAM22, ADCYAP1, ADNP2, AGRN, AGTPBP1, ALK, ALS2, ANK1, ANK2, ANK3, ANKH, AP2A2, AP2B1, APC, ARHGEF10, ARHGEF12, ARHGEF7, ASPM, ATP7A, ATP8A2, ATXN2, BAI1, BECN1, BOK, BRSK2, CACNA1C, CACNA1D, CACNA1G, CACNA1H, CACNA1I, CACNA1S, CACNB4, CAPRIN2, CCDC88A, CDH1, CDK5RAP2, CELSR2, CELSR3, CEP120, CEP290, CHL1, CHRNB2, CIT, CLASP1, CLASP2, CLMN, CNTN1, CNTNAP1, CNTNAP2, COL3A1, COL4A1,…
48666	neuron development	GO_BiologicalProcess_09.12.2013_15h39	[4, 5, 6, 8, 9]	Group4	20.0614	196	2.0 E-20	5.1 E-18	9.6 E-22	1.4 E-20	[ABI2, ABLIM2, ADCYAP1, AGRN, ALK, ALS2, ANK1, ANK2, ANK3, ANKH, AP2A2, AP2B1, APC, ARHGEF12, ARHGEF7, ATP7A, ATP8A2, ATXN2, BAI1, BECN1, BRSK2, CACNA1C, CACNA1D, CACNA1G, CACNA1H, CACNA1I, CACNA1S, CACNB4, CAPRIN2, CCDC88A, CDH1, CELSR2, CELSR3, CEP290, CHL1, CHRNB2, CIT, CLASP1, CLASP2, CLMN, CNTN1, CNTNAP1, CNTNAP2, COL3A1, COL4A1, COL4A2, COL4A3, COL4A4, COL5A1, COL5A2, COL6A3, COL9A3, CTNNA2…
48699	generation of neurons	GO_BiologicalProcess_09.12.2013_15h39	[6, 7]	Group4	18.2589	237	4.2 E-19	1.0 E-16	9.6 E-22	1.4 E-20	[ABI2, ABLIM2, ADCYAP1, ADNP2, AGRN, AGTPBP1, ALK, ALS2, ANK1, ANK2, ANK3, ANKH, AP2A2, AP2B1, APC, ARHGEF12, ARHGEF7, ASPM, ATP7A, ATP8A2, ATXN2, BAI1, BECN1, BRSK2, CACNA1C, CACNA1D, CACNA1G, CACNA1H, CACNA1I, CACNA1S, CACNB4, CAPRIN2, CCDC88A, CDH1, CDK5RAP2, CELSR2, CELSR3, CEP290, CHL1, CHRNB2, CIT, CLASP1, CLASP2, CLMN, CNTN1, CNTNAP1, CNTNAP2, COL3A1, COL4A1, COL4A2, COL4A3, COL4A4, COL5A1…
30182	neuron differentiation	GO_BiologicalProcess_09.12.2013_15h39	[5, 7, 8]	Group4	18.3775	222	3.1 E-18	7.8 E-16	9.6 E-22	1.4 E-20	[ABI2, ABLIM2, ADCYAP1, ADNP2, AGRN, AGTPBP1, ALK, ALS2, ANK1, ANK2, ANK3, ANKH, AP2A2, AP2B1, APC, ARHGEF12, ARHGEF7, ASPM, ATP7A, ATP8A2, ATXN2, BAI1, BECN1, BRSK2, CACNA1C, CACNA1D, CACNA1G, CACNA1H, CACNA1I, CACNA1S, CACNB4, CAPRIN2, CCDC88A, CDH1, CDK5RAP2, CELSR2, CELSR3, CEP290, CHL1, CHRNB2, CIT, CLASP1, CLASP2, CLMN, CNTN1, CNTNAP1, CNTNAP2, COL3A1, COL4A1, COL4A2, COL4A3, COL4A4, COL5A1…
31175	neuron projection development	GO_BiologicalProcess_09.12.2013_15h39	[4, 5, 6, 7, 9, 10]	Group4	21.4201	181	4.1 E-22	1.0 E-19	9.6 E-22	1.4 E-20	[ABI2, ABLIM2, ADCYAP1, AGRN, ALS2, ANK1, ANK2, ANK3, ANKH, AP2A2, AP2B1, APC, ARHGEF12, ARHGEF7, ATP7A, ATP8A2, ATXN2, BAI1, BRSK2, CACNA1C, CACNA1D, CACNA1G, CACNA1H, CACNA1I, CACNA1S, CACNB4, CAPRIN2, CCDC88A, CDH1, CELSR2, CELSR3, CHL1, CHRNB2, CIT, CLASP1, CLASP2, CLMN, CNTN1, CNTNAP1, CNTNAP2, COL3A1, COL4A1, COL4A2, COL4A3, COL4A4, COL5A1, COL5A2, COL6A3, COL9A3, CTNNA2, CYFIP1, DAB1, DCLK…
16358	dendrite development	GO_BiologicalProcess_09.12.2013_15h39	[3, 5, 6, 7, 8, 10, 11]	Group4	23.3533	39	1.0 E-6	2.0 E-4	9.6 E-22	1.4 E-20	[ABI2, ARHGEF7, ATP7A, CAPRIN2, CELSR2, CHRNB2, CIT, CTNNA2, DAB1, DCLK1, DSCAM, DVL1, EPHB1, FARP1, HPRT1, KIAA0319, KIDINS220, KLHL1, LRP8, MAP2, MCF2, MEF2A, NEDD4, NTRK2, OBSL1, PAK1, PAK3, PICALM, PPP1R9B, PTPRD, RELN, SEMA4D, SH2D3C, SIPA1L1, SNAP91, SRGAP2, SRGAP3, SS18L1, TNIK]
30030	cell projection organization	GO_BiologicalProcess_09.12.2013_15h39	[5, 6, 7, 9, 10]	Group4	23.5659	152	6.9 E-23	1.7 E-20	9.6 E-22	1.4 E-20	[ABLIM2, AGRN, ALS2, ANK1, ANK2, ANK3, ANKH, AP2A2, AP2B1, APC, ARHGEF12, ARHGEF7, ATP7A, ATP8A2, BAI1, BRSK2, CACNA1C, CACNA1D, CACNA1G, CACNA1H, CACNA1I, CACNA1S, CACNB4, CAPRIN2, CELSR2, CHL1, CHRNB2, CIT, CLASP1, CLASP2, CNTN1, CNTNAP1, COL3A1, COL4A1, COL4A2, COL4A3, COL4A4, COL5A1, COL5A2, COL6A3, COL9A3, CTNNA2, CYFIP1, DAB1, DCLK1, DLG1, DOCK1, DOCK7, DSCAM, DSCAML1, DST, DVL1, EGFR, EPHA…
10975	regulation of neuron projection development	GO_BiologicalProcess_09.12.2013_15h39	[4, 5, 6, 7, 8, 9, 10, 11]	Group4	17.6471	48	1.9 E-4	2.6 E-2	9.6 E-22	1.4 E-20	[ADCYAP1, CAPRIN2, CCDC88A, CHRNB2, CIT, CNTN1, DAB1, DMD, DSCAM, DVL1, EPHA3, FYCO1, GOLGA2, KIAA0319, KIDINS220, KIF13B, LRP8, NEDD4, NEFM, NRCAM, NTRK2, NTRK3, OBSL1, PDCD6IP, PLXNA4, PLXNB1, PLXNB2, PTK2, PTK7, PTPRD, PTPRO, RAPGEF1, RASGRF2, RELN, ROBO1, ROBO2, RUFY3, SEMA4D, SIPA1L1, SKIL, SLIT2, SPG20, SS18L1, TBC1D8, TIAM1, TNIK, ULK2, WDR36]
48812	neuron projection morphogenesis	GO_BiologicalProcess_09.12.2013_15h39	[5, 6, 7, 8, 10, 11]	Group4	23.628	155	1.8 E-23	4.8 E-21	9.6 E-22	1.4 E-20	[ABLIM2, AGRN, ALS2, ANK1, ANK2, ANK3, ANKH, AP2A2, AP2B1, APC, ARHGEF12, ARHGEF7, ATP7A, ATP8A2, ATXN2, BAI1, BRSK2, CACNA1C, CACNA1D, CACNA1G, CACNA1H, CACNA1I, CACNA1S, CACNB4, CAPRIN2, CELSR2, CHL1, CHRNB2, CIT, CLASP1, CLASP2, CNTN1, CNTNAP1, COL3A1, COL4A1, COL4A2, COL4A3, COL4A4, COL5A1, COL5A2, COL6A3, COL9A3, CTNNA2, CYFIP1, DAB1, DCLK1, DLG1, DOCK1, DOCK7, DSCAM, DSCAML1, DST, DVL1, EGF…
61564	axon development	GO_BiologicalProcess_09.12.2013_15h39	[5, 6, 7, 8, 10, 11]	Group4	23.3333	140	1.0 E-20	2.6 E-18	9.6 E-22	1.4 E-20	[ABLIM2, AGRN, ALS2, ANK1, ANK2, ANK3, ANKH, AP2A2, AP2B1, APC, ARHGEF12, ARHGEF7, ATP8A2, BAI1, BRSK2, CACNA1C, CACNA1D, CACNA1G, CACNA1H, CACNA1I, CACNA1S, CACNB4, CELSR3, CHL1, CHRNB2, CLASP1, CLASP2, CNTN1, CNTNAP1, COL3A1, COL4A1, COL4A2, COL4A3, COL4A4, COL5A1, COL5A2, COL6A3, COL9A3, CTNNA2, CYFIP1, DAB1, DCLK1, DLG1, DOCK1, DOCK7, DSCAM, DSCAML1, DST, DVL1, EGFR, EPHA3, EPHA7, EPHB1, FARP…
48813	dendrite morphogenesis	GO_BiologicalProcess_09.12.2013_15h39	[4, 6, 7, 8, 9, 10, 11, 12]	Group4	28.2609	26	1.5 E-6	2.9 E-4	9.6 E-22	1.4 E-20	[ATP7A, CAPRIN2, CELSR2, CHRNB2, CIT, CTNNA2, DCLK1, DSCAM, DVL1, EPHB1, FARP1, HPRT1, KIDINS220, LRP8, MAP2, MEF2A, NEDD4, OBSL1, PAK3, PICALM, PTPRD, RELN, SEMA4D, SIPA1L1, SNAP91, TNIK]
7409	axonogenesis	GO_BiologicalProcess_09.12.2013_15h39	[6, 7, 8, 9, 10, 11, 12]	Group4	23.4991	137	1.4 E-20	3.6 E-18	9.6 E-22	1.4 E-20	[ABLIM2, AGRN, ALS2, ANK1, ANK2, ANK3, ANKH, AP2A2, AP2B1, APC, ARHGEF12, ARHGEF7, ATP8A2, BAI1, BRSK2, CACNA1C, CACNA1D, CACNA1G, CACNA1H, CACNA1I, CACNA1S, CACNB4, CHL1, CHRNB2, CLASP1, CLASP2, CNTN1, CNTNAP1, COL3A1, COL4A1, COL4A2, COL4A3, COL4A4, COL5A1, COL5A2, COL6A3, COL9A3, CTNNA2, CYFIP1, DAB1, DCLK1, DLG1, DOCK1, DOCK7, DSCAM, DSCAML1, DST, DVL1, EGFR, EPHA7, EPHB1, FARP2, FOXP1, FYCO1…
7411	axon guidance	GO_BiologicalProcess_09.12.2013_15h39	[5, 6, 7, 8, 9, 10, 11, 12, 13]	Group4	23.7864	98	2.3 E-15	5.6 E-13	9.6 E-22	1.4 E-20	[ABLIM2, AGRN, ANK1, ANK2, ANK3, ANKH, AP2A2, AP2B1, ARHGEF12, CACNA1C, CACNA1D, CACNA1G, CACNA1H, CACNA1I, CACNA1S, CACNB4, CHL1, CLASP1, CLASP2, CNTN1, CNTNAP1, COL3A1, COL4A1, COL4A2, COL4A3, COL4A4, COL5A1, COL5A2, COL6A3, COL9A3, DLG1, DOCK1, DSCAM, DVL1, EGFR, EPHA7, EPHB1, FARP2, FOXP1, HSP90AB1, ITGA9, ITGAV, KCNQ2, LAMA1, LAMA2, LAMB1, LAMB2, MAPK1, MAPK8IP3, MYCBP2, MYH10, MYH11, MYH9, …
50770	regulation of axonogenesis	GO_BiologicalProcess_09.12.2013_15h39	[5, 6, 7, 8, 9, 10, 11, 12, 13]	Group4	22.0339	26	1.7 E-4	2.4 E-2	9.6 E-22	1.4 E-20	[DAB1, DSCAM, FYCO1, GOLGA2, KIF13B, NEFM, NRCAM, NTRK2, NTRK3, PLXNA4, PLXNB1, PLXNB2, PTK2, PTPRO, ROBO1, ROBO2, RUFY3, SEMA4D, SIPA1L1, SKIL, SLIT2, SPG20, TBC1D8, TIAM1, ULK2, WDR36]
16192	vesicle-mediated transport	GO_BiologicalProcess_09.12.2013_15h39	[3, 4]	Group5	16.1729	202	5.3 E-11	1.2 E-8	5.3 E-11	3.7 E-10	[AAK1, ACTN1, ACTN2, ADAMTS9, ADRBK2, AMPH, ANK1, ANK3, ANKH, ANKRD27, ANXA11, AP1G1, AP2A2, AP2B1, AP3B1, AP3D1, AP5M1, APOB, ARFGEF2, ATXN2, BCR, BIN1, BRSK2, BVES, CACNA1C, CACNA1H, CADPS, CDH13, CLTC, CLTCL1, COG1, COG6, COPB2, CUBN, CUX1, DNAJC6, DNER, DNM1, DOC2B, DOCK1, DOCK2, DOPEY1, DOPEY2, DRD3, EEA1, ELMO1, EPS15, EPS15L1, ERC1, EXOC1, EXOC2, EXOC3L1, F5, F8, FKBP15, FN1, FNBP1, FNBP1L…
6887	exocytosis	GO_BiologicalProcess_09.12.2013_15h39	[4, 5, 6, 7]	Group5	19.7605	66	2.3 E-7	4.8 E-5	5.3 E-11	3.7 E-10	[ACTN1, ACTN2, ANK1, ANKH, ARFGEF2, BCR, BRSK2, CACNA1C, CACNA1H, CADPS, DOC2B, EXOC1, EXOC2, EXOC3L1, F5, F8, FN1, GAS6, GLRB, GRIK2, HCK, LLGL2, MIA3, MICAL3, MYH10, MYO5A, NOTCH1, NRG1, NSF, ORC3, PAK1, PCLO, PICALM, PIK3C2A, PIK3CD, PIKFYVE, PIP5K1C, PLA2G6, PLCB1, PPP3CB, RAPGEF4, RASGRP1, RIMS1, RIMS2, SCFD1, SCFD2, SCRIB, SCRN1, SNAP91, SORBS1, SOS1, STX3, STXBP3, STXBP5L, SYNJ1, SYT6, SYT…
50808	synapse organization	GO_BiologicalProcess_09.12.2013_15h39	[3]	Group6	20	34	1.4 E-4	2.1 E-2	5.9 E-20	7.1 E-19	[ABI2, AGRN, ALS2, ANK3, ARHGEF7, ATP7A, CACNA1S, CACNA2D2, CACNB4, CAPRIN2, CDH1, CELSR2, CHRNB2, CIT, COL4A1, CTNNA2, DAB1, DCLK1, DNER, DSCAM, DVL1, EPHB1, FARP1, FRMPD4, HPRT1, KIAA0319, KIDINS220, KLHL1, LAMB2, LRP8, MAP2, MCF2, MEF2A, MUSK, MYO5A, NEDD4, NRCAM, NRD1, NRG1, NRXN1, NTRK2, OBSL1, PAK1, PAK3, PICALM, PLXND1, PPP1R9B, PTK2, PTPRD, RELN, ROBO2, SEMA4D, SH2D3C, SIPA1L1, SNAP91, SR…
31344	regulation of cell projection organization	GO_BiologicalProcess_09.12.2013_15h39	[3, 4]	Group6	17.7711	59	3.0 E-5	5.1 E-3	5.9 E-20	7.1 E-19	[ADCYAP1, AGRN, APC, ARAP1, CAPRIN2, CCDC88A, CHRNB2, CIT, CNTN1, DAB1, DMD, DSCAM, DVL1, EPHA3, FNBP1L, FYCO1, GOLGA2, INTS1, KIAA0319, KIDINS220, KIF13B, LRP8, MTOR, MYO10, MYO3A, NEDD4, NEFM, NRCAM, NRG1, NRXN1, NTRK2, NTRK3, OBSL1, ODZ1, PDCD6IP, PLXNA4, PLXNB1, PLXNB2, PTK2, PTK7, PTPRD, PTPRO, RAPGEF1, RASGRF2, RELN, ROBO1, ROBO2, RUFY3, SEMA4D, SIPA1L1, SKIL, SLIT2, SPG20, SS18L1, TBC1D8, …
10769	regulation of cell morphogenesis involved in differentiation	GO_BiologicalProcess_09.12.2013_15h39	[4, 5, 6, 7]	Group6	18.9427	43	7.9 E-5	1.2 E-2	5.9 E-20	7.1 E-19	[BCL9L, CAPRIN2, CHRNB2, CIT, DAB1, DSCAM, EPB41L5, EPHA3, EZH2, FYCO1, GOLGA2, ITGB1BP1, KIF13B, LRP8, MAPK9, NEDD4, NEFM, NOTCH1, NRCAM, NTRK2, NTRK3, OBSL1, PLXNA4, PLXNB1, PLXNB2, PTK2, PTPRD, PTPRO, RELN, ROBO1, ROBO2, RUFY3, SEMA4D, SIPA1L1, SKIL, SLIT2, SPG20, TBC1D8, TIAM1, TNIK, TTC3, ULK2, WDR36]
31175	neuron projection development	GO_BiologicalProcess_09.12.2013_15h39	[4, 5, 6, 7, 9, 10]	Group6	21.4201	181	4.1 E-22	1.0 E-19	5.9 E-20	7.1 E-19	[ABI2, ABLIM2, ADCYAP1, AGRN, ALS2, ANK1, ANK2, ANK3, ANKH, AP2A2, AP2B1, APC, ARHGEF12, ARHGEF7, ATP7A, ATP8A2, ATXN2, BAI1, BRSK2, CACNA1C, CACNA1D, CACNA1G, CACNA1H, CACNA1I, CACNA1S, CACNB4, CAPRIN2, CCDC88A, CDH1, CELSR2, CELSR3, CHL1, CHRNB2, CIT, CLASP1, CLASP2, CLMN, CNTN1, CNTNAP1, CNTNAP2, COL3A1, COL4A1, COL4A2, COL4A3, COL4A4, COL5A1, COL5A2, COL6A3, COL9A3, CTNNA2, CYFIP1, DAB1, DCLK…
16358	dendrite development	GO_BiologicalProcess_09.12.2013_15h39	[3, 5, 6, 7, 8, 10, 11]	Group6	23.3533	39	1.0 E-6	2.0 E-4	5.9 E-20	7.1 E-19	[ABI2, ARHGEF7, ATP7A, CAPRIN2, CELSR2, CHRNB2, CIT, CTNNA2, DAB1, DCLK1, DSCAM, DVL1, EPHB1, FARP1, HPRT1, KIAA0319, KIDINS220, KLHL1, LRP8, MAP2, MCF2, MEF2A, NEDD4, NTRK2, OBSL1, PAK1, PAK3, PICALM, PPP1R9B, PTPRD, RELN, SEMA4D, SH2D3C, SIPA1L1, SNAP91, SRGAP2, SRGAP3, SS18L1, TNIK]
10975	regulation of neuron projection development	GO_BiologicalProcess_09.12.2013_15h39	[4, 5, 6, 7, 8, 9, 10, 11]	Group6	17.6471	48	1.9 E-4	2.6 E-2	5.9 E-20	7.1 E-19	[ADCYAP1, CAPRIN2, CCDC88A, CHRNB2, CIT, CNTN1, DAB1, DMD, DSCAM, DVL1, EPHA3, FYCO1, GOLGA2, KIAA0319, KIDINS220, KIF13B, LRP8, NEDD4, NEFM, NRCAM, NTRK2, NTRK3, OBSL1, PDCD6IP, PLXNA4, PLXNB1, PLXNB2, PTK2, PTK7, PTPRD, PTPRO, RAPGEF1, RASGRF2, RELN, ROBO1, ROBO2, RUFY3, SEMA4D, SIPA1L1, SKIL, SLIT2, SPG20, SS18L1, TBC1D8, TIAM1, TNIK, ULK2, WDR36]
48813	dendrite morphogenesis	GO_BiologicalProcess_09.12.2013_15h39	[4, 6, 7, 8, 9, 10, 11, 12]	Group6	28.2609	26	1.5 E-6	2.9 E-4	5.9 E-20	7.1 E-19	[ATP7A, CAPRIN2, CELSR2, CHRNB2, CIT, CTNNA2, DCLK1, DSCAM, DVL1, EPHB1, FARP1, HPRT1, KIDINS220, LRP8, MAP2, MEF2A, NEDD4, OBSL1, PAK3, PICALM, PTPRD, RELN, SEMA4D, SIPA1L1, SNAP91, TNIK]
7163	establishment or maintenance of cell polarity	GO_BiologicalProcess_09.12.2013_15h39	[3]	Group7	27.7372	38	1.1 E-8	2.4 E-6	1.1 E-8	4.5 E-8	[ANK1, ANKH, BRSK2, CDC42BPB, CDH5, CDK5RAP2, CEP290, CHAF1B, CKAP5, CLASP1, CLASP2, DLG1, DOCK2, DOCK7, DST, EPHB1, ERBB2IP, EYA1, FAT1, FRMD4A, HTT, LAMA1, LLGL2, MACF1, MAP7, MYH9, NCKAP1, NUMA1, PARD3, PTK2, PTK7, ROCK1, ROCK2, SCRIB, SDCCAG8, SORBS1, SYNE2, ZW10]
30010	establishment of cell polarity	GO_BiologicalProcess_09.12.2013_15h39	[4]	Group7	28.5714	22	7.8 E-6	1.4 E-3	1.1 E-8	4.5 E-8	[BRSK2, CDH5, CDK5RAP2, CHAF1B, CLASP1, DOCK2, DOCK7, EPHB1, EYA1, FRMD4A, HTT, LAMA1, MYH9, NUMA1, PARD3, PTK2, PTK7, ROCK1, ROCK2, SCRIB, SDCCAG8, ZW10]
6996	organelle organization	GO_BiologicalProcess_09.12.2013_15h39	[3]	Group8	15.0985	406	6.1 E-17	1.5 E-14	1.7 E-21	2.3 E-20	[AARS2, ABI2, ABLIM2, ACTN1, ADARB1, AGTPBP1, AHCTF1, ALS2, ANAPC1, ANAPC5, ANAPC7, ANK1, ANKH, ANTXR1, AP2B1, AP3B1, APC, ARAP1, ARFGEF2, ARHGAP21, ARHGEF10, ARHGEF17, ARHGEF5, ARID1A, ARID4A, ASPM, ATF2, ATG13, ATG9A, ATM, ATP2C1, ATP7A, ATRNL1, ATXN2, ATXN7, BAZ1A, BCR, BECN1, BIRC6, BPTF, BRCA2, BRSK2, BRWD1, BRWD3, BUB1B, C11orf30, C2CD3, CACNA1S, CADPS, CAMK2D, CAMSAP2, CAPN3, CC2D2A, CCDC8…
7017	microtubule-based process	GO_BiologicalProcess_09.12.2013_15h39	[3]	Group8	20.6379	110	1.2 E-12	2.8 E-10	1.7 E-21	2.3 E-20	[ABI2, ABLIM2, ACTN1, AMPH, ANK1, ANKH, ANTXR1, AP3B1, AP3D1, APBA1, APC, ARAP1, ARHGAP21, ARHGEF10, ARHGEF17, ARHGEF5, ATP2C1, ATRNL1, ATXN7, BCR, BRCA2, BRSK2, BRWD1, BRWD3, BUB1B, CADPS, CAMSAP2, CAPN3, CCDC39, CCDC40, CCDC88A, CCSER2, CDC42BPA, CDC42BPB, CDK5RAP2, CELSR2, CEP120, CEP152, CKAP5, CLASP1, CLASP2, CLIP1, CNTNAP1, COPB2, CORO1B, CORO2A, DAAM1, DIAPH2, DLC1, DLG1, DNAH1, DNAH10, DN…
30029	actin filament-based process	GO_BiologicalProcess_09.12.2013_15h39	[3]	Group8	18.6869	111	5.6 E-10	1.2 E-7	1.7 E-21	2.3 E-20	[ABI2, ACTN1, ACTN2, ANK2, ANTXR1, ARAP1, ARHGEF10, ARHGEF17, ARHGEF5, ATP1A1, ATP2C1, ATRNL1, BCR, BRSK2, CAMK2D, CAPN3, CCDC88A, CDC42BPA, CDC42BPB, CORO1B, CORO2A, DAAM1, DIAPH2, DLC1, DLG1, DMD, DOCK2, ELMO1, EPB41, EPB41L5, EPHA3, EPS8, FARP2, FAT1, FGD2, FHOD1, FLNB, FNBP1L, FOXP1, HCK, INF2, INPP5K, IQSEC1, ITGB1BP1, KCNQ1, KLHL1, LDB3, LPIN1, LRRC16A, MEF2A, MICAL3, MTOR, MTSS1, MYBPC1, M…
51301	cell division	GO_BiologicalProcess_09.12.2013_15h39	[3]	Group8	15.3502	103	3.5 E-5	5.9 E-3	1.7 E-21	2.3 E-20	[AHCTF1, ANAPC1, ANAPC5, ANAPC7, ANK3, ANXA11, APC, ARHGEF10, ARHGEF5, ASPM, ATM, BECN1, BIRC6, BRCA2, BRSK2, BUB1B, CCNK, CDC16, CDC27, CDH1, CDK11B, CDK13, CDK3, CEP164, CHL1, CIT, CKAP5, CLASP1, CLASP2, CLIP1, CLTC, CLTCL1, CNTRL, CSPP1, DIAPH2, DIMT1, DOCK7, DRD3, DST, EPS8, FLCN, HELLS, INO80, ITGB1BP1, KIF13A, KIF1B, KIF20A, KIF23, KIF25, KNTC1, LLGL2, LMLN, LRP5, LRP6, LRRCC1, MCM5, MYH10,…
22402	cell cycle process	GO_BiologicalProcess_09.12.2013_15h39	[3, 4]	Group8	15.1468	196	2.4 E-8	5.3 E-6	1.7 E-21	2.3 E-20	[ABCB1, ADAM17, ADARB1, AHCTF1, AKAP9, ANAPC1, ANAPC5, ANAPC7, ANK3, ANTXR1, ANXA11, APC, ARAP1, ARHGEF10, ARHGEF5, ASPM, ATF2, ATM, ATR, AZI1, BECN1, BIRC6, BRCA2, BRIP1, BRSK2, BTRC, BUB1B, C15orf42, CACNA1C, CAMK2D, CAPN3, CCNK, CDC16, CDC27, CDH1, CDK11B, CDK13, CDK3, CDK5RAP2, CEP120, CEP152, CEP164, CEP290, CHL1, CIT, CKAP5, CLASP1, CLASP2, CLIP1, CLSPN, CLTC, CLTCL1, CNTRL, CSPP1, CYP26B1,…
33043	regulation of organelle organization	GO_BiologicalProcess_09.12.2013_15h39	[3, 4]	Group8	15.6773	103	1.4 E-5	2.6 E-3	1.7 E-21	2.3 E-20	[ANAPC1, ANAPC5, ANAPC7, APC, ARAP1, ARHGEF10, ARHGEF5, ATM, BUB1B, CAMK2D, CAMSAP2, CCDC88A, CDC16, CDC27, CDK13, CDK5RAP2, CLASP1, CLASP2, CLIP1, CNOT1, CTR9, DLC1, DLG1, DNMT3B, DOC2B, DRD3, DST, EPHA3, EPS8, FHOD1, FLCN, GRIK2, HCK, INF2, INPP5K, ITGB1BP1, JARID2, KIF1B, KNTC1, LPIN1, LRP5, LRPPRC, MAPK1, MAPK8, MEF2A, MLL, MTOR, MYCBP2, MYLK3, NCOR1, NEXN, NOS1, NRG1, NTRK3, NUSAP1, ODZ1, OG…
278	mitotic cell cycle	GO_BiologicalProcess_09.12.2013_15h39	[4]	Group8	16.4693	153	4.2 E-9	9.4 E-7	1.7 E-21	2.3 E-20	[ABCB1, ADAM17, ADARB1, AFAP1L2, AHCTF1, AKAP9, ANAPC1, ANAPC5, ANAPC7, ANK3, APC, ARHGEF10, ARHGEF5, ASPM, ATM, AZI1, BIRC6, BRCA2, BRIP1, BRSK2, BTRC, BUB1B, C15orf42, CACNA1C, CAMK2D, CCNK, CDC16, CDC27, CDH1, CDK11B, CDK13, CDK3, CDK5RAP2, CEP152, CEP164, CEP290, CHL1, CIT, CKAP5, CLASP1, CLASP2, CLIP1, CLSPN, CLTC, CLTCL1, CNTRL, DDB1, DGKZ, DIMT1, DLC1, DLG1, DRD3, DST, DYNC1H1, EGFR, EPS8,…
3012	muscle system process	GO_BiologicalProcess_09.12.2013_15h39	[4]	Group8	16.4773	58	2.9 E-4	3.8 E-2	1.7 E-21	2.3 E-20	[ACTN2, ANK2, ANXA6, ATP1A1, ATP8A2, CACNA1C, CACNA1H, CACNA1S, CAMK2D, CCDC78, CHRNB2, CHUK, CMYA5, COL14A1, DLG1, DMD, FLII, GAA, GNAO1, HDAC4, INPP5F, KCNMA1, KCNQ1, MEF2A, MYBPC1, MYBPC3, MYH11, MYH3, MYLK3, MYOF, MYOM2, NOS1, P2RX6, PICALM, PIK3C2A, PIK3CA, PLA2G6, PLB1, PLCE1, PPP1R12B, PXDN, ROCK1, ROCK2, RYR2, RYR3, SCN4A, SCN4B, SLMAP, SMTN, SNAP91, SULF1, SULF2, TLN1, TMOD1, TPCN2, TTN,…
7010	cytoskeleton organization	GO_BiologicalProcess_09.12.2013_15h39	[4]	Group8	18.6512	177	3.1 E-15	7.5 E-13	1.7 E-21	2.3 E-20	[ABI2, ABLIM2, ACTN1, ANK1, ANKH, ANTXR1, APC, ARAP1, ARHGAP21, ARHGEF10, ARHGEF17, ARHGEF5, ATP2C1, ATRNL1, ATXN7, BCR, BRCA2, BRSK2, BRWD1, BRWD3, BUB1B, CAMSAP2, CAPN3, CCDC88A, CCSER2, CDC42BPA, CDC42BPB, CDK5RAP2, CEP120, CEP152, CKAP5, CLASP1, CLASP2, CLIP1, CNTNAP1, CORO1B, CORO2A, DAAM1, DIAPH2, DLC1, DLG1, DOCK2, DOCK7, DST, DVL1, DYNC1H1, DYNC1LI2, ELMO1, EPB41, EPB41L5, EPHA3, EPS8, ER…
30048	actin filament-based movement	GO_BiologicalProcess_09.12.2013_15h39	[4]	Group8	23.3645	25	8.4 E-5	1.3 E-2	1.7 E-21	2.3 E-20	[ACTN2, ANK2, ATP1A1, CAMK2D, DMD, EPB41L5, FNBP1L, KCNQ1, MYBPC1, MYBPC3, MYH10, MYH3, MYH9, MYO1B, MYO1E, MYO5A, MYO7A, PARD3, PLB1, ROCK1, RYR2, SCN4B, SYNE2, TMOD1, TTN]
48285	organelle fission	GO_BiologicalProcess_09.12.2013_15h39	[4]	Group8	16.7048	73	3.2 E-5	5.5 E-3	1.7 E-21	2.3 E-20	[ANAPC1, ANAPC5, ANAPC7, APC, ARHGEF10, ARHGEF5, ASPM, ATM, BIRC6, BRSK2, BUB1B, CCNK, CDC16, CDC27, CDH1, CDK11B, CDK13, CDK3, CEP164, CHL1, CIT, CKAP5, CLASP1, CLASP2, CLIP1, CLTC, CLTCL1, DIMT1, DRD3, DST, EPS8, ERBB4, HELLS, INF2, INO80, KIF1B, KIF23, KIF25, KNTC1, LMLN, LPIN1, LRP5, LRRCC1, NCAPD2, NCAPD3, NEK1, NEK3, NUMA1, NUP37, NUSAP1, OPA1, PDS5B, PDZD2, PHIP, PPP1R12A, PPP1R9B, PPP2R2B…
226	microtubule cytoskeleton organization	GO_BiologicalProcess_09.12.2013_15h39	[4, 5]	Group8	19.7059	67	2.0 E-7	4.3 E-5	1.7 E-21	2.3 E-20	[APC, ARHGEF10, ATXN7, BRCA2, BUB1B, CAMSAP2, CCSER2, CDC42BPA, CDK5RAP2, CEP120, CEP152, CKAP5, CLASP1, CLASP2, CLIP1, DOCK7, DST, DVL1, DYNC1H1, DYNC1LI2, EPHA3, EYA1, GCC2, GOLGA4, HTT, INO80, KIF20A, KIF23, MAP1A, MAP2, MAP7, MAP7D2, MARK1, MYH9, NAV1, NCOR1, NEFM, NIN, NUMA1, NUSAP1, OSBPL1A, PARD3, PCM1, PCNT, PKD1, PKHD1, PLK2, PPP1R12A, PTK2, RANBP9, RB1, RCC1, ROCK2, SMC3, SPAG5, SPECC1L…
910	cytokinesis	GO_BiologicalProcess_09.12.2013_15h39	[4, 5]	Group8	21.0938	27	2.7 E-4	3.6 E-2	1.7 E-21	2.3 E-20	[AHCTF1, ANK3, ANXA11, APC, BECN1, BIRC6, BRCA2, CIT, CSPP1, DIAPH2, FLCN, KIF13A, KIF20A, KIF23, MYH10, MYH9, NUSAP1, PDZD2, PICALM, PIK3C3, PRPS1, ROCK2, SNAP91, SPG20, SPIRE1, SPTBN1, ZFYVE26]
30036	actin cytoskeleton organization	GO_BiologicalProcess_09.12.2013_15h39	[4, 5]	Group8	18.3071	93	4.0 E-8	8.7 E-6	1.7 E-21	2.3 E-20	[ABI2, ACTN1, ANTXR1, ARAP1, ARHGEF10, ARHGEF17, ARHGEF5, ATP2C1, ATRNL1, BCR, BRSK2, CAPN3, CCDC88A, CDC42BPA, CDC42BPB, CORO1B, CORO2A, DAAM1, DIAPH2, DLC1, DLG1, DOCK2, ELMO1, EPB41, EPB41L5, EPHA3, EPS8, FARP2, FAT1, FGD2, FHOD1, FLNB, FOXP1, HCK, INF2, INPP5K, IQSEC1, ITGB1BP1, KLHL1, LDB3, LPIN1, LRRC16A, MEF2A, MICAL3, MTOR, MTSS1, MYBPC3, MYCBP2, MYH10, MYH11, MYH9, MYLK3, MYO1B, NAT10, N…
44770	cell cycle phase transition	GO_BiologicalProcess_09.12.2013_15h39	[4, 5]	Group8	16.805	81	9.8 E-6	1.7 E-3	1.7 E-21	2.3 E-20	[ABCB1, ADAM17, AKAP9, ANAPC1, ANAPC5, ANAPC7, APC, ARHGEF5, ATM, AZI1, BRIP1, BRSK2, BUB1B, C15orf42, CACNA1C, CAMK2D, CDC16, CDC27, CDK3, CDK5RAP2, CEP152, CEP164, CEP290, CHL1, CIT, CKAP5, CLASP1, CLSPN, CNTRL, DDB1, DGKZ, DLC1, DLG1, DYNC1H1, EGFR, EZH2, GIGYF2, GOLGA4, INO80, IQGAP3, KCNH5, KIF1B, KNTC1, MCM5, MTA3, MTBP, MYO16, NACC2, NAE1, NUMA1, ODF2, ORC1, ORC3, ORC5, PCM1, PCNT, PKD1, P…
6936	muscle contraction	GO_BiologicalProcess_09.12.2013_15h39	[5]	Group8	17.5896	54	8.6 E-5	1.3 E-2	1.7 E-21	2.3 E-20	[ACTN2, ANK2, ANXA6, ATP1A1, ATP8A2, CACNA1C, CACNA1H, CACNA1S, CAMK2D, CCDC78, CHRNB2, CHUK, DLG1, DMD, FLII, GAA, GNAO1, HDAC4, KCNMA1, KCNQ1, MYBPC1, MYBPC3, MYH11, MYH3, MYLK3, MYOF, MYOM2, NOS1, P2RX6, PICALM, PIK3C2A, PIK3CA, PLA2G6, PLB1, PLCE1, PPP1R12B, PXDN, ROCK1, ROCK2, RYR2, RYR3, SCN4A, SCN4B, SLMAP, SMTN, SNAP91, SULF1, SULF2, TLN1, TMOD1, TPCN2, TTN, UTRN, VCL]
7067	mitosis	GO_BiologicalProcess_09.12.2013_15h39	[4, 5, 6]	Group8	16.8317	68	4.7 E-5	7.7 E-3	1.7 E-21	2.3 E-20	[ANAPC1, ANAPC5, ANAPC7, APC, ARHGEF10, ARHGEF5, ASPM, ATM, BIRC6, BRSK2, BUB1B, CCNK, CDC16, CDC27, CDH1, CDK11B, CDK13, CDK3, CEP164, CHL1, CIT, CKAP5, CLASP1, CLASP2, CLIP1, CLTC, CLTCL1, DIMT1, DRD3, DST, EPS8, HELLS, INO80, KIF1B, KIF23, KIF25, KNTC1, LMLN, LRP5, LRRCC1, NCAPD2, NCAPD3, NEK1, NEK3, NUMA1, NUP37, NUSAP1, PDS5B, PDZD2, PHIP, PPP1R12A, PPP1R9B, PSMG2, RB1, RCC1, RECQL5, SMC3, S…
31032	actomyosin structure organization	GO_BiologicalProcess_09.12.2013_15h39	[5, 6]	Group8	26.8657	18	1.2 E-4	1.8 E-2	1.7 E-21	2.3 E-20	[CAPN3, CDC42BPA, CDC42BPB, EPB41L5, FOXP1, LDB3, MEF2A, MYBPC3, MYH10, MYH11, MYLK3, NEBL, OBSCN, OBSL1, PDGFRA, PHACTR1, TMOD1, TTN]
31532	actin cytoskeleton reorganization	GO_BiologicalProcess_09.12.2013_15h39	[5, 6]	Group8	28.5714	20	2.0 E-5	3.5 E-3	1.7 E-21	2.3 E-20	[ANTXR1, ARAP1, ATP2C1, BRSK2, CDC42BPA, CDC42BPB, EPS8, FARP2, HCK, LPIN1, MYH9, NTRK3, PAK1, PDGFRA, PHACTR1, PTK7, RICTOR, SIPA1L1, SPG7, TNIK]
86	G2/M transition of mitotic cell cycle	GO_BiologicalProcess_09.12.2013_15h39	[6, 7]	Group8	21.8182	36	1.3 E-5	2.4 E-3	1.7 E-21	2.3 E-20	[ABCB1, AKAP9, ANAPC5, ATM, AZI1, BRIP1, BRSK2, C15orf42, CDK5RAP2, CEP152, CEP164, CEP290, CHL1, CKAP5, CLASP1, CLSPN, CNTRL, DLC1, DYNC1H1, GOLGA4, KCNH5, MTA3, NAE1, NUMA1, ODF2, PCM1, PCNT, PLCB1, PPP1R12A, PPP1R12B, PRKAR2B, SDCCAG8, TAF1, TAF2, TUBGCP3, TUBGCP5]
30198	extracellular matrix organization	GO_BiologicalProcess_09.12.2013_15h39	[4]	Group9	22.5714	79	2.1 E-11	5.0 E-9	5.2 E-11	4.1 E-10	[ACAN, ACTN1, ADAM17, ADAM9, ADAMTS2, ADAMTS20, ADAMTS3, AGRN, ATP7A, CCDC80, COL11A1, COL12A1, COL14A1, COL17A1, COL20A1, COL21A1, COL24A1, COL28A1, COL3A1, COL4A1, COL4A2, COL4A3, COL4A4, COL5A1, COL5A2, COL6A3, COL9A3, CTSH, CUX1, DMD, DPP4, DST, EGFL6, FBLN2, FBN2, FGFR4, FN1, GAS6, GLMN, ITGA8, ITGA9, ITGAV, ITGB4, ITGB6, LAMA1, LAMA2, LAMA3, LAMA4, LAMA5, LAMB1, LAMB2, LAMC3, LOXL3, LTBP2, …
30574	collagen catabolic process	GO_BiologicalProcess_09.12.2013_15h39	[4, 5, 6]	Group9	25	19	2.3 E-4	3.0 E-2	5.2 E-11	4.1 E-10	[ADAM17, ADAM9, ADAMTS2, ADAMTS3, COL11A1, COL12A1, COL14A1, COL17A1, COL3A1, COL4A1, COL4A2, COL4A3, COL4A4, COL5A1, COL5A2, COL6A3, COL9A3, CTSH, MMP11]
7507	heart development	GO_BiologicalProcess_09.12.2013_15h39	[3, 4, 5, 6, 7]	None	15.7895	75	1.6 E-4	2.3 E-2	N/A	N/A	[ADAM19, ANK2, APC, ATF2, ATM, ATRNL1, C2CD3, CCDC39, CCDC40, CHD7, COL11A1, COL14A1, COL3A1, COL5A1, DLC1, DLL4, DVL1, EGLN1, EP300, ERBB4, EYA1, FOXP1, GAA, GAB1, HDAC9, IFT122, IFT88, KAT6A, LMLN, LRP6, LY6E, MED1, MEF2A, MEF2D, MKL2, MYBPC3, MYCBP2, MYH10, MYH11, MYLK3, NAT10, NCKAP1, NCOA6, NCOR2, NEBL, NEDD4, NF1, NOTCH1, NRG1, OBSL1, OXCT1, PCSK5, PDGFRA, PDLIM3, PKD1, PLB1, PLCE1, PPP3CB,…
16311	dephosphorylation	GO_BiologicalProcess_09.12.2013_15h39	[5]	None	17.2638	53	1.6 E-4	2.3 E-2	N/A	N/A	[BDP1, BTRC, CMYA5, DLC1, DLG2, DUSP27, EYA1, EYA3, FARP1, FKBP15, GPLD1, HTT, INPP5F, INPP5K, KIAA0430, MEF2A, MTMR4, MTMR6, MYO1D, PDCD6IP, PHLPP2, PICALM, PPARGC1B, PPP1R12A, PPP2R2B, PPP3CB, PPP4R4, PPP6R3, PTPN11, PTPN13, PTPN3, PTPRB, PTPRD, PTPRF, PTPRG, PTPRK, PTPRM, PTPRN2, PTPRO, PTPRR, RBM26, RIMBP2, SACM1L, SEMA4D, SMG6, SMG7, SNAP91, SYNJ1, SYNJ2, TMEM132D, UBN1, WDR81, WNK1]
16568	chromatin modification	GO_BiologicalProcess_09.12.2013_15h39	[6]	None	15.2216	79	3.7 E-4	4.6 E-2	N/A	N/A	[ARID1A, ARID4A, ATF2, ATM, ATXN7, BAZ1A, BPTF, BRCA2, C11orf30, CAMK2D, CDAN1, CHD5, CHD6, CHD7, CREBBP, CTR9, DNMT3B, DOT1L, DPF3, EP300, EP400, EYA1, EYA3, EZH2, FLCN, HDAC4, HDAC9, HELLS, ING5, INO80, JARID2, JHDM1D, KALRN, KANSL1, KAT6A, KDM1B, KDM3B, KDM4B, L3MBTL3, LPIN1, MAGI1, MAPK8, MBTD1, MLL, MLL3, MSL3, NACC2, NCOR1, NOS1, NSD1, OGT, PAK1, PANK2, PSME4, RB1, RBBP4, RBL1, RPS6KA5, RSF…
48193	Golgi vesicle transport	GO_BiologicalProcess_09.12.2013_15h39	[3, 4, 5, 6]	None	18.4332	40	2.5 E-4	3.3 E-2	N/A	N/A	[ANK1, ANK3, ANKH, AP1G1, ARFGEF2, CLTC, COG1, COG6, COPB2, CUX1, DNAJC6, DOPEY1, DOPEY2, GBF1, GCC2, GOLGA3, GOLGA4, HTT, KIF13A, MACF1, OSBPL5, PACS1, RGP1, RGS3, SCFD1, SEC13, SEC16A, SEC24A, SEC24C, SEC24D, SEC31A, SNX8, SPIRE1, SPTBN1, TRAPPC8, TRIP11, USO1, VPS13A, VPS41, ZW10]
HVC LD vs HVC SD: up-regeulated genes of HVC LD.
GOID	Group-Go-Term
7010	cytoskeleton organization	3.59281
30030	cell projection organization	4.79042
34220	ion transmembrane transport	1.79641
7155	cell adhesion	5.38922
51056	regulation of small GTPase mediated signal transduction	20.9581
35023	regulation of Rho protein signal transduction	5.38922
51640	organelle localization	3.59281
16192	vesicle-mediated transport	1.1976
7163	establishment or maintenance of cell polarity	1.1976
6996	organelle organization	11.976
30198	extracellular matrix organization	1.1976
7507	heart development	0.598802
16311	dephosphorylation	0.598802
16568	chromatin modification	0.598802
48193	Golgi vesicle transport	0.598802
7399	nervous system development	5.98802
16358	dendrite development	1.79641
31175	neuron projection development	3.59281
48667	cell morphogenesis involved in neuron differentiation	19.1617
19226	transmission of nerve impulse	2.99401
	neuronal	33.5329

## Sheet: HVC LD vs HVC SD down
	HVC LD vs HVC SD: down-regulated genes of HVC LD
GOID	GoTErm	Ontology source	Golevels	GoGroups	% Asociated genes	Nr Genes	Cluster	Genes Cluster#1	Term P-value	Term P-value Corrected with Bonferroni step down	Associated genes found
7155	cell adhesion	GO_BiologicalProcess_09.12.2013_15h39	[2, 3]	Group0	24.9766	267	1.0 E-9	1.9 E-6	5.4 E-18	3.7 E-17	[ABI3BP, ABL1, ACAN, ACTN2, ADA, ADAM12, ADAM17, ADAM28, ADAM8, ADAM9, ADAMTS13, AGGF1, ALCAM, ANTXR1, APBA1, ARHGAP6, ASTL, ATP2C1, ATP6V0A4, BAI1, BOC, CADM1, CADM2, CASK, CASR, CCNA2, CD151, CD44, CDH11, CDH18, CDH2, CDH20, CDH22, CDH23, CDH5, CDHR1, CDHR3, CDK6, CDON, CELSR1, CELSR2, CELSR3, CENPJ, CHL1, CHRD, CLEC4A, CNTN4, CNTN5, CNTN6, CNTNAP4, COL11A1, COL12A1, COL14A1, COL15A1, COL17A1, …
22411	cellular component disassembly	GO_BiologicalProcess_09.12.2013_15h39	[3]	Group0	31.3901	140	1.5 E-12	2.9 E-9	5.4 E-18	3.7 E-17	[ADAM17, ADAM9, AIFM1, ANKHD1, APAF1, ARID1A, ARID2, ASPH, BAZ1B, CABIN1, CCNB2, CDK1, CECR2, CLASP1, CLASP2, CLSPN, COL11A1, COL12A1, COL14A1, COL15A1, COL17A1, COL19A1, COL25A1, COL3A1, COL4A1, COL4A2, COL4A3, COL4A4, COL4A5, COL4A6, COL5A1, COL5A2, COL6A1, COL6A2, COL6A3, COL7A1, COL9A1, COL9A3, CTNNB1, CTSH, DSG1, DSG2, DSP, ENG, EPB41L4B, EPS8, ERN2, FGFR4, FSTL1, FURIN, GSN, IDUA, KATNB1, K…
43062	extracellular structure organization	GO_BiologicalProcess_09.12.2013_15h39	[3]	Group0	32.7635	115	7.5 E-12	1.4 E-8	5.4 E-18	3.7 E-17	[ABI3BP, ACAN, ADAM17, ADAM9, ADAMTS2, ADAMTS20, ADAMTS3, AGRN, ANXA2, ATP6V0A4, ATP7A, CASK, CCNA2, CD151, CD44, COL11A1, COL12A1, COL14A1, COL15A1, COL17A1, COL19A1, COL20A1, COL22A1, COL24A1, COL25A1, COL27A1, COL3A1, COL4A1, COL4A2, COL4A3, COL4A4, COL4A5, COL4A6, COL5A1, COL5A2, COL6A1, COL6A2, COL6A3, COL7A1, COL9A1, COL9A3, CRTAP, CTSH, CYR61, DMD, DST, EGFLAM, ENG, FBLN1, FBN1, FBN2, FGFR…
31589	cell-substrate adhesion	GO_BiologicalProcess_09.12.2013_15h39	[3, 4]	Group0	32.9502	86	2.4 E-9	4.6 E-6	5.4 E-18	3.7 E-17	[ABI3BP, ACTN2, ADAM9, ADAMTS13, ANTXR1, ARHGAP6, CASK, CCNA2, CD44, CDK6, CENPJ, COL17A1, COL3A1, CTNNB1, CYR61, DAB2, DMD, EDA, EFNA5, EGFLAM, EPB41L5, EPHA1, EPHB1, EPHB3, FER, FERMT2, FN1, FREM1, FSTL1, INTS1, ITGA1, ITGA11, ITGA2, ITGA6, ITGAV, ITGB1, ITGB2, ITGB3, ITGB4, ITGB6, ITGB8, JAK2, KANK1, KDR, LAMA5, LAMB1, LAMB2, LAMC1, LGALS1, LMNB2, MACF1, MICALL2, MINK1, MUC4, NDNF, NF1, NID1, …
44243	multicellular organismal catabolic process	GO_BiologicalProcess_09.12.2013_15h39	[4]	Group0	39.0805	34	2.5 E-6	4.6 E-3	5.4 E-18	3.7 E-17	[ACE, ADAM17, ADAM9, ADAMTS2, ADAMTS3, COL11A1, COL12A1, COL14A1, COL15A1, COL17A1, COL19A1, COL25A1, COL3A1, COL4A1, COL4A2, COL4A3, COL4A4, COL4A5, COL4A6, COL5A1, COL5A2, COL6A1, COL6A2, COL6A3, COL7A1, COL9A1, COL9A3, CTSH, ENPEP, FURIN, MMP13, MMP16, MMP2, MMP27]
44259	multicellular organismal macromolecule metabolic process	GO_BiologicalProcess_09.12.2013_15h39	[4]	Group0	35.0427	41	6.5 E-6	1.1 E-2	5.4 E-18	3.7 E-17	[ACACA, ACE, ADAM17, ADAM9, ADAMTS2, ADAMTS3, CIITA, COL11A1, COL12A1, COL14A1, COL15A1, COL17A1, COL19A1, COL25A1, COL3A1, COL4A1, COL4A2, COL4A3, COL4A4, COL4A5, COL4A6, COL5A1, COL5A2, COL6A1, COL6A2, COL6A3, COL7A1, COL9A1, COL9A3, CTSH, ENPEP, F2, FURIN, HDAC2, MMP13, MMP16, MMP2, MMP27, PDGFRB, PRKCD, TRAM2]
22617	extracellular matrix disassembly	GO_BiologicalProcess_09.12.2013_15h39	[4, 5]	Group0	37.1134	36	5.3 E-6	9.6 E-3	5.4 E-18	3.7 E-17	[ADAM17, ADAM9, COL11A1, COL12A1, COL14A1, COL15A1, COL17A1, COL19A1, COL25A1, COL3A1, COL4A1, COL4A2, COL4A3, COL4A4, COL4A5, COL4A6, COL5A1, COL5A2, COL6A1, COL6A2, COL6A3, COL7A1, COL9A1, COL9A3, CTSH, ENG, FGFR4, FURIN, LAMB2, LAMC1, LMNB2, MMP13, MMP16, MMP2, PLG, SH3PXD2B]
30574	collagen catabolic process	GO_BiologicalProcess_09.12.2013_15h39	[4, 5, 6]	Group0	42.1053	32	7.1 E-7	1.3 E-3	5.4 E-18	3.7 E-17	[ADAM17, ADAM9, ADAMTS2, ADAMTS3, COL11A1, COL12A1, COL14A1, COL15A1, COL17A1, COL19A1, COL25A1, COL3A1, COL4A1, COL4A2, COL4A3, COL4A4, COL4A5, COL4A6, COL5A1, COL5A2, COL6A1, COL6A2, COL6A3, COL7A1, COL9A1, COL9A3, CTSH, FURIN, MMP13, MMP16, MMP2, MMP27]
32963	collagen metabolic process	GO_BiologicalProcess_09.12.2013_15h39	[5]	Group0	34.2342	38	2.5 E-5	4.5 E-2	5.4 E-18	3.7 E-17	[ADAM17, ADAM9, ADAMTS2, ADAMTS3, CIITA, COL11A1, COL12A1, COL14A1, COL15A1, COL17A1, COL19A1, COL25A1, COL3A1, COL4A1, COL4A2, COL4A3, COL4A4, COL4A5, COL4A6, COL5A1, COL5A2, COL6A1, COL6A2, COL6A3, COL7A1, COL9A1, COL9A3, CTSH, F2, FURIN, HDAC2, MMP13, MMP16, MMP2, MMP27, PDGFRB, PRKCD, TRAM2]
23051	regulation of signaling	GO_BiologicalProcess_09.12.2013_15h39	[2, 3]	Group1	21.7	531	7.7 E-8	1.4 E-4	5.1 E-14	2.5 E-13	[A2M, AACS, AAK1, ABCA1, ABR, ACAA2, ACAP3, ACVR1, ACVR2B, ADA, ADAM17, ADAM8, ADAM9, ADAMTS20, ADAMTSL2, ADAP1, ADAP2, ADRBK1, AFAP1L2, AGAP3, AGFG1, AGRN, AKAP10, AKAP13, AKT1, ALDH1A1, ALK, ALS2CL, ALS2CR8, ANKS1B, ANTXR1, AP2A2, AP2B1, APC2, ARAP1, ARAP2, ARFGAP1, ARFGAP3, ARFGEF1, ARFGEF2, ARHGAP15, ARHGAP17, ARHGAP21, ARHGAP24, ARHGAP26, ARHGAP28, ARHGAP40, ARHGAP6, ARHGEF12, ARHGEF16, ARHG…
51716	cellular response to stimulus	GO_BiologicalProcess_09.12.2013_15h39	[2, 3]	Group1	19.7926	1164	7.0 E-7	1.2 E-3	5.1 E-14	2.5 E-13	[A2M, AACS, AAK1, AARS, ABCA1, ABCA4, ABHD5, ABL1, ABR, ACAA2, ACACA, ACAP3, ACOT11, ACSL1, ACSS2, ACTR3, ACTR5, ACVR1, ACVR2B, ADA, ADAM12, ADAM17, ADAM28, ADAM8, ADAM9, ADAMTS13, ADAMTS18, ADAMTS20, ADAMTSL2, ADAP1, ADAP2, ADAR, ADCY1, ADCY2, ADCY5, ADCY7, ADRBK1, AFAP1L2, AGAP3, AGFG1, AGK, AGRN, AHI1, AIFM1, AKAP10, AKAP13, AKAP9, AKT1, ALAD, ALCAM, ALDH1A1, ALDH2, ALK, ALKBH1, ALKBH8, ALS2CL…
6793	phosphorus metabolic process	GO_BiologicalProcess_09.12.2013_15h39	[3]	Group1	22.4061	650	2.9 E-12	5.7 E-9	5.1 E-14	2.5 E-13	[AAK1, AASS, ABCA1, ABCA2, ABCC1, ABCG8, ABHD5, ABL1, ACACA, ACACB, ACAP3, ACLY, ACOT8, ACPP, ACSL1, ACSL3, ACSL4, ACSM4, ACSS2, ACVR1, ACVR2B, ADA, ADAL, ADAM17, ADAM8, ADAM9, ADAP1, ADAP2, ADAR, ADCY1, ADCY2, ADCY5, ADCY7, ADK, ADRBK1, AFAP1L2, AGAP3, AGFG1, AGPAT5, AGPAT6, AGRN, AKT1, AKTIP, ALDH1A1, ALDOB, ALK, ALPI, ALPK3, AMPD1, ANKHD1, ANKLE2, ANKS1B, ANTXR1, APC2, ARAP1, ARAP2, ARFGAP1, A…
10033	response to organic substance	GO_BiologicalProcess_09.12.2013_15h39	[3]	Group1	21.03	490	1.2 E-5	2.2 E-2	5.1 E-14	2.5 E-13	[AACS, AARS, ABAT, ABCA1, ABCA2, ABCC2, ABR, ACSL1, ACSL3, ACSL4, ACTR3, ACVR1, ACVR2B, ADA, ADAM17, ADAM9, ADAMTSL2, ADAR, ADCY1, ADCY2, ADCY5, ADCY7, ADRBK1, AGFG1, AGL, AKAP13, AKT1, ALAD, ALDH1A1, AMPD1, ANXA1, ANXA5, AP2A2, AP2B1, APOB, AQP4, AQP9, ARFGAP1, ARHGEF12, ARHGEF16, ARHGEF17, ARHGEF4, ARHGEF6, ARNT, ARNT2, ASH2L, ASPH, ASPN, ASXL1, ATP6V0A4, BBS2, BBS4, BDH1, BMPR1A, BRSK2, BTRC, …
44093	positive regulation of molecular function	GO_BiologicalProcess_09.12.2013_15h39	[3]	Group1	23.6635	301	3.2 E-8	6.0 E-5	5.1 E-14	2.5 E-13	[ABHD5, ABL1, ACSL1, ACTN2, ACVR2B, ADAM17, ADAM8, ADAM9, ADAP2, ADCY1, ADCY2, ADCY5, ADCY7, ADRBK1, AFAP1L2, AGFG1, AGRN, AIFM1, AKT1, AKTIP, ALDH1A1, ALDOB, ALK, ANAPC1, ANAPC4, ANK3, ANXA2, APAF1, APC2, ARAP1, ARFGAP1, ARHGAP15, ARHGAP24, ARHGAP26, ARHGAP6, ARHGEF16, ARHGEF6, ARRDC3, ASAP2, ASAP3, ASPH, ATP7A, BOK, BTRC, C5, CAB39, CAMK1D, CAP1, CARD10, CARD11, CASR, CAT, CCNA2, CD40, CD81, CD…
44248	cellular catabolic process	GO_BiologicalProcess_09.12.2013_15h39	[3]	Group1	23.3936	466	1.4 E-11	2.7 E-8	5.1 E-14	2.5 E-13	[AASS, ABAT, ABCA2, ABCC1, ABCD2, ABCE1, ABCG8, ABHD5, ABL1, ACAD11, ACAN, ACAP3, ACE, ACLY, ACOT8, ACOX1, ACOX2, ACOX3, ACSF3, ACSL1, ADA, ADAL, ADAM8, ADAM9, ADAMTS13, ADAMTS9, ADAP1, ADAP2, AGAP3, AGFG1, AGRN, AIFM1, AKT1, ALDH1A1, ALDH6A1, ALDH7A1, ALDOB, AMBRA1, ANAPC1, ANAPC4, APAF1, APC2, APOB, ARAP1, ARAP2, ARFGAP1, ARFGAP3, ARFGEF1, ARHGAP15, ARHGAP24, ARHGAP26, ARHGAP6, ARHGEF16, ARHGEF…
44281	small molecule metabolic process	GO_BiologicalProcess_09.12.2013_15h39	[3]	Group1	20.5701	599	1.8 E-5	3.2 E-2	5.1 E-14	2.5 E-13	[AACS, AARS, AARS2, AASDH, AASS, ABAT, ABCA1, ABCA2, ABCB1, ABCB11, ABCC1, ABCC3, ABCD2, ABCD4, ABCG2, ABCG8, ABHD5, ACAA2, ACACA, ACACB, ACAD11, ACAN, ACAP3, ACLY, ACO1, ACOT11, ACOT8, ACOX1, ACOX2, ACOX3, ACPP, ACSF2, ACSF3, ACSL1, ACSL3, ACSL4, ACSM4, ACSS2, ADA, ADAL, ADAP1, ADAP2, ADCK3, ADCY1, ADCY2, ADCY5, ADCY7, ADHFE1, ADK, AGAP3, AGFG1, AGL, AGMO, AGPAT5, AGPAT6, AGPS, AGRN, AHCYL1, AKT…
44712	single-organism catabolic process	GO_BiologicalProcess_09.12.2013_15h39	[3]	Group1	23.1936	321	9.1 E-8	1.7 E-4	5.1 E-14	2.5 E-13	[AASS, ABAT, ABCA2, ABCC1, ABCD2, ABCG8, ABHD5, ACAD11, ACAN, ACAP3, ACE, ACLY, ACOT8, ACOX1, ACOX2, ACOX3, ACSF3, ADA, ADAL, ADAM17, ADAM9, ADAMTS2, ADAMTS3, ADAP1, ADAP2, AGAP3, AGFG1, AGL, AGRN, AKT1, ALDH1A1, ALDH2, ALDH6A1, ALDH7A1, ALDOB, APC2, APOB, ARAP1, ARAP2, ARFGAP1, ARFGAP3, ARFGEF1, ARHGAP15, ARHGAP24, ARHGAP26, ARHGAP6, ARHGEF16, ARHGEF6, ARNT, ASAP2, ASAP3, ATG4B, ATP8, ATP8B3, AT…
1901575	organic substance catabolic process	GO_BiologicalProcess_09.12.2013_15h39	[3]	Group1	22.9516	493	7.3 E-11	1.3 E-7	5.1 E-14	2.5 E-13	[AASS, ABAT, ABCA2, ABCC1, ABCD2, ABCE1, ABCG8, ABHD5, ACAD11, ACAN, ACAP3, ACE, ACLY, ACOT8, ACOX1, ACOX2, ACOX3, ACSF3, ADA, ADAL, ADAM8, ADAM9, ADAMTS13, ADAMTS9, ADAP1, ADAP2, AGAP3, AGFG1, AGL, AGRN, AIFM1, AKT1, ALDH1A1, ALDH2, ALDH6A1, ALDH7A1, ALDOB, ANAPC1, ANAPC4, APAF1, APC2, APOB, ARAP1, ARAP2, ARFGAP1, ARFGAP3, ARFGEF1, ARHGAP15, ARHGAP24, ARHGAP26, ARHGAP6, ARHGEF16, ARHGEF6, ARNT, …
9894	regulation of catabolic process	GO_BiologicalProcess_09.12.2013_15h39	[3, 4]	Group1	25.1163	162	1.6 E-6	2.9 E-3	5.1 E-14	2.5 E-13	[ABCD2, ABHD5, ABL1, ACAP3, ADAM8, ADAM9, ADAP1, ADAP2, AGAP3, AGFG1, AGRN, AKT1, ALDH1A1, ALDOB, APC2, ARAP1, ARAP2, ARFGAP1, ARFGAP3, ARFGEF1, ARHGAP15, ARHGAP24, ARHGAP26, ARHGAP6, ARHGEF16, ARHGEF6, ARNT, ASAP2, ASAP3, ASB9, ATG4B, BTRC, CACYBP, CASR, CBLB, CD40, CNOT1, CNOT8, CPAMD8, CREBRF, CRK, CUL4B, DAB2, DAPK1, DISC1, DNAJB2, DNAJB6, DNAJC10, DNPEP, DOCK1, DOCK4, DOCK7, ECT2, EFNA5, EGF…
10646	regulation of cell communication	GO_BiologicalProcess_09.12.2013_15h39	[3, 4]	Group1	21.6735	531	9.2 E-8	1.7 E-4	5.1 E-14	2.5 E-13	[A2M, AACS, AAK1, ABCA1, ABR, ACAA2, ACAP3, ACVR1, ACVR2B, ADA, ADAM17, ADAM8, ADAM9, ADAMTS20, ADAMTSL2, ADAP1, ADAP2, ADRBK1, AFAP1L2, AGAP3, AGFG1, AGRN, AKAP10, AKAP13, AKT1, ALDH1A1, ALK, ALS2CL, ALS2CR8, ANKS1B, ANTXR1, AP2A2, AP2B1, APC2, ARAP1, ARAP2, ARFGAP1, ARFGAP3, ARFGEF1, ARFGEF2, ARHGAP15, ARHGAP17, ARHGAP21, ARHGAP24, ARHGAP26, ARHGAP28, ARHGAP40, ARHGAP6, ARHGEF12, ARHGEF16, ARHG…
19538	protein metabolic process	GO_BiologicalProcess_09.12.2013_15h39	[3, 4]	Group1	20.6897	942	3.1 E-9	5.9 E-6	5.1 E-14	2.5 E-13	[A2M, AAK1, AARS, AARS2, ABCA1, ABCA2, ABHD5, ABL1, ACACA, ACAN, ACE, ACO1, ACSL1, ACVR1, ACVR2B, ADAM12, ADAM17, ADAM19, ADAM28, ADAM8, ADAM9, ADAMTS10, ADAMTS12, ADAMTS13, ADAMTS17, ADAMTS18, ADAMTS19, ADAMTS2, ADAMTS20, ADAMTS3, ADAMTS5, ADAMTS7, ADAMTS9, ADAR, ADCY1, ADCY2, ADCY5, ADCY7, ADGB, ADRBK1, AFAP1L2, AFG3L2, AGAP3, AGBL1, AGFG1, AGRN, AKT1, AKTIP, ALG12, ALG9, ALK, ALPK3, AMZ1, ANAP…
19637	organophosphate metabolic process	GO_BiologicalProcess_09.12.2013_15h39	[3, 4]	Group1	22.5299	301	3.5 E-6	6.5 E-3	5.1 E-14	2.5 E-13	[ABCA1, ABCA2, ABCC1, ABCG8, ABHD5, ACACA, ACACB, ACAP3, ACLY, ACPP, ACSL3, ADA, ADAL, ADAP1, ADAP2, ADCY1, ADCY2, ADCY7, ADK, AGAP3, AGFG1, AGPAT5, AGPAT6, AGRN, ALDH1A1, ALDOB, AMPD1, APC2, ARAP1, ARAP2, ARFGAP1, ARFGAP3, ARFGEF1, ARHGAP15, ARHGAP24, ARHGAP26, ARHGAP6, ARHGEF16, ARHGEF6, ASAP2, ASAP3, ATAD5, ATM, ATP12A, ATP4A, ATP8, ATP8B3, CACNA1C, CALCRL, CAP1, CASR, CAT, CBS, CD40, CD81, CE…
33554	cellular response to stress	GO_BiologicalProcess_09.12.2013_15h39	[3, 4]	Group1	22.5962	329	9.0 E-7	1.6 E-3	5.1 E-14	2.5 E-13	[AARS, ABL1, ACTR5, ADAM8, AGAP3, AGFG1, AIFM1, AKT1, ALKBH1, ALKBH8, ANKS1B, ANTXR1, ANXA1, ARFGAP1, ARHGEF6, ARNT, ASCC3, ASH2L, ATAD5, ATG4B, ATM, ATP7A, ATR, ATRX, BAZ1B, BMPR2, BRCA2, BRCC3, BRIP1, BRSK2, C15orf42, CACNA1C, CASP2, CASR, CAT, CBS, CCDC47, CCNA2, CCNG1, CD44, CDAN1, CDK1, CDK6, CHD1L, CHEK1, CHL1, CHRNA4, CLOCK, CLSPN, COL4A3BP, CREB3, CREBRF, CRY1, CUL2, CUL4A, CUL4B, CYR61, …
50790	regulation of catalytic activity	GO_BiologicalProcess_09.12.2013_15h39	[3, 4]	Group1	21.5733	362	2.3 E-5	4.1 E-2	5.1 E-14	2.5 E-13	[A2ML1, ABCA2, ABHD5, ABL1, ACAP3, ACSL1, ACVR2B, ADAM17, ADAM8, ADAM9, ADAP1, ADAP2, ADAR, ADCY1, ADCY2, ADCY5, ADCY7, ADRBK1, AFAP1L2, AGAP3, AGFG1, AGRN, AIFM1, AKT1, ALDH1A1, ALDOB, ALK, ANAPC1, ANAPC4, ANKLE2, ANKS1B, APAF1, APC2, ARAP1, ARAP2, ARFGAP1, ARFGAP3, ARFGEF1, ARHGAP15, ARHGAP24, ARHGAP26, ARHGAP6, ARHGEF16, ARHGEF6, ARRDC3, ASAP2, ASAP3, ASPH, ATP6V0A4, ATP7A, AZIN1, BAG5, BOK, B…
70887	cellular response to chemical stimulus	GO_BiologicalProcess_09.12.2013_15h39	[3, 4]	Group1	21.4485	462	2.7 E-6	4.9 E-3	5.1 E-14	2.5 E-13	[AACS, AARS, ABCA1, ABR, ACSL1, ACSS2, ACVR1, ADAM17, ADAM8, ADAM9, ADAMTSL2, ADAR, ADCY1, ADCY2, ADCY5, ADCY7, ADRBK1, AGAP3, AGFG1, AKAP13, AKT1, ALAD, ALDH1A1, ALDH2, ALS2CR8, ANXA1, ANXA2, AP2A2, AP2B1, APOB, AQP4, AQP9, ARFGAP1, ARHGEF12, ARHGEF16, ARHGEF17, ARHGEF4, ARHGEF6, ARNT, ASPH, ASPN, ATP6V0A4, ATP7A, BBS2, BBS4, BMPR1A, BRIP1, BRSK2, BTRC, C5, CAB39, CAB39L, CABIN1, CACNA1H, CACYBP…
6796	phosphate-containing compound metabolic process	GO_BiologicalProcess_09.12.2013_15h39	[4]	Group1	22.2417	635	2.5 E-11	4.8 E-8	5.1 E-14	2.5 E-13	[AAK1, ABCA1, ABCA2, ABCC1, ABCG8, ABHD5, ABL1, ACACA, ACACB, ACAP3, ACLY, ACPP, ACSL1, ACSL3, ACVR1, ACVR2B, ADA, ADAL, ADAM17, ADAM8, ADAM9, ADAP1, ADAP2, ADAR, ADCY1, ADCY2, ADCY5, ADCY7, ADK, ADRBK1, AFAP1L2, AGAP3, AGFG1, AGPAT5, AGPAT6, AGRN, AKT1, AKTIP, ALDH1A1, ALDOB, ALK, ALPI, ALPK3, AMPD1, ANKHD1, ANKLE2, ANKS1B, ANTXR1, APC2, ARAP1, ARAP2, ARFGAP1, ARFGAP3, ARFGEF1, ARHGAP15, ARHGAP2…
9057	macromolecule catabolic process	GO_BiologicalProcess_09.12.2013_15h39	[4]	Group1	23.6867	248	5.4 E-7	9.9 E-4	5.1 E-14	2.5 E-13	[ABCA2, ABCE1, ACAN, ACE, ADAM8, ADAM9, ADAMTS9, AGAP3, AGFG1, AGL, AGRN, AIFM1, AKT1, ANAPC1, ANAPC4, APAF1, APOB, ASB2, ASB9, ATM, BAP1, BTRC, CASC3, CBLB, CCNF, CD44, CDC16, CDC20, CDK1, CECR2, CHFR, CHID1, CLPX, CNOT1, CNOT10, CNOT6, CNOT8, CPA2, CPAMD8, CPS1, CREBRF, CUL2, CUL4A, CUL4B, CUL5, CUL9, DAB2, DDB1, DIS3, DIS3L, DISC1, DNA2, DNAJB2, DNAJC10, DNASE1L2, DROSHA, EDC4, EDEM3, EGF, EGF…
9966	regulation of signal transduction	GO_BiologicalProcess_09.12.2013_15h39	[3, 4, 5]	Group1	22.13	480	2.9 E-8	5.5 E-5	5.1 E-14	2.5 E-13	[A2M, AAK1, ABCA1, ABR, ACAA2, ACAP3, ACVR1, ACVR2B, ADA, ADAM17, ADAM8, ADAM9, ADAMTS20, ADAMTSL2, ADAP1, ADAP2, ADRBK1, AFAP1L2, AGAP3, AGFG1, AGRN, AKAP10, AKAP13, AKT1, ALDH1A1, ALK, ALS2CL, ALS2CR8, ANKS1B, ANTXR1, AP2A2, AP2B1, APC2, ARAP1, ARAP2, ARFGAP1, ARFGAP3, ARFGEF1, ARFGEF2, ARHGAP15, ARHGAP17, ARHGAP21, ARHGAP24, ARHGAP26, ARHGAP28, ARHGAP40, ARHGAP6, ARHGEF12, ARHGEF16, ARHGEF17, …
19439	aromatic compound catabolic process	GO_BiologicalProcess_09.12.2013_15h39	[4]	Group1	24.6269	231	5.3 E-8	9.9 E-5	5.1 E-14	2.5 E-13	[ABCA2, ABCC1, ABCE1, ABCG8, ACAP3, ACLY, ADA, ADAL, ADAP1, ADAP2, AGAP3, AGFG1, AGRN, AIFM1, ALDH1A1, ALDOB, APAF1, ARAP1, ARAP2, ARFGAP1, ARFGAP3, ARFGEF1, ARHGAP15, ARHGAP24, ARHGAP26, ARHGAP6, ARHGEF16, ARHGEF6, ASAP2, ASAP3, ATM, ATP8, ATP8B3, CASC3, CASR, CAT, CCBL2, CD40, CECR1, CECR2, CHD1L, CNOT1, CNOT10, CNOT6, CNOT8, COMT, CRK, CYP1A1, DBH, DDB1, DIS3, DIS3L, DNA2, DNAJB6, DNAJC10, DNA…
43412	macromolecule modification	GO_BiologicalProcess_09.12.2013_15h39	[4]	Group1	22.2754	652	8.8 E-12	1.7 E-8	5.1 E-14	2.5 E-13	[A1CF, AAK1, AARS, ABCA1, ABCA2, ABL1, ACSL1, ACVR1, ACVR2B, ADAM17, ADAM8, ADAM9, ADAR, ADCY1, ADCY2, ADCY5, ADCY7, ADRBK1, AFAP1L2, AGBL1, AGFG1, AKT1, AKTIP, ALG12, ALG9, ALK, ALKBH1, ALKBH8, ALPK3, ANAPC1, ANAPC4, ANKHD1, ANKLE2, ANKS1B, ANTXR1, ANXA1, ARFGAP1, ARFGEF1, ARID4B, ARNT, ARR3, ARRDC3, ARSG, ARSK, ASB2, ASB5, ASB9, ASCC3, ASH2L, ASPH, ASXL1, ASZ1, ATAD5, ATM, ATP6V0A4, ATP7A, ATR,…
44270	cellular nitrogen compound catabolic process	GO_BiologicalProcess_09.12.2013_15h39	[4]	Group1	24.0086	224	6.9 E-7	1.2 E-3	5.1 E-14	2.5 E-13	[ABCA2, ABCC1, ABCE1, ABCG8, ACAP3, ACLY, ADA, ADAL, ADAP1, ADAP2, AGAP3, AGFG1, AGRN, AIFM1, ALDH1A1, ALDOB, APAF1, ARAP1, ARAP2, ARFGAP1, ARFGAP3, ARFGEF1, ARHGAP15, ARHGAP24, ARHGAP26, ARHGAP6, ARHGEF16, ARHGEF6, ASAP2, ASAP3, ATM, ATP8, ATP8B3, CASC3, CASR, CAT, CCBL2, CD40, CECR1, CECR2, CHD1L, CNOT1, CNOT10, CNOT6, CNOT8, CRK, DDB1, DIS3, DIS3L, DNA2, DNAJB6, DNAJC10, DNASE1L2, DOCK1, DOCK4…
46700	heterocycle catabolic process	GO_BiologicalProcess_09.12.2013_15h39	[4]	Group1	24.2781	227	2.3 E-7	4.3 E-4	5.1 E-14	2.5 E-13	[ABCA2, ABCC1, ABCE1, ABCG8, ACAP3, ACLY, ADA, ADAL, ADAP1, ADAP2, AGAP3, AGFG1, AGRN, AIFM1, ALDH1A1, ALDOB, APAF1, ARAP1, ARAP2, ARFGAP1, ARFGAP3, ARFGEF1, ARHGAP15, ARHGAP24, ARHGAP26, ARHGAP6, ARHGEF16, ARHGEF6, ASAP2, ASAP3, ATM, ATP8, ATP8B3, CASC3, CASR, CAT, CCBL2, CD40, CECR1, CECR2, CHD1L, CNOT1, CNOT10, CNOT6, CNOT8, CRK, CYP1A1, DAO, DDB1, DIS3, DIS3L, DNA2, DNAJB6, DNAJC10, DNASE1L2,…
70848	response to growth factor	GO_BiologicalProcess_09.12.2013_15h39	[4]	Group1	24.238	167	1.0 E-5	1.9 E-2	5.1 E-14	2.5 E-13	[ABR, ACVR1, ADAM17, ADAM9, ADAMTSL2, ADCY1, ADCY2, ADCY5, ADCY7, ADRBK1, AKAP13, AKT1, AP2A2, AP2B1, ARHGEF12, ARHGEF16, ARHGEF17, ARHGEF4, ARHGEF6, ARNT, ASPN, BMPR1A, CAPN5, CASK, CASP2, CAT, CBL, CD44, CDK1, COL3A1, COL4A2, CPS1, CRK, CTNNB1, DAB2, DMD, ECT2, EGF, EGFR, EIF2C1, EIF2C2, EIF2C3, EIF2C4, ENG, EPB41L5, FAM20C, FBN1, FBN2, FER, FERMT2, FGD2, FGF3, FGFR1, FGFR2, FGFR4, FLT1, FLT3, …
1901361	organic cyclic compound catabolic process	GO_BiologicalProcess_09.12.2013_15h39	[4]	Group1	24.0532	235	3.1 E-7	5.7 E-4	5.1 E-14	2.5 E-13	[ABCA2, ABCC1, ABCE1, ABCG8, ACAP3, ACLY, ADA, ADAL, ADAP1, ADAP2, AGAP3, AGFG1, AGRN, AIFM1, ALDH1A1, ALDOB, APAF1, ARAP1, ARAP2, ARFGAP1, ARFGAP3, ARFGEF1, ARHGAP15, ARHGAP24, ARHGAP26, ARHGAP6, ARHGEF16, ARHGEF6, ASAP2, ASAP3, ATM, ATP8, ATP8B3, CASC3, CASR, CAT, CCBL2, CD40, CECR1, CECR2, CHD1L, CNOT1, CNOT10, CNOT6, CNOT8, COMT, CRK, CYP1A1, CYP1A2, CYP39A1, DAO, DBH, DDB1, DIS3, DIS3L, DNA2…
6508	proteolysis	GO_BiologicalProcess_09.12.2013_15h39	[4, 5]	Group1	22.4348	258	2.5 E-5	4.5 E-2	5.1 E-14	2.5 E-13	[ABHD5, ACAN, ACE, ADAM12, ADAM17, ADAM19, ADAM28, ADAM8, ADAM9, ADAMTS10, ADAMTS12, ADAMTS13, ADAMTS17, ADAMTS18, ADAMTS19, ADAMTS2, ADAMTS20, ADAMTS3, ADAMTS5, ADAMTS7, ADAMTS9, ADGB, AFG3L2, AGAP3, AGBL1, AKT1, AMZ1, ANAPC1, ANAPC4, APEH, ASB2, ASPH, ASTL, ATG4B, ATRNL1, BAP1, BRCC3, BTRC, C1R, C1S, C2CD3, C9orf3, CAP1, CAPN10, CAPN14, CAPN2, CAPN5, CAPN9, CASP2, CASR, CCNF, CDC16, CDC20, CDK1…
31329	regulation of cellular catabolic process	GO_BiologicalProcess_09.12.2013_15h39	[4, 5]	Group1	25.5773	144	2.1 E-6	3.8 E-3	5.1 E-14	2.5 E-13	[ABCD2, ABHD5, ABL1, ACAP3, ADAM8, ADAM9, ADAP1, ADAP2, AGAP3, AGFG1, AGRN, AKT1, ALDH1A1, ALDOB, APC2, ARAP1, ARAP2, ARFGAP1, ARFGAP3, ARFGEF1, ARHGAP15, ARHGAP24, ARHGAP26, ARHGAP6, ARHGEF16, ARHGEF6, ARNT, ASAP2, ASAP3, ATG4B, BTRC, CACYBP, CASR, CD40, CNOT1, CNOT8, CRK, DAB2, DAPK1, DISC1, DNAJB2, DNAJB6, DNAJC10, DNPEP, DOCK1, DOCK4, DOCK7, ECT2, EFNA5, EGF, EIF2C2, ELMOD1, ELMOD2, EPHA1, EP…
34655	nucleobase-containing compound catabolic process	GO_BiologicalProcess_09.12.2013_15h39	[4, 5]	Group1	24.7178	219	8.8 E-8	1.6 E-4	5.1 E-14	2.5 E-13	[ABCA2, ABCC1, ABCE1, ABCG8, ACAP3, ACLY, ADA, ADAL, ADAP1, ADAP2, AGAP3, AGFG1, AGRN, AIFM1, ALDH1A1, ALDOB, APAF1, ARAP1, ARAP2, ARFGAP1, ARFGAP3, ARFGEF1, ARHGAP15, ARHGAP24, ARHGAP26, ARHGAP6, ARHGEF16, ARHGEF6, ASAP2, ASAP3, ATM, ATP8, ATP8B3, CASC3, CASR, CAT, CD40, CECR1, CECR2, CHD1L, CNOT1, CNOT10, CNOT6, CNOT8, CRK, DDB1, DIS3, DIS3L, DNA2, DNAJB6, DNAJC10, DNASE1L2, DOCK1, DOCK4, DOCK7…
35556	intracellular signal transduction	GO_BiologicalProcess_09.12.2013_15h39	[4, 5]	Group1	21.3935	479	2.3 E-6	4.2 E-3	5.1 E-14	2.5 E-13	[A2M, ABCA1, ABL1, ABR, ACAP3, ACOT11, ADA, ADAM17, ADAM8, ADAM9, ADAP1, ADAP2, ADCY1, ADCY2, ADCY5, ADCY7, AGAP3, AGFG1, AGRN, AIFM1, AKAP13, AKT1, ALDH1A1, ALK, ALS2CL, ANKS1B, ANTXR1, APAF1, ARAP1, ARAP2, ARF4, ARFGAP1, ARFGAP3, ARFGEF1, ARFGEF2, ARHGAP15, ARHGAP17, ARHGAP21, ARHGAP24, ARHGAP26, ARHGAP28, ARHGAP40, ARHGAP6, ARHGEF12, ARHGEF16, ARHGEF17, ARHGEF26, ARHGEF33, ARHGEF4, ARHGEF6, AS…
43085	positive regulation of catalytic activity	GO_BiologicalProcess_09.12.2013_15h39	[4, 5]	Group1	24.053	254	9.9 E-8	1.8 E-4	5.1 E-14	2.5 E-13	[ABHD5, ABL1, ACSL1, ACVR2B, ADAM17, ADAM8, ADAM9, ADAP2, ADCY1, ADCY2, ADCY5, ADCY7, ADRBK1, AFAP1L2, AGFG1, AGRN, AIFM1, AKT1, ALDH1A1, ALDOB, ALK, ANAPC1, ANAPC4, APAF1, APC2, ARAP1, ARFGAP1, ARHGAP15, ARHGAP24, ARHGAP26, ARHGAP6, ARHGEF16, ARHGEF6, ARRDC3, ASAP2, ASAP3, ASPH, ATP7A, BOK, BTRC, C5, CAB39, CAP1, CARD10, CASR, CCNA2, CD40, CD81, CDAN1, CDC16, CDC20, CDK1, CENPE, CFLAR, CHL1, CLP…
44265	cellular macromolecule catabolic process	GO_BiologicalProcess_09.12.2013_15h39	[4, 5]	Group1	24.2857	204	9.5 E-7	1.7 E-3	5.1 E-14	2.5 E-13	[ABCA2, ABCE1, ADAMTS9, AGAP3, AGFG1, AIFM1, AKT1, ANAPC1, ANAPC4, APAF1, ASB2, ATM, BAP1, BTRC, CASC3, CCNF, CDC16, CDC20, CDK1, CECR2, CHFR, CLPX, CNOT1, CNOT10, CNOT6, CNOT8, CPA2, CUL2, CUL4A, CUL4B, CUL5, CUL9, DAB2, DDB1, DIS3, DIS3L, DISC1, DNA2, DNAJB2, DNAJC10, DNASE1L2, DROSHA, EDC4, EDEM3, EGF, EIF2C1, EIF2C2, EIF2C3, EIF2C4, EIF3E, EIF4G1, ENPP2, ERCC4, ERCC5, ERCC8, ERLEC1, ERLIN1, E…
44267	cellular protein metabolic process	GO_BiologicalProcess_09.12.2013_15h39	[4, 5]	Group1	21.8335	805	1.0 E-12	1.9 E-9	5.1 E-14	2.5 E-13	[AAK1, AARS, AARS2, ABCA1, ABCA2, ABL1, ACE, ACO1, ACSL1, ACVR1, ACVR2B, ADAM17, ADAM8, ADAM9, ADAR, ADCY1, ADCY2, ADCY5, ADCY7, ADRBK1, AFAP1L2, AFG3L2, AGAP3, AGBL1, AGFG1, AKT1, AKTIP, ALG12, ALG9, ALK, ALPK3, ANAPC1, ANAPC4, ANKHD1, ANKLE2, ANKS1B, ANTXR1, ANXA1, ANXA2, ARFGAP1, ARFGEF1, ARID4B, ARNT, ARR3, ARRDC3, ARSG, ARSK, ASB2, ASB5, ASB9, ASH2L, ASPH, ASXL1, ATAD5, ATM, ATP6V0A4, ATP7A,…
46434	organophosphate catabolic process	GO_BiologicalProcess_09.12.2013_15h39	[4, 5]	Group1	24.7136	151	9.4 E-6	1.6 E-2	5.1 E-14	2.5 E-13	[ABCA2, ABCC1, ABCG8, ACAP3, ACLY, ADA, ADAP1, ADAP2, AGAP3, AGFG1, AGRN, ALDH1A1, ALDOB, APC2, ARAP1, ARAP2, ARFGAP1, ARFGAP3, ARFGEF1, ARHGAP15, ARHGAP24, ARHGAP26, ARHGAP6, ARHGEF16, ARHGEF6, ASAP2, ASAP3, ATP8, ATP8B3, CASR, CAT, CD40, CHD1L, CRK, DNA2, DNAJB6, DNAJC10, DOCK1, DOCK4, DOCK7, ECT2, EEFSEC, EFNA5, EFTUD2, ELMOD1, ELMOD2, ENPP1, ENPP2, ENPP3, ENTPD1, EPHA1, EPHA5, EPHB3, FGD2, FG…
51174	regulation of phosphorus metabolic process	GO_BiologicalProcess_09.12.2013_15h39	[4, 5]	Group1	23.1458	362	1.5 E-8	2.9 E-5	5.1 E-14	2.5 E-13	[ABCA1, ABCA2, ABL1, ACAP3, ACSL1, ACSL3, ACVR1, ACVR2B, ADAM17, ADAM8, ADAM9, ADAP1, ADAP2, ADAR, ADCY1, ADCY2, ADCY5, ADCY7, AFAP1L2, AGAP3, AGFG1, AGRN, AKT1, AKTIP, ALDH1A1, ALDOB, ALK, ANKLE2, ANKS1B, APC2, ARAP1, ARAP2, ARFGAP1, ARFGAP3, ARFGEF1, ARHGAP15, ARHGAP24, ARHGAP26, ARHGAP6, ARHGEF16, ARHGEF6, ARR3, ASAP2, ASAP3, ATP6V0A4, ATP7A, BMPR1A, BMPR2, C5, CAB39, CALCRL, CAP1, CARD10, CAS…
51246	regulation of protein metabolic process	GO_BiologicalProcess_09.12.2013_15h39	[4, 5]	Group1	21.6743	378	9.7 E-6	1.7 E-2	5.1 E-14	2.5 E-13	[A2M, ABCA2, ABL1, ACE, ACO1, ACSL1, ACVR1, ACVR2B, ADAM17, ADAM8, ADAM9, ADAR, ADCY1, ADCY2, ADCY5, ADCY7, AFAP1L2, AGFG1, AKT1, AKTIP, ALK, ANAPC1, ANAPC4, ANKLE2, ANKS1B, ARFGAP1, ARFGEF1, ARNT, ARR3, ARRDC3, ASB9, ASPH, ASTL, ATP6V0A4, BAG5, BCOR, BMPR1A, BMPR2, BRD7, BRMS1L, BTRC, C2CD3, C4A, C5, C6, C7, C9, CAB39, CAP1, CARD10, CARD11, CASC3, CBLB, CBS, CCDC88C, CCNA2, CCNB2, CCNG1, CD40, C…
71310	cellular response to organic substance	GO_BiologicalProcess_09.12.2013_15h39	[4, 5]	Group1	22.5713	388	9.0 E-8	1.6 E-4	5.1 E-14	2.5 E-13	[AACS, AARS, ABCA1, ABR, ACSL1, ACVR1, ADAM17, ADAM9, ADAMTSL2, ADAR, ADCY1, ADCY2, ADCY5, ADCY7, ADRBK1, AGFG1, AKAP13, AKT1, ALAD, ANXA1, AP2A2, AP2B1, APOB, AQP4, AQP9, ARFGAP1, ARHGEF12, ARHGEF16, ARHGEF17, ARHGEF4, ARHGEF6, ARNT, ASPN, ATP6V0A4, BBS2, BBS4, BMPR1A, BRSK2, BTRC, CAB39, CAB39L, CABIN1, CACNA1H, CALCRL, CAP1, CAPN10, CAPN2, CAPN5, CASK, CASP2, CAT, CBL, CD44, CDAN1, CDC73, CDK1…
16310	phosphorylation	GO_BiologicalProcess_09.12.2013_15h39	[5]	Group1	22.1531	356	2.2 E-6	4.1 E-3	5.1 E-14	2.5 E-13	[AAK1, ABCA2, ABL1, ACSL1, ACVR1, ACVR2B, ADAM17, ADAM8, ADAM9, ADAR, ADCY1, ADCY2, ADCY5, ADCY7, ADRBK1, AFAP1L2, AGFG1, AKT1, AKTIP, ALK, ALPI, ALPK3, ANKHD1, ANKLE2, ANKS1B, ANTXR1, ARFGAP1, ARHGEF6, ARR3, ATM, ATP6V0A4, ATP7A, ATR, BAZ1B, BIRC6, BLK, BMPR1A, BMPR2, BRSK2, C5, CAB39, CARD10, CASR, CBS, CCDC88C, CCNA2, CCNB2, CCNG1, CD40, CD44, CD81, CDAN1, CDC42BPA, CDC42BPB, CDH2, CDK1, CDK6,…
32268	regulation of cellular protein metabolic process	GO_BiologicalProcess_09.12.2013_15h39	[4, 5, 6]	Group1	21.9592	334	1.0 E-5	1.9 E-2	5.1 E-14	2.5 E-13	[ABCA2, ABL1, ACO1, ACSL1, ACVR1, ACVR2B, ADAM17, ADAM8, ADAM9, ADAR, ADCY1, ADCY2, ADCY5, ADCY7, AFAP1L2, AGFG1, AKT1, AKTIP, ALK, ANAPC1, ANAPC4, ANKLE2, ANKS1B, ARFGAP1, ARFGEF1, ARNT, ARR3, ARRDC3, ASPH, ATP6V0A4, BAG5, BCOR, BMPR1A, BMPR2, BRD7, BRMS1L, BTRC, C5, CAB39, CARD10, CASC3, CBS, CCDC88C, CCNA2, CCNB2, CCNG1, CD40, CD44, CD81, CDAN1, CDC16, CDC20, CDK1, CDON, CENPE, CHEK1, CHL1, CL…
51247	positive regulation of protein metabolic process	GO_BiologicalProcess_09.12.2013_15h39	[4, 5, 6]	Group1	22.6667	238	2.6 E-5	4.6 E-2	5.1 E-14	2.5 E-13	[ABL1, ACSL1, ACVR1, ACVR2B, ADAM17, ADAM8, ADAM9, ADCY1, ADCY2, ADCY5, ADCY7, AFAP1L2, AGFG1, AKT1, AKTIP, ALK, ANAPC1, ANAPC4, ANKLE2, ARFGAP1, ARFGEF1, ARNT, ARRDC3, ASB9, ASPH, ASTL, BMPR1A, BMPR2, BRD7, BRMS1L, BTRC, C5, C6, CAB39, CARD10, CARD11, CBLB, CCNA2, CD40, CD44, CD81, CDAN1, CDC16, CDC20, CDK1, CDON, CENPE, CHL1, CLSPN, CPAMD8, CREBRF, CRK, CSF1R, CTNNB1, CUL4B, CYP1A1, CYR61, DAB1…
72523	purine-containing compound catabolic process	GO_BiologicalProcess_09.12.2013_15h39	[5]	Group1	24.7689	134	2.6 E-5	4.6 E-2	5.1 E-14	2.5 E-13	[ABCA2, ABCC1, ABCG8, ACAP3, ACLY, ADA, ADAL, ADAP1, ADAP2, AGAP3, AGFG1, AGRN, ALDH1A1, ALDOB, ARAP1, ARAP2, ARFGAP1, ARFGAP3, ARFGEF1, ARHGAP15, ARHGAP24, ARHGAP26, ARHGAP6, ARHGEF16, ARHGEF6, ASAP2, ASAP3, ATP8, ATP8B3, CASR, CAT, CD40, CECR1, CHD1L, CRK, DNA2, DNAJB6, DNAJC10, DOCK1, DOCK4, DOCK7, DPYD, ECT2, EEFSEC, EFNA5, EFTUD2, ELMOD1, ELMOD2, ENTPD1, EPHA1, EPHA5, EPHB3, FGD2, FGD5, FGD6…
1902531	regulation of intracellular signal transduction	GO_BiologicalProcess_09.12.2013_15h39	[4, 5, 6]	Group1	22.8934	307	6.4 E-7	1.1 E-3	5.1 E-14	2.5 E-13	[A2M, ABCA1, ABR, ACAP3, ADA, ADAM8, ADAM9, ADAP1, ADAP2, AGAP3, AGFG1, AGRN, AKAP13, AKT1, ALDH1A1, ALK, ALS2CL, ANKS1B, ANTXR1, ARAP1, ARAP2, ARFGAP1, ARFGAP3, ARFGEF1, ARFGEF2, ARHGAP15, ARHGAP17, ARHGAP21, ARHGAP24, ARHGAP26, ARHGAP28, ARHGAP40, ARHGAP6, ARHGEF12, ARHGEF16, ARHGEF17, ARHGEF26, ARHGEF33, ARHGEF4, ARHGEF6, ASAP2, ASAP3, ASPH, ATM, ATP2C1, ATR, BTRC, C5, CARD10, CARD11, CAT, CBL…
6464	cellular protein modification process	GO_BiologicalProcess_09.12.2013_15h39	[5, 6]	Group1	22.4938	635	2.7 E-12	5.2 E-9	5.1 E-14	2.5 E-13	[AAK1, ABCA1, ABCA2, ABL1, ACSL1, ACVR1, ACVR2B, ADAM17, ADAM8, ADAM9, ADAR, ADCY1, ADCY2, ADCY5, ADCY7, ADRBK1, AFAP1L2, AGBL1, AGFG1, AKT1, AKTIP, ALG12, ALG9, ALK, ALPK3, ANAPC1, ANAPC4, ANKHD1, ANKLE2, ANKS1B, ANTXR1, ANXA1, ARFGAP1, ARFGEF1, ARID4B, ARNT, ARR3, ARRDC3, ARSG, ARSK, ASB2, ASB5, ASB9, ASH2L, ASPH, ASXL1, ATAD5, ATM, ATP6V0A4, ATP7A, ATR, B4GALT6, BAG5, BAP1, BAZ1B, BCOR, BDP1, …
7167	enzyme linked receptor protein signaling pathway	GO_BiologicalProcess_09.12.2013_15h39	[5, 6]	Group1	23.8748	244	3.4 E-7	6.3 E-4	5.1 E-14	2.5 E-13	[ABL1, ABR, ACVR1, ACVR2B, ADAM12, ADAM17, ADAM9, ADAMTSL2, ADCY1, ADCY2, ADCY5, ADCY7, ADRBK1, AFAP1L2, AHI1, AKAP13, AKT1, ALK, ANKS1A, AP2A2, AP2B1, ARF4, ARHGEF12, ARHGEF16, ARHGEF17, ARHGEF4, ARHGEF6, ARNT, ASPN, ATP6V0A4, BLNK, BMPR1A, BMPR2, CAB39, CAB39L, CAPN5, CASP2, CBL, CCNA2, CDK1, CHRD, COL3A1, CRIM1, CRK, CSF1R, CTNNB1, CYR61, DAB2, ECT2, EFNA5, EFNB2, EGF, EGFR, EIF2AK3, EIF2C1, E…
19220	regulation of phosphate metabolic process	GO_BiologicalProcess_09.12.2013_15h39	[5, 6]	Group1	22.9677	356	4.9 E-8	9.3 E-5	5.1 E-14	2.5 E-13	[ABCA1, ABCA2, ABL1, ACAP3, ACSL1, ACSL3, ACVR1, ACVR2B, ADAM17, ADAM8, ADAM9, ADAP1, ADAP2, ADAR, ADCY1, ADCY2, ADCY5, ADCY7, AFAP1L2, AGAP3, AGFG1, AGRN, AKT1, AKTIP, ALDH1A1, ALDOB, ALK, ANKLE2, ANKS1B, APC2, ARAP1, ARAP2, ARFGAP1, ARFGAP3, ARFGEF1, ARHGAP15, ARHGAP24, ARHGAP26, ARHGAP6, ARHGEF16, ARHGEF6, ARR3, ASAP2, ASAP3, ATP6V0A4, ATP7A, BMPR1A, BMPR2, C5, CAB39, CALCRL, CAP1, CARD10, CAS…
32270	positive regulation of cellular protein metabolic process	GO_BiologicalProcess_09.12.2013_15h39	[4, 5, 6, 7]	Group1	22.956	219	2.4 E-5	4.2 E-2	5.1 E-14	2.5 E-13	[ABL1, ACSL1, ACVR1, ACVR2B, ADAM17, ADAM8, ADAM9, ADCY1, ADCY2, ADCY5, ADCY7, AFAP1L2, AGFG1, AKT1, AKTIP, ALK, ANAPC1, ANAPC4, ANKLE2, ARFGAP1, ARFGEF1, ARNT, ARRDC3, ASPH, BMPR1A, BMPR2, BRD7, BRMS1L, BTRC, C5, CAB39, CARD10, CCNA2, CD40, CD44, CD81, CDAN1, CDC16, CDC20, CDK1, CDON, CENPE, CHL1, CLSPN, CRK, CSF1R, CYP1A1, CYR61, DAB1, DAB2, DDX11, DISC1, DNAJB2, DNMT3B, DOCK7, DOK7, ECT2, EED,…
51345	positive regulation of hydrolase activity	GO_BiologicalProcess_09.12.2013_15h39	[5, 6]	Group1	25	136	1.4 E-5	2.5 E-2	5.1 E-14	2.5 E-13	[ABHD5, ADAP2, ADCY1, ADCY2, ADCY5, ADCY7, ADRBK1, AGFG1, AGRN, AIFM1, ALDH1A1, ALDOB, APAF1, APC2, ARAP1, ARFGAP1, ARHGAP15, ARHGAP24, ARHGAP26, ARHGAP6, ARHGEF16, ARHGEF6, ASAP3, ASPH, BOK, CASR, CCNA2, CD40, CDAN1, CHL1, CLPX, COL4A3, CR1, CREB3, CTSH, CYR61, DDX11, DNAJB6, DNAJC10, DNPEP, DOCK1, DOCK4, DOCK7, ECT2, EGFR, EIF2AK3, ELMOD1, ELMOD2, EPHA1, ERN1, ESR1, FGFR1, FGFR2, FLT1, FSTL1, G…
51347	positive regulation of transferase activity	GO_BiologicalProcess_09.12.2013_15h39	[5, 6]	Group1	26.6145	136	3.9 E-7	7.3 E-4	5.1 E-14	2.5 E-13	[ACSL1, ACVR2B, ADAM17, ADAM8, ADAM9, ADCY1, ADCY2, ADCY5, ADCY7, AFAP1L2, AGFG1, AKT1, ALK, ARFGAP1, C5, CAB39, CARD10, CCNA2, CD40, CD81, CDAN1, CDK1, CENPE, CHL1, CLSPN, CRK, CSF1R, CYR61, DAB1, DAB2, DDX11, DOK7, ECT2, EGF, EGFR, EIF2AK2, EIF2AK3, ERCC6, ERN1, FGFR1, FGR, FLT1, FLT3, GCK, GFPT1, GNAI2, HELLS, HERPUD1, HGF, HSP90B1, HSPA5, HYOU1, IL12B, INSR, IQGAP1, IQGAP3, IRAK2, ITGA1, ITGB…
71363	cellular response to growth factor stimulus	GO_BiologicalProcess_09.12.2013_15h39	[5, 6]	Group1	24.2604	164	1.2 E-5	2.1 E-2	5.1 E-14	2.5 E-13	[ABR, ACVR1, ADAM17, ADAM9, ADAMTSL2, ADCY1, ADCY2, ADCY5, ADCY7, ADRBK1, AKAP13, AKT1, AP2A2, AP2B1, ARHGEF12, ARHGEF16, ARHGEF17, ARHGEF4, ARHGEF6, ARNT, ASPN, BMPR1A, CAPN5, CASK, CASP2, CAT, CBL, CD44, CDK1, COL3A1, COL4A2, CPS1, CRK, CTNNB1, DAB2, DMD, ECT2, EGF, EGFR, EIF2C1, EIF2C2, EIF2C3, EIF2C4, ENG, EPB41L5, FAM20C, FBN1, FBN2, FERMT2, FGD2, FGF3, FGFR1, FGFR2, FGFR4, FLT1, FLT3, FLT4,…
31399	regulation of protein modification process	GO_BiologicalProcess_09.12.2013_15h39	[5, 6, 7]	Group1	22.623	276	6.7 E-6	1.2 E-2	5.1 E-14	2.5 E-13	[ABCA2, ABL1, ACSL1, ACVR1, ACVR2B, ADAM17, ADAM8, ADAM9, ADAR, ADCY1, ADCY2, ADCY5, ADCY7, AFAP1L2, AGFG1, AKT1, AKTIP, ALK, ANAPC1, ANAPC4, ANKLE2, ANKS1B, ARFGAP1, ARFGEF1, ARNT, ARR3, ARRDC3, ATP6V0A4, BAG5, BCOR, BMPR1A, BMPR2, BRD7, BRMS1L, BTRC, C5, CAB39, CARD10, CBS, CCDC88C, CCNA2, CCNB2, CCNG1, CD40, CD44, CD81, CDAN1, CDC16, CDC20, CDK1, CDON, CENPE, CHEK1, CHL1, CLSPN, CNKSR3, CRK, C…
45937	positive regulation of phosphate metabolic process	GO_BiologicalProcess_09.12.2013_15h39	[5, 6, 7]	Group1	24.1745	205	1.2 E-6	2.3 E-3	5.1 E-14	2.5 E-13	[ABCA1, ABL1, ACSL1, ACSL3, ACVR1, ACVR2B, ADAM17, ADAM8, ADAM9, ADCY1, ADCY2, ADCY5, ADCY7, AFAP1L2, AGFG1, AKT1, AKTIP, ALK, ANKLE2, APC2, ARFGAP1, BMPR1A, BMPR2, C5, CAB39, CALCRL, CAP1, CARD10, CCNA2, CD40, CD44, CD81, CDAN1, CDH2, CDK1, CDON, CENPE, CHL1, CLSPN, CPAMD8, CRK, CSF1R, CTNNB1, CYR61, DAB1, DAB2, DDX11, DHX8, DIXDC1, DOCK7, DOK7, ECT2, EFNA5, EGF, EGFR, EHMT1, EIF2AK2, EIF2AK3, E…
51056	regulation of small GTPase mediated signal transduction	GO_BiologicalProcess_09.12.2013_15h39	[5, 6, 7]	Group1	28.0093	121	9.3 E-8	1.7 E-4	5.1 E-14	2.5 E-13	[A2M, ABCA1, ABR, ACAP3, ADAP1, ADAP2, AGAP3, AGFG1, AGRN, AKAP13, ALDH1A1, ALS2CL, ARAP1, ARAP2, ARFGAP1, ARFGAP3, ARFGEF1, ARFGEF2, ARHGAP15, ARHGAP17, ARHGAP21, ARHGAP24, ARHGAP26, ARHGAP28, ARHGAP40, ARHGAP6, ARHGEF12, ARHGEF16, ARHGEF17, ARHGEF26, ARHGEF33, ARHGEF4, ARHGEF6, ASAP2, ASAP3, CD40, CDON, COL3A1, CRK, CYTH4, DNMBP, DOCK4, DOCK7, ECT2, EFNA5, EPHA1, EPHA5, EPHB3, FAM13B, FARP2, FB…
6468	protein phosphorylation	GO_BiologicalProcess_09.12.2013_15h39	[6, 7]	Group1	23.869	306	9.7 E-9	1.8 E-5	5.1 E-14	2.5 E-13	[AAK1, ABCA2, ABL1, ACSL1, ACVR1, ACVR2B, ADAM17, ADAM8, ADAM9, ADAR, ADCY1, ADCY2, ADCY5, ADCY7, ADRBK1, AFAP1L2, AGFG1, AKT1, AKTIP, ALK, ALPK3, ANKHD1, ANKS1B, ANTXR1, ARFGAP1, ARR3, ATM, ATP6V0A4, ATR, BAZ1B, BIRC6, BLK, BMPR1A, BMPR2, BRSK2, C5, CAB39, CARD10, CBS, CCDC88C, CCNA2, CCNB2, CCNG1, CD40, CD44, CD81, CDAN1, CDC42BPA, CDC42BPB, CDK1, CDK6, CDON, CENPE, CHEK1, CHL1, CLK4, CLSPN, CN…
7169	transmembrane receptor protein tyrosine kinase signaling pathway	GO_BiologicalProcess_09.12.2013_15h39	[6, 7]	Group1	25.3444	184	1.6 E-7	3.0 E-4	5.1 E-14	2.5 E-13	[ABL1, ABR, ADAM12, ADAM17, ADCY1, ADCY2, ADCY5, ADCY7, ADRBK1, AFAP1L2, AHI1, AKAP13, AKT1, ALK, ANKS1A, AP2A2, AP2B1, ARF4, ARHGEF12, ARHGEF16, ARHGEF17, ARHGEF4, ARHGEF6, ARNT, ATP6V0A4, BLNK, BMPR2, CAB39, CAB39L, CASP2, CBL, CDK1, CRIM1, CRK, CSF1R, CTNNB1, ECT2, EFNA5, EFNB2, EGF, EGFR, EIF2AK3, EIF2C1, EIF2C2, EIF2C3, EIF2C4, EIF4G1, ENPP1, EPHA5, EPHB1, EPHB3, EPS15L1, EPS8, ERBB2IP, FAM2…
7265	Ras protein signal transduction	GO_BiologicalProcess_09.12.2013_15h39	[6, 7]	Group1	27.4725	125	1.8 E-7	3.4 E-4	5.1 E-14	2.5 E-13	[ABCA1, ABR, ACAP3, ADAP1, ADAP2, AGAP3, AGFG1, AGRN, AKAP13, ALDH1A1, ALS2CL, ARAP1, ARAP2, ARFGAP1, ARFGAP3, ARFGEF1, ARFGEF2, ARHGAP15, ARHGAP24, ARHGAP26, ARHGAP6, ARHGEF12, ARHGEF16, ARHGEF17, ARHGEF26, ARHGEF33, ARHGEF4, ARHGEF6, ASAP2, ASAP3, CCNA2, CD40, CDK1, CELSR1, COL3A1, CRK, CTNNAL1, CYR61, CYTH4, DHCR24, DNMBP, DOCK4, DOCK7, ECT2, EFNA5, EPHA1, EPHA5, EPHB3, EPS8, FARP2, FBP1, FGD2…
18193	peptidyl-amino acid modification	GO_BiologicalProcess_09.12.2013_15h39	[6, 7]	Group1	23.8095	190	8.6 E-6	1.5 E-2	5.1 E-14	2.5 E-13	[ABL1, ACVR1, ADAM17, ADRBK1, AFAP1L2, AGBL1, AGFG1, AKT1, ALG12, ALG9, ALK, ANTXR1, ARID4B, ASPH, ATM, ATP6V0A4, ATP7A, ATR, B4GALT6, BAZ1B, BLK, BRCA2, BRD7, BRD8, BRPF1, BRPF3, BRSK2, CD40, CD44, CD81, CHEK1, CLSPN, CNKSR3, CRTAP, CSF1R, DMAP1, DMD, DOCK7, DOK7, DPH1, DPM1, DR1, EDEM2, EDEM3, EFNA5, EGF, EGFLAM, EGFR, EHMT1, ENPP2, EP400, EPC1, EPHA1, F2, FBXO11, FER, FES, FGFR1, FGFR1OP, FGFR…
31401	positive regulation of protein modification process	GO_BiologicalProcess_09.12.2013_15h39	[5, 6, 7, 8]	Group1	23.7984	203	4.3 E-6	7.9 E-3	5.1 E-14	2.5 E-13	[ABL1, ACSL1, ACVR1, ACVR2B, ADAM17, ADAM8, ADAM9, ADCY1, ADCY2, ADCY5, ADCY7, AFAP1L2, AGFG1, AKT1, AKTIP, ALK, ANAPC1, ANAPC4, ANKLE2, ARFGAP1, ARFGEF1, ARNT, ARRDC3, BMPR1A, BMPR2, BRD7, BRMS1L, BTRC, C5, CAB39, CARD10, CCNA2, CD40, CD44, CD81, CDAN1, CDC16, CDC20, CDK1, CDON, CENPE, CHL1, CLSPN, CRK, CSF1R, CYP1A1, CYR61, DAB1, DAB2, DDX11, DISC1, DNAJB2, DNMT3B, DOCK7, DOK7, ECT2, EED, EFNA5…
42325	regulation of phosphorylation	GO_BiologicalProcess_09.12.2013_15h39	[6, 7]	Group1	22.7592	259	8.3 E-6	1.5 E-2	5.1 E-14	2.5 E-13	[ABCA2, ABL1, ACSL1, ACVR1, ACVR2B, ADAM17, ADAM8, ADAM9, ADAR, ADCY1, ADCY2, ADCY5, ADCY7, AFAP1L2, AGFG1, AKT1, AKTIP, ALK, ANKLE2, ANKS1B, ARFGAP1, ARR3, ATP6V0A4, ATP7A, BMPR1A, BMPR2, C5, CAB39, CARD10, CBS, CCDC88C, CCNA2, CCNB2, CCNG1, CD40, CD44, CD81, CDAN1, CDH2, CDK1, CDON, CENPE, CHL1, CLSPN, CNKSR3, CRK, CSF1R, CTNNB1, CYR61, DAB1, DAB2, DDX11, DIXDC1, DLEC1, DMD, DNAJC10, DOCK7, DOK…
1932	regulation of protein phosphorylation	GO_BiologicalProcess_09.12.2013_15h39	[6, 7, 8]	Group1	23.1899	221	1.0 E-5	1.9 E-2	5.1 E-14	2.5 E-13	[ABCA2, ABL1, ACSL1, ACVR1, ACVR2B, ADAM17, ADAM8, ADAM9, ADAR, ADCY1, ADCY2, ADCY5, ADCY7, AFAP1L2, AGFG1, AKT1, AKTIP, ALK, ANKS1B, ARFGAP1, ARR3, ATP6V0A4, BMPR1A, BMPR2, C5, CAB39, CARD10, CBS, CCDC88C, CCNA2, CCNB2, CCNG1, CD40, CD44, CD81, CDAN1, CDK1, CDON, CENPE, CHL1, CLSPN, CNKSR3, CRK, CSF1R, CYR61, DAB1, DAB2, DDX11, DMD, DNAJC10, DOCK7, DOK7, ECT2, EFNA5, EGF, EGFR, EHMT1, EIF2AK2, E…
42327	positive regulation of phosphorylation	GO_BiologicalProcess_09.12.2013_15h39	[6, 7, 8]	Group1	24.7694	188	6.4 E-7	1.1 E-3	5.1 E-14	2.5 E-13	[ABL1, ACSL1, ACVR1, ACVR2B, ADAM17, ADAM8, ADAM9, ADCY1, ADCY2, ADCY5, ADCY7, AFAP1L2, AGFG1, AKT1, AKTIP, ALK, ARFGAP1, BMPR1A, BMPR2, C5, CAB39, CARD10, CCNA2, CD40, CD44, CD81, CDAN1, CDH2, CDK1, CDON, CENPE, CHL1, CLSPN, CRK, CSF1R, CTNNB1, CYR61, DAB1, DAB2, DDX11, DIXDC1, DOCK7, DOK7, ECT2, EFNA5, EGF, EGFR, EHMT1, EIF2AK2, EIF2AK3, EIF4G3, ENG, ERCC6, ERN1, F2, FAM129A, FGFR1, FGFR2, FGFR…
46578	regulation of Ras protein signal transduction	GO_BiologicalProcess_09.12.2013_15h39	[6, 7, 8]	Group1	28.2353	96	1.3 E-6	2.4 E-3	5.1 E-14	2.5 E-13	[ABCA1, ABR, ACAP3, ADAP1, ADAP2, AGAP3, AGFG1, AGRN, AKAP13, ALDH1A1, ALS2CL, ARAP1, ARAP2, ARFGAP1, ARFGAP3, ARFGEF1, ARFGEF2, ARHGAP15, ARHGAP24, ARHGAP26, ARHGEF12, ARHGEF16, ARHGEF17, ARHGEF26, ARHGEF33, ARHGEF4, ARHGEF6, ASAP2, ASAP3, CD40, COL3A1, CRK, CYTH4, DNMBP, DOCK4, DOCK7, ECT2, EFNA5, EPHA1, EPHA5, EPHB3, FARP2, FBP1, FGD2, FGD5, FGD6, FOXM1, FSTL1, FUBP1, GIT2, GRHL3, ITSN1, ITSN2…
1934	positive regulation of protein phosphorylation	GO_BiologicalProcess_09.12.2013_15h39	[6, 7, 8, 9]	Group1	25.9542	170	9.0 E-8	1.6 E-4	5.1 E-14	2.5 E-13	[ABL1, ACSL1, ACVR1, ACVR2B, ADAM17, ADAM8, ADAM9, ADCY1, ADCY2, ADCY5, ADCY7, AFAP1L2, AGFG1, AKT1, AKTIP, ALK, ARFGAP1, BMPR1A, BMPR2, C5, CAB39, CARD10, CCNA2, CD40, CD44, CD81, CDAN1, CDK1, CDON, CENPE, CHL1, CLSPN, CRK, CSF1R, CYR61, DAB1, DAB2, DDX11, DOCK7, DOK7, ECT2, EFNA5, EGF, EGFR, EHMT1, EIF2AK2, EIF2AK3, EIF4G3, ENG, ERCC6, ERN1, F2, FAM129A, FGFR1, FLT1, FLT3, FLT4, FNDC1, GCK, GFP…
7266	Rho protein signal transduction	GO_BiologicalProcess_09.12.2013_15h39	[7, 8]	Group1	29.5652	68	8.6 E-6	1.5 E-2	5.1 E-14	2.5 E-13	[ABCA1, ABR, AGRN, AKAP13, ALS2CL, ARAP1, ARFGEF1, ARHGAP15, ARHGAP24, ARHGAP26, ARHGAP6, ARHGEF12, ARHGEF16, ARHGEF17, ARHGEF26, ARHGEF33, ARHGEF4, ARHGEF6, CD40, CELSR1, COL3A1, CRK, CTNNAL1, DNMBP, DOCK4, DOCK7, ECT2, EFNA5, EPHA1, EPHA5, EPHB3, FARP2, FGD2, FGD5, FGD6, FSTL1, GNA12, GRHL3, ITSN1, ITSN2, KANK1, LPAR1, MCF2, MCF2L, MCF2L2, MYO9B, OBSCN, OCRL, PAFAH1B1, PDZD2, PKP4, PLEKHG4, PLE…
46777	protein autophosphorylation	GO_BiologicalProcess_09.12.2013_15h39	[7, 8]	Group1	33.9367	75	6.0 E-9	1.1 E-5	5.1 E-14	2.5 E-13	[AAK1, AGFG1, AKT1, ALK, ALPK3, ANTXR1, ATM, ATR, CLK4, COL17A1, CSF1R, DAPK1, EGFR, EIF2AK2, EIF2AK3, ENG, ENPP1, ENPP2, EPHA1, EPHB1, EPHB3, ERN1, FER, FES, FGFR1, FGFR2, FGFR4, FGR, FLT1, FLT3, FLT4, INSR, JAK2, KDR, KIT, LONP1, LRRK2, LYN, MAP3K3, MELK, MET, MINK1, MPRIP, MRE11A, MUSK, MYO3B, NBN, PAK2, PASK, PDGFRB, PRKCA, PRKCD, PRKD1, PTPRC, RAD50, RNMT, SIK2, SLK, SMG1, SRC, STK16, STK24,…
35023	regulation of Rho protein signal transduction	GO_BiologicalProcess_09.12.2013_15h39	[7, 8, 9]	Group1	31.2821	61	3.4 E-6	6.2 E-3	5.1 E-14	2.5 E-13	[ABCA1, ABR, AGRN, AKAP13, ALS2CL, ARAP1, ARFGEF1, ARHGAP15, ARHGAP24, ARHGAP26, ARHGEF12, ARHGEF16, ARHGEF17, ARHGEF26, ARHGEF33, ARHGEF4, ARHGEF6, CD40, COL3A1, CRK, DNMBP, DOCK4, DOCK7, ECT2, EFNA5, EPHA1, EPHA5, EPHB3, FARP2, FGD2, FGD5, FGD6, FSTL1, GRHL3, ITSN1, ITSN2, KANK1, LPAR1, MCF2, MCF2L, MCF2L2, OBSCN, OCRL, PAFAH1B1, PDZD2, PKP4, PLEKHG4, PLEKHG5, PLXNB1, PREX1, PREX2, RASGRF1, RIC…
45860	positive regulation of protein kinase activity	GO_BiologicalProcess_09.12.2013_15h39	[7, 8, 9, 10]	Group1	27.0042	128	3.7 E-7	6.9 E-4	5.1 E-14	2.5 E-13	[ACSL1, ACVR2B, ADAM17, ADAM8, ADAM9, ADCY1, ADCY2, ADCY5, ADCY7, AFAP1L2, AGFG1, AKT1, ALK, ARFGAP1, C5, CAB39, CARD10, CCNA2, CD40, CD81, CDAN1, CDK1, CENPE, CHL1, CLSPN, CRK, CSF1R, CYR61, DAB1, DAB2, DDX11, DOK7, ECT2, EGF, EGFR, EIF2AK2, EIF2AK3, ERCC6, ERN1, FGFR1, FLT1, FLT3, GCK, GFPT1, GNAI2, HELLS, HERPUD1, HGF, HSP90B1, HSPA5, HYOU1, IL12B, INSR, IQGAP1, IQGAP3, IRAK2, ITGA1, ITGB3, JA…
6810	transport	GO_BiologicalProcess_09.12.2013_15h39	[2, 3]	Group2	20.9995	853	1.3 E-9	2.6 E-6	1.7 E-13	6.8 E-13	[A2M, AACS, AAK1, ABAT, ABCA1, ABCA12, ABCA13, ABCA2, ABCA3, ABCA4, ABCA9, ABCB1, ABCB11, ABCC1, ABCC10, ABCC2, ABCC3, ABCC4, ABCC6, ABCC9, ABCD2, ABCD4, ABCG2, ABCG8, ABL1, ABR, ACAA2, ACACA, ACACB, ACBD3, ACBD5, ACE, ACSL1, ACSL3, ACSL4, ACTN2, ACTR3, ACVR2B, ADA, ADAM8, ADAM9, ADAMTS9, ADAR, ADCY1, ADCY2, ADCY5, ADCY7, ADGB, ADHFE1, ADRBK1, AGAP3, AGFG1, AGPAT6, AHCTF1, AHCYL1, AHI1, AKAP9, AK…
51641	cellular localization	GO_BiologicalProcess_09.12.2013_15h39	[2, 3]	Group2	22.1908	549	1.3 E-9	2.5 E-6	1.7 E-13	6.8 E-13	[A2M, AACS, ABAT, ABCA1, ABCA2, ABCC4, ABR, ACAA2, ACACA, ACACB, ACSL3, ACTN2, ACTR3, ACVR2B, ADAM8, ADAM9, ADAR, ADRBK1, AGAP3, AGFG1, AGRN, AHCYL1, AHI1, AKT1, AKTIP, ANK1, ANK3, ANKRD27, ANXA1, AP1G1, AP2A2, AP2B1, AP3B2, AP4B1, AP4E1, APBA1, APC2, ARFGAP1, ARFGAP3, ARFGEF1, ARFGEF2, ARFIP1, ARHGAP21, ARHGEF16, ASPH, ASPM, ASTN2, ATM, ATP2C1, ATP6V0A4, ATP8, ATP9B, BBS2, BBS4, BCAP29, BICD2, B…
6403	RNA localization	GO_BiologicalProcess_09.12.2013_15h39	[3]	Group2	34.0659	62	1.0 E-7	1.9 E-4	1.7 E-13	6.8 E-13	[AGFG1, AHCTF1, BUD13, CABIN1, CASC3, CDC40, CKAP5, DHX38, ENPP2, EPB41L4B, EXOSC10, EYS, FMR1, FYTTD1, G3BP2, HDLBP, HGS, HPSE, IGF2BP2, KIF5C, KTN1, LRPPRC, MCM3AP, MRPL18, MTUS1, NCBP1, NUP107, NUP133, NUP153, NUP155, NUP160, NUP188, NUP205, NUP210, NUP214, NUP43, NUP54, NUP85, NUP88, NUP93, NXT2, PNPT1, PRPF6, RANBP2, SLBP, SLC7A9, SMG1, SMG5, SMG6, SRRM1, SUPT6H, THOC1, THOC2, THOC3, THOC5, …
8104	protein localization	GO_BiologicalProcess_09.12.2013_15h39	[3]	Group2	22.5516	426	2.0 E-8	3.8 E-5	1.7 E-13	6.8 E-13	[AAK1, ABCA1, ACSL3, ACTN2, ACTR3, ADAM8, ADAM9, ADAMTS9, ADAR, AGAP3, AGFG1, AGRN, AHCTF1, AHCYL1, AHI1, AKAP10, AKT1, AKTIP, ALS2CL, ANK1, ANK3, ANXA1, AP1G1, AP2A2, AP2B1, AP3B2, AP4B1, AP4E1, APBA1, APC2, APOB, ARF4, ARFGAP1, ARFGAP3, ARFGEF1, ARFGEF2, ARFIP1, ARHGEF16, ASPH, ASTN2, ATG4B, ATM, ATP6V0A4, ATP9B, BBS2, BBS4, BBS9, BCAP29, BICD2, BMPR1A, C5, CABIN1, CADM1, CALCRL, CBLB, CD40, CD…
44765	single-organism transport	GO_BiologicalProcess_09.12.2013_15h39	[2, 3, 4]	Group2	21.0094	716	5.7 E-8	1.0 E-4	1.7 E-13	6.8 E-13	[A2M, AACS, ABAT, ABCA1, ABCA12, ABCA2, ABCA3, ABCA4, ABCB1, ABCB11, ABCC1, ABCC10, ABCC2, ABCC3, ABCC4, ABCC6, ABCC9, ABCD2, ABCD4, ABCG2, ABCG8, ABL1, ABR, ACAA2, ACACA, ACACB, ACE, ACSL1, ACSL3, ACSL4, ACTN2, ACTR3, ACVR2B, ADA, ADAM8, ADAM9, ADAR, ADCY1, ADCY2, ADCY5, ADCY7, ADGB, ADHFE1, ADRBK1, AGAP3, AGFG1, AGPAT6, AHCYL1, AHI1, AKT1, AKTIP, ANAPC1, ANK1, ANK3, ANKRD27, ANO2, ANO5, ANO6, A…
45184	establishment of protein localization	GO_BiologicalProcess_09.12.2013_15h39	[2, 3, 4]	Group2	21.7758	336	2.1 E-5	3.8 E-2	1.7 E-13	6.8 E-13	[ABCA1, ACSL3, ADAM8, ADAM9, ADAMTS9, ADAR, AGAP3, AGFG1, AHCTF1, AHCYL1, AKT1, AKTIP, ANK1, ANK3, ANXA1, AP1G1, AP2A2, AP2B1, AP3B2, AP4B1, AP4E1, APBA1, APC2, APOB, ARF4, ARFGAP1, ARFGAP3, ARFGEF1, ARFGEF2, ARFIP1, ARHGEF16, ASPH, ATG4B, ATP6V0A4, ATP9B, BBS2, BBS4, BBS9, BCAP29, BMPR1A, C5, CABIN1, CADM1, CALCRL, CBLB, CD40, CDK1, CENPF, CEP290, COG2, COG5, COG7, COPB1, COPB2, COPG1, COPG2, CR…
51649	establishment of localization in cell	GO_BiologicalProcess_09.12.2013_15h39	[2, 3, 4]	Group2	22.0814	488	2.9 E-8	5.5 E-5	1.7 E-13	6.8 E-13	[A2M, AACS, ABAT, ABCA1, ABCA2, ABCC4, ABR, ACAA2, ACACA, ACACB, ACSL3, ACTN2, ACVR2B, ADAM8, ADAM9, ADAR, ADRBK1, AGAP3, AGFG1, AHCYL1, AKT1, AKTIP, ANK1, ANK3, ANKRD27, ANXA1, AP1G1, AP2A2, AP2B1, AP3B2, AP4B1, AP4E1, APBA1, APC2, ARFGAP1, ARFGAP3, ARFGEF1, ARFGEF2, ARFIP1, ARHGAP21, ASPH, ATP2C1, ATP6V0A4, ATP8, BBS2, BBS4, BCAP29, BICD2, BLK, BMPR1A, BRPF3, BRSK2, BUD13, C5, CABIN1, CACNA1B, …
70727	cellular macromolecule localization	GO_BiologicalProcess_09.12.2013_15h39	[3, 4]	Group2	23.4991	274	2.7 E-7	5.0 E-4	1.7 E-13	6.8 E-13	[ACSL3, ACTN2, ADAR, AGAP3, AGFG1, AGRN, AHCYL1, AHI1, AKT1, ANK1, ANK3, AP1G1, AP2A2, AP2B1, AP3B2, AP4B1, AP4E1, APBA1, APC2, ARFGAP1, ARFGAP3, ARFIP1, ARHGEF16, ASPH, ASTN2, ATM, ATP9B, BBS2, BBS4, BCAP29, BICD2, BMPR1A, CABIN1, CASC3, CBLB, CDK1, CELSR1, CLASP1, CLASP2, COG2, COG7, COPB1, COPB2, COPG1, COPG2, CPE, CREB3, CSE1L, CTNNB1, DAB2, DDX58, DENND4C, DLEC1, DMAP1, DMD, DNAJB6, DOK7, EC…
71702	organic substance transport	GO_BiologicalProcess_09.12.2013_15h39	[3, 4]	Group2	22.0264	500	2.7 E-8	5.1 E-5	1.7 E-13	6.8 E-13	[AACS, ABCA1, ABCA12, ABCA2, ABCA4, ABCB11, ABCC2, ABCC3, ABCG2, ABCG8, ACACA, ACACB, ACE, ACSL1, ACSL3, ACSL4, ACVR2B, ADA, ADAM8, ADAM9, ADAMTS9, ADAR, ADRBK1, AGAP3, AGFG1, AHCTF1, AHCYL1, AKT1, AKTIP, ANK1, ANK3, ANXA1, AP1G1, AP2A2, AP2B1, AP3B2, AP4B1, AP4E1, APBA1, APC2, APOB, AQP4, AQP9, ARF4, ARFGAP1, ARFGAP3, ARFGEF1, ARFGEF2, ARFIP1, ASPH, ATG4B, ATP10A, ATP10B, ATP10D, ATP11A, ATP11B,…
71705	nitrogen compound transport	GO_BiologicalProcess_09.12.2013_15h39	[3, 4]	Group2	24.3402	166	8.7 E-6	1.5 E-2	1.7 E-13	6.8 E-13	[AACS, ABCA1, ABCA12, ABCC2, ABCG2, ACACA, ACACB, ACVR2B, ADA, ADRBK1, AGFG1, AHCTF1, ANXA1, APBA1, AQP9, ATP11B, ATP8A1, ATP9B, BLK, BRSK2, BUD13, C5, CA2, CABIN1, CACNA1C, CAPN10, CASC3, CDC40, CHD7, CHRNA4, CKAP5, COL4A3BP, CTNS, CUBN, CYB5R4, DHX38, DISP1, DOC2B, EFNA5, EIF2AK3, ENPP2, EPB41L4B, EPHA5, EYS, FAM3B, FMR1, FSTL1, FYTTD1, G3BP2, GCK, GHRHR, GLS, GLUD1, GNAI2, GRM2, GRM7, HDLBP, H…
6997	nucleus organization	GO_BiologicalProcess_09.12.2013_15h39	[4]	Group2	43	43	4.3 E-9	8.1 E-6	1.7 E-13	6.8 E-13	[AHCTF1, ANKLE2, CABIN1, CCNB2, CDK1, EPB41L4B, GOPC, KDM3A, KTN1, MTUS1, NEK8, NUMA1, NUP107, NUP133, NUP153, NUP155, NUP160, NUP188, NUP205, NUP210, NUP214, NUP43, NUP54, NUP85, NUP88, NUP93, PAFAH1B1, PLK1, POLR1B, PPP2R2A, PSME4, RANBP2, REEP3, RRN3, SUN1, SYNE1, SYNE2, TBPL1, TMEM48, TMF1, TOR1B, TPR, WEE2]
6998	nuclear envelope organization	GO_BiologicalProcess_09.12.2013_15h39	[3, 5]	Group2	48.4375	31	2.0 E-8	3.9 E-5	1.7 E-13	6.8 E-13	[ANKLE2, CABIN1, CCNB2, CDK1, EPB41L4B, KTN1, MTUS1, NEK8, NUP107, NUP133, NUP153, NUP155, NUP160, NUP188, NUP205, NUP210, NUP214, NUP43, NUP54, NUP85, NUP88, NUP93, PAFAH1B1, PLK1, PPP2R2A, RANBP2, REEP3, SUN1, SYNE2, TOR1B, TPR]
15031	protein transport	GO_BiologicalProcess_09.12.2013_15h39	[3, 4, 5]	Group2	22.2071	326	5.2 E-6	9.4 E-3	1.7 E-13	6.8 E-13	[ABCA1, ACSL3, ADAM8, ADAM9, ADAMTS9, ADAR, AGAP3, AGFG1, AHCTF1, AHCYL1, AKT1, AKTIP, ANK1, ANK3, ANXA1, AP1G1, AP2A2, AP2B1, AP3B2, AP4B1, AP4E1, APBA1, APC2, APOB, ARF4, ARFGAP1, ARFGAP3, ARFGEF1, ARFGEF2, ARFIP1, ASPH, ATG4B, ATP6V0A4, BBS2, BBS4, BBS9, BCAP29, BMPR1A, C5, CABIN1, CADM1, CALCRL, CBLB, CD40, CDK1, CENPF, CEP290, COG2, COG5, COG7, COPB1, COPB2, COPG1, COPG2, CREB3, CREBRF, CRTA…
46907	intracellular transport	GO_BiologicalProcess_09.12.2013_15h39	[3, 4, 5]	Group2	22.4609	345	8.6 E-7	1.5 E-3	1.7 E-13	6.8 E-13	[ABCA1, ABCA2, ACAA2, ACACA, ACACB, ACSL3, ADAR, AGAP3, AGFG1, AHCYL1, AKT1, AKTIP, ANK1, ANK3, ANKRD27, AP1G1, AP2A2, AP2B1, AP3B2, AP4B1, AP4E1, APBA1, APC2, ARFGAP1, ARFGAP3, ARFGEF2, ARFIP1, ARHGAP21, ASPH, ATP2C1, ATP6V0A4, ATP8, BBS2, BBS4, BCAP29, BICD2, BMPR1A, BUD13, CABIN1, CACNA1C, CAPN10, CASR, CBLB, CCDC109B, CDC40, CDK1, CLIC2, COG2, COG5, COG7, COL4A3BP, COPB1, COPB2, COPG1, COPG2,…
55085	transmembrane transport	GO_BiologicalProcess_09.12.2013_15h39	[3, 4, 5]	Group2	25.0557	225	1.7 E-8	3.3 E-5	1.7 E-13	6.8 E-13	[ABCA3, ABCA4, ABCB1, ABCB11, ABCC1, ABCC10, ABCC2, ABCC3, ABCC4, ABCC6, ABCC9, ABCD2, ABCD4, ABCG2, ABCG8, ACACA, ACACB, ACTN2, ADCY1, ADCY2, ADCY5, ADCY7, AGFG1, AHCYL1, AKT1, ANAPC1, ANK3, ANO2, ANO5, ANO6, ANO9, APC2, AQP4, AQP9, ASPH, ATP10A, ATP10D, ATP11B, ATP12A, ATP2C1, ATP2C2, ATP4A, ATP6AP1, ATP6V0A4, ATP7A, ATP8, ATP8A1, CA2, CABIN1, CACNA1G, CACNA1H, CASK, CASR, CFH, CFTR, CLCN1, CLC…
15931	nucleobase-containing compound transport	GO_BiologicalProcess_09.12.2013_15h39	[4, 5]	Group2	30.5	61	8.4 E-6	1.5 E-2	1.7 E-13	6.8 E-13	[AGFG1, AHCTF1, BUD13, CABIN1, CASC3, CDC40, CKAP5, DHX38, ENPP2, EPB41L4B, EYS, FMR1, FYTTD1, G3BP2, HDLBP, HGS, HPSE, IGF2BP2, KIF5C, KTN1, LRPPRC, MCM3AP, MRPL18, MTUS1, NCBP1, NUP107, NUP133, NUP153, NUP155, NUP160, NUP188, NUP205, NUP210, NUP214, NUP43, NUP54, NUP85, NUP88, NUP93, NXT2, PNPT1, RANBP2, SLBP, SLC28A3, SLC7A9, SMG1, SMG5, SMG6, SRRM1, SUPT6H, THOC1, THOC2, THOC3, THOC5, TMEM48,…
34613	cellular protein localization	GO_BiologicalProcess_09.12.2013_15h39	[4, 5]	Group2	23.4483	272	3.6 E-7	6.8 E-4	1.7 E-13	6.8 E-13	[ACSL3, ACTN2, ADAR, AGAP3, AGFG1, AGRN, AHCYL1, AHI1, AKT1, ANK1, ANK3, AP1G1, AP2A2, AP2B1, AP3B2, AP4B1, AP4E1, APBA1, APC2, ARFGAP1, ARFGAP3, ARFIP1, ARHGEF16, ASPH, ASTN2, ATM, ATP9B, BBS2, BBS4, BCAP29, BICD2, BMPR1A, CABIN1, CBLB, CDK1, CELSR1, CLASP1, CLASP2, COG2, COG7, COPB1, COPB2, COPG1, COPG2, CPE, CREB3, CSE1L, CTNNB1, DAB2, DDX58, DENND4C, DLEC1, DMAP1, DMD, DNAJB6, DOK7, ECT2, EDA…
6886	intracellular protein transport	GO_BiologicalProcess_09.12.2013_15h39	[4, 5, 6]	Group2	24.1955	203	1.3 E-6	2.4 E-3	1.7 E-13	6.8 E-13	[ACSL3, ADAR, AGAP3, AGFG1, AHCYL1, AKT1, ANK1, ANK3, AP1G1, AP2A2, AP2B1, AP3B2, AP4B1, AP4E1, APBA1, APC2, ARFGAP1, ARFGAP3, ARFIP1, ASPH, BBS2, BCAP29, BMPR1A, CABIN1, CBLB, CDK1, COG2, COG7, COPB1, COPB2, COPG1, COPG2, CREB3, CSE1L, DAB2, DDX58, DMAP1, ECT2, EDA, EGF, EGFR, EPB41L4B, ERBB2IP, FAF1, FYB, G3BP2, GGA2, GOPC, HDLBP, HELLS, HERC2, HGS, HSPA4, HTT, IDUA, IL12B, INPP5E, IPO11, IPO5,…
50658	RNA transport	GO_BiologicalProcess_09.12.2013_15h39	[3, 4, 5, 6, 7]	Group2	34.2857	60	1.2 E-7	2.3 E-4	1.7 E-13	6.8 E-13	[AGFG1, AHCTF1, BUD13, CABIN1, CASC3, CDC40, CKAP5, DHX38, ENPP2, EPB41L4B, EYS, FMR1, FYTTD1, G3BP2, HDLBP, HGS, HPSE, IGF2BP2, KIF5C, KTN1, LRPPRC, MCM3AP, MRPL18, MTUS1, NCBP1, NUP107, NUP133, NUP153, NUP155, NUP160, NUP188, NUP205, NUP210, NUP214, NUP43, NUP54, NUP85, NUP88, NUP93, NXT2, PNPT1, RANBP2, SLBP, SLC7A9, SMG1, SMG5, SMG6, SRRM1, SUPT6H, THOC1, THOC2, THOC3, THOC5, TMEM48, TNKS, TP…
51081	nuclear envelope disassembly	GO_BiologicalProcess_09.12.2013_15h39	[4, 5, 6]	Group2	54.3478	25	2.5 E-8	4.8 E-5	1.7 E-13	6.8 E-13	[CABIN1, CCNB2, CDK1, EPB41L4B, KTN1, MTUS1, NEK8, NUP107, NUP133, NUP153, NUP155, NUP160, NUP188, NUP205, NUP210, NUP214, NUP43, NUP54, NUP85, NUP88, NUP93, PAFAH1B1, PLK1, RANBP2, TPR]
51169	nuclear transport	GO_BiologicalProcess_09.12.2013_15h39	[4, 5, 6]	Group2	26.1176	111	1.1 E-5	2.0 E-2	1.7 E-13	6.8 E-13	[ADAR, AGAP3, AGFG1, AHCYL1, AKT1, APC2, BMPR1A, BUD13, CABIN1, CBLB, CDC40, CDK1, CREB3, DAB2, DDX58, DHX38, DMAP1, ECT2, EDA, EGF, EGFR, ENPP2, EPB41L4B, EYS, FAF1, FYB, FYTTD1, G3BP2, HDLBP, HELLS, HGS, HPSE, HTT, IL12B, IPO11, IPO5, IPO7, IPO9, JAK2, KANK1, KPNA1, KPNA2, KPNA3, KPNA5, KPNA6, KPNA7, KPNB1, KTN1, MAP4K5, MAPK14, MBTPS1, MCM3AP, MDFIC, MYBBP1A, NCBP1, NEDD4, NEMF, NF1, NOC2L, NO…
6913	nucleocytoplasmic transport	GO_BiologicalProcess_09.12.2013_15h39	[5, 6, 7]	Group2	25.7757	108	2.7 E-5	4.8 E-2	1.7 E-13	6.8 E-13	[ADAR, AGAP3, AGFG1, AHCYL1, AKT1, APC2, BMPR1A, BUD13, CABIN1, CBLB, CDC40, CDK1, CREB3, DAB2, DDX58, DHX38, DMAP1, ECT2, EDA, EGF, EGFR, ENPP2, EPB41L4B, EYS, FAF1, FYB, FYTTD1, G3BP2, HDLBP, HELLS, HGS, HPSE, HTT, IL12B, IPO11, IPO5, IPO7, IPO9, JAK2, KANK1, KPNA1, KPNA2, KPNA3, KPNA5, KPNA6, KPNA7, KPNB1, KTN1, MAP4K5, MAPK14, MBTPS1, MCM3AP, MDFIC, MYBBP1A, NCBP1, NEDD4, NEMF, NF1, NOP58, NU…
51028	mRNA transport	GO_BiologicalProcess_09.12.2013_15h39	[4, 5, 6, 7, 8]	Group2	35.6688	56	7.3 E-8	1.3 E-4	1.7 E-13	6.8 E-13	[AGFG1, AHCTF1, BUD13, CABIN1, CASC3, CDC40, DHX38, ENPP2, EPB41L4B, EYS, FMR1, FYTTD1, G3BP2, HDLBP, HGS, HPSE, IGF2BP2, KIF5C, KTN1, LRPPRC, MCM3AP, MTUS1, NCBP1, NUP107, NUP133, NUP153, NUP155, NUP160, NUP188, NUP205, NUP210, NUP214, NUP43, NUP54, NUP85, NUP88, NUP93, NXT2, RANBP2, SLBP, SLC7A9, SMG1, SMG5, SMG6, SRRM1, SUPT6H, THOC1, THOC2, THOC3, THOC5, TMEM48, TNKS, TPR, UPF1, UPF2, ZC3H3]
6405	RNA export from nucleus	GO_BiologicalProcess_09.12.2013_15h39	[4, 5, 6, 7, 8, 9]	Group2	35.7895	34	2.3 E-5	4.1 E-2	1.7 E-13	6.8 E-13	[AGFG1, BUD13, CABIN1, CDC40, DHX38, ENPP2, EYS, FYTTD1, HDLBP, HGS, HPSE, NCBP1, NUP107, NUP133, NUP153, NUP155, NUP160, NUP214, SLBP, SLC7A9, SMG1, SMG5, SMG6, SRRM1, SUPT6H, THOC1, THOC2, THOC3, THOC5, TPR, TSC1, UPF1, UPF2, ZC3H3]
51168	nuclear export	GO_BiologicalProcess_09.12.2013_15h39	[6, 7, 8]	Group2	31.6129	49	2.2 E-5	3.9 E-2	1.7 E-13	6.8 E-13	[ADAR, AGFG1, AHCYL1, BUD13, CABIN1, CDC40, DHX38, ENPP2, EPB41L4B, EYS, FYTTD1, HDLBP, HGS, HPSE, HTT, KTN1, NCBP1, NEMF, NUP107, NUP133, NUP153, NUP155, NUP160, NUP214, PKD1, PRKCA, RANGAP1, REXO2, SLBP, SLC7A9, SMG1, SMG5, SMG6, SMURF1, SRRM1, STRADA, SUPT6H, THOC1, THOC2, THOC3, THOC5, TPR, TSC1, UPF1, UPF2, XPO4, XPO5, XPO6, ZC3H3]
6406	mRNA export from nucleus	GO_BiologicalProcess_09.12.2013_15h39	[5, 6, 7, 8, 9, 10]	Group2	37.6471	32	1.2 E-5	2.2 E-2	1.7 E-13	6.8 E-13	[AGFG1, BUD13, CABIN1, CDC40, DHX38, ENPP2, EYS, FYTTD1, HDLBP, HGS, HPSE, NCBP1, NUP107, NUP133, NUP155, NUP160, NUP214, SLBP, SLC7A9, SMG1, SMG5, SMG6, SRRM1, SUPT6H, THOC1, THOC2, THOC3, THOC5, TPR, UPF1, UPF2, ZC3H3]
9653	anatomical structure morphogenesis	GO_BiologicalProcess_09.12.2013_15h39	[2, 3]	Group3	23.0704	544	2.0 E-12	4.0 E-9	1.3 E-12	4.1 E-12	[AAMP, ABL1, ABLIM3, ABR, ACAN, ACTR3, ACVR1, ACVR2B, ADA, ADAM12, ADAM17, ADAM8, ADAM9, ADCY1, AFG3L2, AGGF1, AGRN, AHI1, ALCAM, ANK1, ANK3, ANKRD12, ANTXR1, ANXA2, AP2A2, AP2B1, APAF1, APOB, ARAP1, ARHGAP15, ARHGAP24, ARHGEF12, ASPH, ASPN, ATM, ATP10A, ATP6V0A4, ATP7A, BAI1, BAI3, BAP1, BAZ1B, BBS2, BBS4, BCOR, BMPR1A, BMPR2, BOC, BRSK2, BRWD1, BRWD3, BTRC, C2CD3, C5, C6, CA2, CACNA1C, CACNA1G,…
51128	regulation of cellular component organization	GO_BiologicalProcess_09.12.2013_15h39	[2, 3]	Group3	23.396	361	4.4 E-9	8.4 E-6	1.3 E-12	4.1 E-12	[AAK1, ABL1, ABR, ABTB2, ACAA2, ACSL3, ACSL4, ACTR3, ADAM17, ADAM9, AGRN, AHI1, AKT1, ALS2CR8, ANAPC1, ANAPC4, ANLN, ANXA1, ANXA2, APC2, ARAP1, ARFGEF1, ARHGAP15, ARHGAP24, ARHGAP6, ARHGEF16, ARPC4, ARPC5, ASAP3, ASPH, ATM, ATP10A, BAG5, BAIAP2L1, BAP1, BBS4, BCOR, BMPR2, BRD7, BRWD1, BRWD3, BUB1, CAMK1D, CAMSAP1, CAND1, CAPN5, CBFA2T2, CBL, CCNA2, CCNF, CDAN1, CDC16, CDC20, CDK5RAP2, CELSR1, CEN…
6996	organelle organization	GO_BiologicalProcess_09.12.2013_15h39	[3]	Group3	23.3172	627	1.9 E-15	3.8 E-12	1.3 E-12	4.1 E-12	[AARS2, ABCA1, ABL1, ABLIM3, ABR, ACAA2, ACOT8, ACOX1, ACP2, ACTR3, AFG3L2, AHCTF1, AHI1, AIFM1, AIFM2, AKT1, AKTIP, ALS2CL, ANAPC1, ANAPC4, ANK1, ANKLE2, ANLN, ANTXR1, ANXA1, ANXA2, AP2B1, ARAP1, ARFGAP1, ARFGEF1, ARFGEF2, ARHGAP21, ARHGAP26, ARHGAP6, ARHGEF17, ARID1A, ARID2, ARID4B, ARPC4, ARPC5, ASAP3, ASH2L, ASPM, ASXL1, ATG4B, ATM, ATP2C1, ATP6V0A4, ATP7A, ATRNL1, BAIAP2L1, BAP1, BAZ1A, BAZ1…
22607	cellular component assembly	GO_BiologicalProcess_09.12.2013_15h39	[3]	Group3	21.7345	411	2.7 E-6	4.9 E-3	1.3 E-12	4.1 E-12	[AARS2, AASS, ABCA1, ACACA, ACACB, ACSL3, ACTN2, ACTR3, AGFG1, AGRN, AHCTF1, AHI1, AIFM1, ALAD, ALDH1A1, ALDOB, ANK3, ANLN, AP2B1, APBA1, APOB, AQP4, ARAP1, ARFGEF1, ARHGAP24, ARHGAP26, ARHGAP6, ARHGEF4, ARHGEF6, ARPC4, ARPC5, ASAP3, ATG4B, ATP6V0A4, ATP7A, BAG5, BAIAP2L1, BAIAP2L2, BBS2, BBS4, C15orf42, C2CD3, CADM1, CADM2, CAND1, CARD10, CAT, CCDC88C, CD151, CD2AP, CD40, CDAN1, CDH11, CDH18, CD…
30030	cell projection organization	GO_BiologicalProcess_09.12.2013_15h39	[3]	Group3	26.8206	302	6.4 E-15	1.2 E-11	1.3 E-12	4.1 E-12	[ABL1, ABLIM3, ACSL4, ACTN2, ACTR3, ADCY1, AFG3L2, AGRN, AHI1, AKT1, ALCAM, ALKBH1, ANK1, ANK3, AP2A2, AP2B1, ARAP1, ARHGAP24, ARHGAP26, ARHGEF12, ARHGEF4, ARHGEF6, ATP6V0A4, ATP7A, BAI1, BAIAP2L1, BAIAP2L2, BBS2, BBS4, BBS9, BOC, BRSK2, C2CD3, CACNA1C, CACNA1G, CACNA1H, CACNA1I, CACNA1S, CAMK1D, CAMSAP1, CAP1, CBFA2T2, CD2AP, CDC20, CDK1, CECR2, CELSR2, CELSR3, CEP290, CEP97, CHAT, CHL1, CIT, CL…
48869	cellular developmental process	GO_BiologicalProcess_09.12.2013_15h39	[3]	Group3	20.2799	681	2.7 E-5	4.7 E-2	1.3 E-12	4.1 E-12	[A2M, AACS, AAMP, ABCA1, ABCA12, ABHD5, ABL1, ABLIM3, ACAN, ACE, ACSL4, ACTR3, ACVR1, ACVR2B, ADA, ADAM12, ADAM17, ADAM8, ADAM9, ADAMTS20, ADAMTS9, ADCY1, AFF4, AFG3L2, AGFG1, AGGF1, AGPAT6, AGRN, AHI1, AIFM1, AKT1, ALCAM, ALDH6A1, ALK, ALKBH1, ALPK3, AMBRA1, ANK1, ANK3, ANKS1A, ANTXR1, ANXA1, ANXA13, AP2A2, AP2B1, APOB, ARAP1, ARHGAP15, ARHGAP24, ARHGEF12, ARNT, ASB2, ASPM, ASXL1, ASZ1, ATM, ATP…
32989	cellular component morphogenesis	GO_BiologicalProcess_09.12.2013_15h39	[3, 4]	Group3	25.1273	296	5.5 E-11	1.0 E-7	1.3 E-12	4.1 E-12	[ABL1, ABLIM3, ACTR3, ADAM8, ADCY1, AFG3L2, AGRN, AHI1, ALCAM, ANK1, ANK3, ANTXR1, AP2A2, AP2B1, ARAP1, ARHGAP15, ARHGEF12, ATP10A, ATP6V0A4, ATP7A, BAI1, BBS2, BBS4, BOC, BRSK2, BRWD1, BRWD3, C2CD3, CACNA1C, CACNA1G, CACNA1H, CACNA1I, CACNA1S, CADM1, CAMSAP1, CAP1, CDK1, CELSR2, CELSR3, CEP290, CFLAR, CHL1, CIT, CLASP1, CLASP2, CLIC4, CLIC5, CNTN4, CNTN6, COBL, COL3A1, COL4A1, COL4A2, COL4A3, CO…
33043	regulation of organelle organization	GO_BiologicalProcess_09.12.2013_15h39	[3, 4]	Group3	25.1142	165	1.3 E-6	2.3 E-3	1.3 E-12	4.1 E-12	[ABL1, ACAA2, ACTR3, AKT1, ANAPC1, ANAPC4, ANLN, ANXA1, ANXA2, ARAP1, ARFGEF1, ARHGAP6, ARPC4, ARPC5, ASAP3, ATM, BAIAP2L1, BBS4, BCOR, BRD7, BUB1, CCNF, CDC16, CDC20, CDK5RAP2, CELSR1, CENPE, CENPF, CENPJ, CEP250, CHEK1, CLASP1, CLASP2, CLIC4, CNOT1, CNOT6, CRK, CSF1R, CTNNB1, DIXDC1, DLEC1, DLGAP5, DNMT3B, DOC2B, DST, DYNC1LI1, ECT2, EED, EFNA5, EGF, EPHA1, EPHA5, EPS8, ERCC4, FER, FES, FGFR2, …
7010	cytoskeleton organization	GO_BiologicalProcess_09.12.2013_15h39	[4]	Group3	24.8683	236	1.5 E-8	2.9 E-5	1.3 E-12	4.1 E-12	[ABL1, ABLIM3, ABR, ACTR3, ANK1, ANLN, ANTXR1, ARAP1, ARFGEF1, ARHGAP21, ARHGAP26, ARHGAP6, ARHGEF17, ARPC4, ARPC5, ASAP3, ATP2C1, ATRNL1, BAIAP2L1, BBS2, BBS4, BFSP2, BICD2, BRCA2, BRSK2, BRWD1, BRWD3, CAMSAP1, CAP1, CAPN10, CASR, CCNF, CDC42BPA, CDC42BPB, CDK1, CDK5RAP2, CECR2, CELSR1, CENPJ, CEP135, CEP152, CEP192, CEP250, CETN3, CFLAR, CHEK1, CKAP5, CLASP1, CLASP2, CLIC4, COBL, CRK, CSF1R, CT…
48468	cell development	GO_BiologicalProcess_09.12.2013_15h39	[3, 4, 5]	Group3	22.3906	399	1.4 E-7	2.7 E-4	1.3 E-12	4.1 E-12	[ABL1, ABLIM3, ACAN, ACSL4, ACTR3, ACVR1, ADCY1, AFF4, AFG3L2, AGPAT6, AGRN, AHI1, AKT1, ALCAM, ALK, ALKBH1, ANK1, ANK3, ANKS1A, ANTXR1, AP2A2, AP2B1, ARHGEF12, ASPM, ATP6V0A4, ATP7A, BAI1, BBS2, BBS4, BFSP2, BMPR1A, BOC, BRCA2, BRSK2, CACNA1C, CACNA1G, CACNA1H, CACNA1I, CACNA1S, CAMK1D, CAMSAP1, CAP1, CASR, CBFA2T2, CBFB, CCNA2, CDC20, CDC73, CDK1, CDK5RAP2, CDK6, CDON, CECR2, CELSR2, CELSR3, CE…
902	cell morphogenesis	GO_BiologicalProcess_09.12.2013_15h39	[4, 5]	Group3	25.3165	280	8.3 E-11	1.5 E-7	1.3 E-12	4.1 E-12	[ABL1, ABLIM3, ACTR3, ADAM8, ADCY1, AFG3L2, AGRN, AHI1, ALCAM, ANK1, ANK3, ANTXR1, AP2A2, AP2B1, ARAP1, ARHGAP15, ARHGEF12, ATP10A, ATP6V0A4, ATP7A, BAI1, BBS2, BBS4, BOC, BRSK2, BRWD1, BRWD3, C2CD3, CACNA1C, CACNA1G, CACNA1H, CACNA1I, CACNA1S, CADM1, CAMSAP1, CAP1, CDK1, CELSR2, CELSR3, CEP290, CHL1, CIT, CLASP1, CLASP2, CLIC4, CLIC5, CNTN4, CNTN6, COBL, COL3A1, COL4A1, COL4A2, COL4A3, COL4A3BP,…
22008	neurogenesis	GO_BiologicalProcess_09.12.2013_15h39	[5, 6]	Group3	22.8924	315	4.5 E-7	8.3 E-4	1.3 E-12	4.1 E-12	[ABL1, ABLIM3, ACSL4, ACTR3, ADCY1, AFG3L2, AGRN, AHI1, AIFM1, AKT1, ALCAM, ALK, ALKBH1, ANK1, ANK3, ANKS1A, ANXA1, AP2A2, AP2B1, ARHGEF12, ASPM, ATP6V0A4, ATP7A, BAI1, BBS4, BMPR1A, BOC, BOK, BRSK2, CACNA1C, CACNA1G, CACNA1H, CACNA1I, CACNA1S, CAMK1D, CAMSAP1, CAP1, CBFA2T2, CDC20, CDK1, CDK5RAP2, CDK6, CDON, CECR2, CELSR1, CELSR2, CELSR3, CEP290, CHAT, CHL1, CIT, CLASP1, CLASP2, CLIC5, CNOT6, C…
48666	neuron development	GO_BiologicalProcess_09.12.2013_15h39	[4, 5, 6, 8, 9]	Group3	25.5885	250	3.1 E-10	5.9 E-7	1.3 E-12	4.1 E-12	[ABL1, ABLIM3, ACSL4, ACTR3, ADCY1, AFG3L2, AGRN, AHI1, AKT1, ALCAM, ALK, ALKBH1, ANK1, ANK3, ANKS1A, AP2A2, AP2B1, ARHGEF12, ATP6V0A4, ATP7A, BAI1, BBS4, BOC, BRSK2, CACNA1C, CACNA1G, CACNA1H, CACNA1I, CACNA1S, CAMK1D, CAMSAP1, CAP1, CBFA2T2, CDC20, CDK1, CECR2, CELSR2, CELSR3, CEP290, CHAT, CHL1, CIT, CLASP1, CLASP2, CLIC5, CNTN4, CNTN6, COBL, COL3A1, COL4A1, COL4A2, COL4A3, COL4A4, COL4A5, COL…
48699	generation of neurons	GO_BiologicalProcess_09.12.2013_15h39	[6, 7]	Group3	23.5747	306	3.6 E-8	6.8 E-5	1.3 E-12	4.1 E-12	[ABL1, ABLIM3, ACSL4, ACTR3, ADCY1, AFG3L2, AGRN, AHI1, AIFM1, AKT1, ALCAM, ALK, ALKBH1, ANK1, ANK3, ANKS1A, AP2A2, AP2B1, ARHGEF12, ASPM, ATP6V0A4, ATP7A, BAI1, BBS4, BMPR1A, BOC, BRSK2, CACNA1C, CACNA1G, CACNA1H, CACNA1I, CACNA1S, CAMK1D, CAMSAP1, CAP1, CBFA2T2, CDC20, CDK1, CDK5RAP2, CDK6, CDON, CECR2, CELSR1, CELSR2, CELSR3, CEP290, CHAT, CHL1, CIT, CLASP1, CLASP2, CLIC5, CNOT6, CNTN4, CNTN6,…
30182	neuron differentiation	GO_BiologicalProcess_09.12.2013_15h39	[5, 7, 8]	Group3	23.5927	285	1.0 E-7	1.9 E-4	1.3 E-12	4.1 E-12	[ABL1, ABLIM3, ACSL4, ACTR3, ADCY1, AFG3L2, AGRN, AHI1, AIFM1, AKT1, ALCAM, ALK, ALKBH1, ANK1, ANK3, ANKS1A, AP2A2, AP2B1, ARHGEF12, ASPM, ATP6V0A4, ATP7A, BAI1, BBS4, BOC, BRSK2, CACNA1C, CACNA1G, CACNA1H, CACNA1I, CACNA1S, CAMK1D, CAMSAP1, CAP1, CBFA2T2, CDC20, CDK1, CDK5RAP2, CDON, CECR2, CELSR2, CELSR3, CEP290, CHAT, CHL1, CIT, CLASP1, CLASP2, CLIC5, CNTN4, CNTN6, COBL, COL3A1, COL4A1, COL4A2…
31175	neuron projection development	GO_BiologicalProcess_09.12.2013_15h39	[4, 5, 6, 7, 9, 10]	Group3	26.7456	226	3.0 E-11	5.7 E-8	1.3 E-12	4.1 E-12	[ABL1, ABLIM3, ACSL4, ACTR3, ADCY1, AFG3L2, AGRN, AKT1, ALCAM, ALKBH1, ANK1, ANK3, AP2A2, AP2B1, ARHGEF12, ATP6V0A4, ATP7A, BAI1, BBS4, BOC, BRSK2, CACNA1C, CACNA1G, CACNA1H, CACNA1I, CACNA1S, CAMK1D, CAMSAP1, CAP1, CBFA2T2, CDC20, CDK1, CELSR2, CELSR3, CHAT, CHL1, CIT, CLASP1, CLASP2, CNTN4, CNTN6, COBL, COL3A1, COL4A1, COL4A2, COL4A3, COL4A4, COL4A5, COL5A1, COL5A2, COL6A1, COL6A2, COL6A3, COL9…
51128	regulation of cellular component organization	GO_BiologicalProcess_09.12.2013_15h39	[2, 3]	Group4	23.396	361	4.4 E-9	8.4 E-6	6.1 E-20	4.9 E-19	[AAK1, ABL1, ABR, ABTB2, ACAA2, ACSL3, ACSL4, ACTR3, ADAM17, ADAM9, AGRN, AHI1, AKT1, ALS2CR8, ANAPC1, ANAPC4, ANLN, ANXA1, ANXA2, APC2, ARAP1, ARFGEF1, ARHGAP15, ARHGAP24, ARHGAP6, ARHGEF16, ARPC4, ARPC5, ASAP3, ASPH, ATM, ATP10A, BAG5, BAIAP2L1, BAP1, BBS4, BCOR, BMPR2, BRD7, BRWD1, BRWD3, BUB1, CAMK1D, CAMSAP1, CAND1, CAPN5, CBFA2T2, CBL, CCNA2, CCNF, CDAN1, CDC16, CDC20, CDK5RAP2, CELSR1, CEN…
6996	organelle organization	GO_BiologicalProcess_09.12.2013_15h39	[3]	Group4	23.3172	627	1.9 E-15	3.8 E-12	6.1 E-20	4.9 E-19	[AARS2, ABCA1, ABL1, ABLIM3, ABR, ACAA2, ACOT8, ACOX1, ACP2, ACTR3, AFG3L2, AHCTF1, AHI1, AIFM1, AIFM2, AKT1, AKTIP, ALS2CL, ANAPC1, ANAPC4, ANK1, ANKLE2, ANLN, ANTXR1, ANXA1, ANXA2, AP2B1, ARAP1, ARFGAP1, ARFGEF1, ARFGEF2, ARHGAP21, ARHGAP26, ARHGAP6, ARHGEF17, ARID1A, ARID2, ARID4B, ARPC4, ARPC5, ASAP3, ASH2L, ASPM, ASXL1, ATG4B, ATM, ATP2C1, ATP6V0A4, ATP7A, ATRNL1, BAIAP2L1, BAP1, BAZ1A, BAZ1…
7049	cell cycle	GO_BiologicalProcess_09.12.2013_15h39	[3]	Group4	24.0476	404	8.6 E-12	1.6 E-8	6.1 E-20	4.9 E-19	[ABCB1, ABL1, ACACA, ACTR3, ACVR1, ADAM17, AFAP1L2, AHCTF1, AKAP9, AKT1, ANAPC1, ANAPC4, ANK3, ANKLE2, ANLN, ANTXR1, ANXA1, ARAP1, ASPM, ASZ1, ATM, ATP6V0A4, ATR, BAP1, BBS4, BIRC6, BRCA2, BRCC3, BRD7, BRDT, BRIP1, BRSK2, BTRC, BUB1, C15orf42, CAB39, CAB39L, CABIN1, CACNA1C, CACYBP, CASP2, CCNA2, CCNB2, CCNF, CCNG1, CCPG1, CD2AP, CDAN1, CDC123, CDC14A, CDC16, CDC20, CDC5L, CDC73, CDCA3, CDK1, CDK…
7059	chromosome segregation	GO_BiologicalProcess_09.12.2013_15h39	[3]	Group4	31.2139	54	1.3 E-5	2.3 E-2	6.1 E-20	4.9 E-19	[BUB1, CDK5RAP2, CENPC1, CENPE, CENPF, CENPN, CEP250, CHL1, CIT, CTNNB1, DDX11, DLGAP5, DSCC1, ECT2, ERCC4, ESCO1, FMN2, INO80, KATNB1, KIF2C, MAD1L1, MAD2L1, MLH1, MMS19, MRE11A, MSH4, NCAPD2, NCAPD3, NCAPG, NDC80, NIPBL, NUP43, PDS5B, PLK1, RIOK3, SMARCAD1, SMC1B, SMC2, SMC4, SMC5, SPAG5, SPICE1, STAG1, STAG2, TEX14, TOP1, TOP1MT, TOP2A, TOP2B, TOP3B, TPR, TTN, USP9X, ZW10]
22607	cellular component assembly	GO_BiologicalProcess_09.12.2013_15h39	[3]	Group4	21.7345	411	2.7 E-6	4.9 E-3	6.1 E-20	4.9 E-19	[AARS2, AASS, ABCA1, ACACA, ACACB, ACSL3, ACTN2, ACTR3, AGFG1, AGRN, AHCTF1, AHI1, AIFM1, ALAD, ALDH1A1, ALDOB, ANK3, ANLN, AP2B1, APBA1, APOB, AQP4, ARAP1, ARFGEF1, ARHGAP24, ARHGAP26, ARHGAP6, ARHGEF4, ARHGEF6, ARPC4, ARPC5, ASAP3, ATG4B, ATP6V0A4, ATP7A, BAG5, BAIAP2L1, BAIAP2L2, BBS2, BBS4, C15orf42, C2CD3, CADM1, CADM2, CAND1, CARD10, CAT, CCDC88C, CD151, CD2AP, CD40, CDAN1, CDH11, CDH18, CD…
30029	actin filament-based process	GO_BiologicalProcess_09.12.2013_15h39	[3]	Group4	25.7576	153	6.5 E-7	1.2 E-3	6.1 E-20	4.9 E-19	[ABL1, ABR, ACTN2, ACTR3, ANTXR1, ARAP1, ARFGEF1, ARHGAP26, ARHGAP6, ARHGEF17, ARPC4, ARPC5, ASAP3, ATP2C1, ATRNL1, BAIAP2L1, BRSK2, CAP1, CAPN10, CASR, CDC42BPA, CDC42BPB, CELSR1, CFLAR, COBL, CRK, CSF1R, DIAPH3, DIXDC1, DLEC1, DMD, DOCK2, DSG2, DSP, EFNA5, EPB41, EPB41L2, EPB41L3, EPB41L4B, EPB41L5, EPHA1, EPHA5, EPS8, EZR, FARP2, FAT1, FER, FERMT2, FES, FGD2, FGD5, FGD6, FHOD1, FHOD3, FLNB, FM…
51301	cell division	GO_BiologicalProcess_09.12.2013_15h39	[3]	Group4	25.0373	168	1.2 E-6	2.3 E-3	6.1 E-20	4.9 E-19	[ACTR3, AHCTF1, ANAPC1, ANAPC4, ANK3, ANKLE2, ANLN, ASPM, ATM, BBS4, BIRC6, BRCA2, BRSK2, BUB1, CAT, CCNA2, CCNB2, CCNF, CCNG1, CD2AP, CDC123, CDC14A, CDC16, CDC20, CDCA3, CDCA7, CDK1, CDK14, CDK6, CECR2, CENPC1, CENPE, CENPF, CENPJ, CENPN, CEP250, CETN3, CHEK1, CHFR, CHL1, CIT, CKAP5, CLASP1, CLASP2, CNTRL, CSPP1, CTDP1, CYR61, DCLRE1A, DCT, DDX11, DICER1, DIXDC1, DLGAP5, DOCK7, DSCC1, DST, DYNC…
22402	cell cycle process	GO_BiologicalProcess_09.12.2013_15h39	[3, 4]	Group4	25.8114	334	6.1 E-14	1.1 E-10	6.1 E-20	4.9 E-19	[ABCB1, ACACA, ACTR3, ACVR1, ADAM17, AHCTF1, AKAP9, AKT1, ANAPC1, ANAPC4, ANK3, ANKLE2, ANLN, ANTXR1, ARAP1, ASPM, ASZ1, ATM, ATP6V0A4, ATR, BBS4, BIRC6, BRCA2, BRCC3, BRD7, BRDT, BRIP1, BRSK2, BTRC, BUB1, C15orf42, CAB39, CAB39L, CABIN1, CACNA1C, CACYBP, CASP2, CCNA2, CCNB2, CCNF, CCNG1, CD2AP, CDC123, CDC16, CDC20, CDC73, CDCA3, CDK1, CDK14, CDK5RAP2, CDK6, CECR2, CENPC1, CENPE, CENPF, CENPJ, C…
32989	cellular component morphogenesis	GO_BiologicalProcess_09.12.2013_15h39	[3, 4]	Group4	25.1273	296	5.5 E-11	1.0 E-7	6.1 E-20	4.9 E-19	[ABL1, ABLIM3, ACTR3, ADAM8, ADCY1, AFG3L2, AGRN, AHI1, ALCAM, ANK1, ANK3, ANTXR1, AP2A2, AP2B1, ARAP1, ARHGAP15, ARHGEF12, ATP10A, ATP6V0A4, ATP7A, BAI1, BBS2, BBS4, BOC, BRSK2, BRWD1, BRWD3, C2CD3, CACNA1C, CACNA1G, CACNA1H, CACNA1I, CACNA1S, CADM1, CAMSAP1, CAP1, CDK1, CELSR2, CELSR3, CEP290, CFLAR, CHL1, CIT, CLASP1, CLASP2, CLIC4, CLIC5, CNTN4, CNTN6, COBL, COL3A1, COL4A1, COL4A2, COL4A3, CO…
33043	regulation of organelle organization	GO_BiologicalProcess_09.12.2013_15h39	[3, 4]	Group4	25.1142	165	1.3 E-6	2.3 E-3	6.1 E-20	4.9 E-19	[ABL1, ACAA2, ACTR3, AKT1, ANAPC1, ANAPC4, ANLN, ANXA1, ANXA2, ARAP1, ARFGEF1, ARHGAP6, ARPC4, ARPC5, ASAP3, ATM, BAIAP2L1, BBS4, BCOR, BRD7, BUB1, CCNF, CDC16, CDC20, CDK5RAP2, CELSR1, CENPE, CENPF, CENPJ, CEP250, CHEK1, CLASP1, CLASP2, CLIC4, CNOT1, CNOT6, CRK, CSF1R, CTNNB1, DIXDC1, DLEC1, DLGAP5, DNMT3B, DOC2B, DST, DYNC1LI1, ECT2, EED, EFNA5, EGF, EPHA1, EPHA5, EPS8, ERCC4, FER, FES, FGFR2, …
278	mitotic cell cycle	GO_BiologicalProcess_09.12.2013_15h39	[4]	Group4	25.7266	239	4.6 E-10	8.8 E-7	6.1 E-20	4.9 E-19	[ABCB1, ACVR1, ADAM17, AFAP1L2, AHCTF1, AKAP9, AKT1, ANAPC1, ANAPC4, ANK3, ANKLE2, ANLN, ASPM, ATM, ATP6V0A4, BAP1, BBS4, BIRC6, BRCA2, BRD7, BRIP1, BRSK2, BTRC, BUB1, C15orf42, CABIN1, CACNA1C, CASP2, CCNA2, CCNB2, CCNF, CCNG1, CD2AP, CDC123, CDC16, CDC20, CDC73, CDCA3, CDK1, CDK14, CDK5RAP2, CDK6, CENPC1, CENPE, CENPF, CENPI, CENPJ, CENPN, CEP135, CEP152, CEP192, CEP250, CEP290, CEP78, CETN3, C…
7010	cytoskeleton organization	GO_BiologicalProcess_09.12.2013_15h39	[4]	Group4	24.8683	236	1.5 E-8	2.9 E-5	6.1 E-20	4.9 E-19	[ABL1, ABLIM3, ABR, ACTR3, ANK1, ANLN, ANTXR1, ARAP1, ARFGEF1, ARHGAP21, ARHGAP26, ARHGAP6, ARHGEF17, ARPC4, ARPC5, ASAP3, ATP2C1, ATRNL1, BAIAP2L1, BBS2, BBS4, BFSP2, BICD2, BRCA2, BRSK2, BRWD1, BRWD3, CAMSAP1, CAP1, CAPN10, CASR, CCNF, CDC42BPA, CDC42BPB, CDK1, CDK5RAP2, CECR2, CELSR1, CENPJ, CEP135, CEP152, CEP192, CEP250, CETN3, CFLAR, CHEK1, CKAP5, CLASP1, CLASP2, CLIC4, COBL, CRK, CSF1R, CT…
10639	negative regulation of organelle organization	GO_BiologicalProcess_09.12.2013_15h39	[3, 4, 5]	Group4	30.0469	64	8.8 E-6	1.5 E-2	6.1 E-20	4.9 E-19	[ACAA2, AKT1, ANAPC1, ANAPC4, ARAP1, ARFGEF1, ARHGAP6, ATM, BCOR, BUB1, CCNF, CDC16, CDC20, CDK5RAP2, CENPE, CENPF, CHEK1, CLASP1, CLASP2, DNMT3B, DYNC1LI1, EPS8, ERCC4, FGFR2, FHOD3, FKBP4, GPX1, GSN, HGF, IDUA, KANK1, KATNB1, KDM1A, KDM3A, MAD1L1, MAD2L1, MTF2, NOC2L, PARK2, PAX5, PLEKHH2, PLK1, POT1, PRKCD, SCIN, SET, SHROOM2, SIN3A, SLIT2, SOS1, SPECC1L, SPI1, SPTB, SPTBN5, SUPT6H, TBCD, TEX1…
819	sister chromatid segregation	GO_BiologicalProcess_09.12.2013_15h39	[4, 5]	Group4	40.9091	27	9.8 E-6	1.7 E-2	6.1 E-20	4.9 E-19	[CENPE, CEP250, CHL1, CIT, DDX11, DLGAP5, DSCC1, INO80, KATNB1, MAD2L1, NCAPD2, NCAPD3, NCAPG, NDC80, NIPBL, PDS5B, PLK1, SMC2, SMC4, SMC5, SPAG5, TEX14, TOP2A, TOP2B, TPR, TTN, ZW10]
30036	actin cytoskeleton organization	GO_BiologicalProcess_09.12.2013_15h39	[4, 5]	Group4	26.1811	133	1.4 E-6	2.5 E-3	6.1 E-20	4.9 E-19	[ABL1, ABR, ACTR3, ANTXR1, ARAP1, ARFGEF1, ARHGAP26, ARHGAP6, ARHGEF17, ARPC4, ARPC5, ASAP3, ATP2C1, ATRNL1, BAIAP2L1, BRSK2, CAP1, CAPN10, CASR, CDC42BPA, CDC42BPB, CELSR1, CFLAR, COBL, CRK, CSF1R, DIAPH3, DIXDC1, DLEC1, DOCK2, EFNA5, EPB41, EPB41L2, EPB41L3, EPB41L4B, EPB41L5, EPHA1, EPHA5, EPS8, EZR, FARP2, FAT1, FER, FERMT2, FES, FGD2, FGD5, FGD6, FHOD1, FHOD3, FLNB, FMN2, FMNL2, FOXP1, FSTL1…
7067	mitosis	GO_BiologicalProcess_09.12.2013_15h39	[4, 5, 6]	Group4	25.9901	105	2.4 E-5	4.3 E-2	6.1 E-20	4.9 E-19	[ANAPC1, ANAPC4, ANKLE2, ANLN, ASPM, ATM, BIRC6, BRSK2, BUB1, CCNA2, CCNB2, CCNF, CCNG1, CD2AP, CDC16, CDC20, CDCA3, CDK1, CENPC1, CENPE, CENPF, CENPN, CEP250, CETN3, CHEK1, CHFR, CHL1, CIT, CKAP5, CLASP1, CLASP2, CTDP1, CYR61, DCLRE1A, DDX11, DLGAP5, DSCC1, DST, DYNC1LI1, EGF, EML4, EPS8, FGFR2, HELLS, HGF, IDUA, INO80, INSR, KATNA1, KATNB1, KIF11, KIF15, KIF1B, KIF20B, KIF2A, KIF2C, KLHL13, KNT…
44772	mitotic cell cycle phase transition	GO_BiologicalProcess_09.12.2013_15h39	[5, 6]	Group4	26.2156	124	2.9 E-6	5.3 E-3	6.1 E-20	4.9 E-19	[ABCB1, ACVR1, ADAM17, AKAP9, AKT1, ANAPC1, ANAPC4, ATM, ATP6V0A4, BRD7, BRIP1, BRSK2, BUB1, C15orf42, CACNA1C, CASP2, CCNA2, CCNB2, CCNG1, CDC16, CDC20, CDC73, CDK1, CDK14, CDK5RAP2, CDK6, CENPE, CENPF, CENPJ, CEP135, CEP152, CEP192, CEP250, CEP290, CEP78, CFH, CHEK1, CHFR, CHL1, CIT, CKAP5, CLASP1, CLSPN, CNTRL, CUL2, CUL4A, CUL5, CYR61, DDB1, DDX11, DLEC1, DLGAP5, DYNC1LI1, E2F6, EGFR, FGFR1OP…
86	G2/M transition of mitotic cell cycle	GO_BiologicalProcess_09.12.2013_15h39	[6, 7]	Group4	32.7273	54	2.7 E-6	5.0 E-3	6.1 E-20	4.9 E-19	[ABCB1, AKAP9, ANAPC4, ATM, ATP6V0A4, BRIP1, BRSK2, C15orf42, CCNA2, CCNB2, CDK1, CDK14, CDK5RAP2, CENPF, CENPJ, CEP135, CEP152, CEP192, CEP250, CEP290, CEP78, CFH, CHEK1, CHL1, CKAP5, CLASP1, CLSPN, CNTRL, CYR61, DDX11, DLEC1, FGFR1OP, FOLH1, FOXM1, MASTL, MELK, NDE1, NEDD1, NUMA1, OPTN, PAFAH1B1, PCM1, PCNT, PLK1, PLK3, PLK4, PRKAR2B, SIN3A, SKP2, TAF1, TAF2, TUBGCP2, TUBGCP5, USH1C]
7155	cell adhesion	GO_BiologicalProcess_09.12.2013_15h39	[2, 3]	Group5	24.9766	267	1.0 E-9	1.9 E-6	1.4 E-16	8.7 E-16	[ABI3BP, ABL1, ACACA, ACAN, ACE, ACTN2, ADA, ADAM12, ADAM17, ADAM28, ADAM8, ADAM9, ADAMTS13, ADAMTS2, ADAMTS20, ADAMTS3, AGGF1, AGRN, AIFM1, ALCAM, ANKHD1, ANTXR1, ANXA2, APAF1, APBA1, ARHGAP6, ARID1A, ARID2, ASPH, ASTL, ATP2C1, ATP6V0A4, ATP7A, BAI1, BAZ1B, BOC, CABIN1, CADM1, CADM2, CASK, CASR, CCNA2, CCNB2, CD151, CD44, CDH11, CDH18, CDH2, CDH20, CDH22, CDH23, CDH5, CDHR1, CDHR3, CDK1, CDK6, C…
6928	cellular component movement	GO_BiologicalProcess_09.12.2013_15h39	[3]	Group5	24.4325	409	5.3 E-13	1.0 E-9	1.4 E-16	8.7 E-16	[A1CF, AAMP, ABL1, ABLIM3, ABR, ACE, ACTN2, ACTR3, ACVR1, ADA, ADAM17, ADAM8, ADAM9, AGRN, AKT1, ALCAM, ALKBH1, ANK1, ANK3, ANKS1A, ANXA1, AP2A2, AP2B1, AP3B2, APBA1, APOB, ARAP1, ARHGAP21, ARHGAP24, ARHGEF12, ARHGEF16, ARPC5, ASAP3, ASPM, ATP6V0A4, AVL9, BBS2, BBS4, BICD2, BMPR2, BOC, C5, CACNA1C, CACNA1G, CACNA1H, CACNA1I, CACNA1S, CACYBP, CAMK1D, CAP1, CASR, CCNA2, CD151, CD2AP, CDC42BPA, CDC4…
34330	cell junction organization	GO_BiologicalProcess_09.12.2013_15h39	[3]	Group5	28.75	69	2.0 E-5	3.6 E-2	1.4 E-16	8.7 E-16	[ACTN2, ARHGAP6, ARHGEF6, CADM1, CADM2, CASR, CD151, CDH11, CDH18, CDH2, CDH5, COL17A1, CSF1R, CTNNB1, CTNND1, DSG1, DSP, DST, ECT2, EFNA5, EPB41L3, EPB41L5, FERMT2, FN1, FRMPD2, FSTL1, INADL, ITGA6, ITGB1, ITGB3, ITGB4, KDR, LAMA3, LAMA4, LAMA5, LAMB2, LAMB3, LAMC1, LIMS1, LMNB2, MACF1, MICALL2, MPP5, MTDH, PARD3, PARVB, PKP4, PLEKHA7, PRKCA, PRKCH, PRKCI, PTPRJ, PXDN, RAP1B, RAPGEF2, ROCK1, SHR…
43062	extracellular structure organization	GO_BiologicalProcess_09.12.2013_15h39	[3]	Group5	32.7635	115	7.5 E-12	1.4 E-8	1.4 E-16	8.7 E-16	[ABI3BP, ACAN, ADAM17, ADAM9, ADAMTS2, ADAMTS20, ADAMTS3, AGRN, ANXA2, ATP6V0A4, ATP7A, CASK, CCNA2, CD151, CD44, COL11A1, COL12A1, COL14A1, COL15A1, COL17A1, COL19A1, COL20A1, COL22A1, COL24A1, COL25A1, COL27A1, COL3A1, COL4A1, COL4A2, COL4A3, COL4A4, COL4A5, COL4A6, COL5A1, COL5A2, COL6A1, COL6A2, COL6A3, COL7A1, COL9A1, COL9A3, CRTAP, CTSH, CYR61, DMD, DST, EGFLAM, ENG, FBLN1, FBN1, FBN2, FGFR…
48870	cell motility	GO_BiologicalProcess_09.12.2013_15h39	[2, 3, 4]	Group5	24.6673	278	1.7 E-9	3.2 E-6	1.4 E-16	8.7 E-16	[A1CF, AAMP, ABL1, ABR, ACE, ACVR1, ADA, ADAM17, ADAM8, ADAM9, AKT1, ALKBH1, ANKS1A, APOB, ARHGAP24, ARHGEF16, ASAP3, ASPM, AVL9, BBS2, BBS4, BMPR2, C5, CACYBP, CAMK1D, CAP1, CASR, CCNA2, CD151, CD2AP, CDC42BPA, CDC42BPB, CDH2, CDK1, CDK6, CELSR1, CELSR2, CELSR3, CHL1, CHRD, CLASP2, CLIC4, CNOT6, COL3A1, COL5A1, CREB3, CSF1R, CTNNB1, CTSH, CYR61, DAB1, DAB2, DBH, DDX11, DDX58, DHX8, DISC1, DIXDC1…
31589	cell-substrate adhesion	GO_BiologicalProcess_09.12.2013_15h39	[3, 4]	Group5	32.9502	86	2.4 E-9	4.6 E-6	1.4 E-16	8.7 E-16	[ABI3BP, ACTN2, ADAM9, ADAMTS13, ANTXR1, ARHGAP6, CASK, CCNA2, CD44, CDK6, CENPJ, COL17A1, COL3A1, CTNNB1, CYR61, DAB2, DMD, EDA, EFNA5, EGFLAM, EPB41L5, EPHA1, EPHB1, EPHB3, FER, FERMT2, FN1, FREM1, FSTL1, INTS1, ITGA1, ITGA11, ITGA2, ITGA6, ITGAV, ITGB1, ITGB2, ITGB3, ITGB4, ITGB6, ITGB8, JAK2, KANK1, KDR, LAMA5, LAMB1, LAMB2, LAMC1, LGALS1, LMNB2, MACF1, MICALL2, MINK1, MUC4, NDNF, NF1, NID1, …
16477	cell migration	GO_BiologicalProcess_09.12.2013_15h39	[3, 4, 5]	Group5	24.2044	251	6.7 E-8	1.2 E-4	1.4 E-16	8.7 E-16	[AAMP, ABR, ACE, ACVR1, ADA, ADAM17, ADAM8, ADAM9, AKT1, ALKBH1, ANKS1A, APOB, ARHGAP24, ARHGEF16, ASAP3, ASPM, AVL9, BMPR2, C5, CACYBP, CAMK1D, CAP1, CASR, CCNA2, CD151, CD2AP, CDC42BPA, CDC42BPB, CDH2, CDK1, CELSR1, CELSR2, CELSR3, CHL1, CHRD, CLASP2, CLIC4, CNOT6, COL3A1, COL5A1, CREB3, CSF1R, CTNNB1, CTSH, CYR61, DAB1, DAB2, DBH, DDX11, DDX58, DHX8, DISC1, DIXDC1, DOCK1, DOCK4, DRGX, EFNB1, E…
34329	cell junction assembly	GO_BiologicalProcess_09.12.2013_15h39	[4]	Group5	30.8824	63	3.8 E-6	7.0 E-3	1.4 E-16	8.7 E-16	[ACTN2, ARHGAP6, ARHGEF6, CADM1, CADM2, CD151, CDH11, CDH18, CDH2, CDH5, COL17A1, CTNNB1, CTNND1, DSG1, DST, ECT2, EFNA5, EPB41L3, EPB41L5, FERMT2, FN1, FRMPD2, FSTL1, INADL, ITGA6, ITGB1, ITGB3, ITGB4, KDR, LAMA3, LAMA4, LAMA5, LAMB2, LAMB3, LAMC1, LIMS1, LMNB2, MACF1, MICALL2, MPP5, MTDH, PARD3, PARVB, PKP4, PRKCA, PRKCH, PRKCI, PTPRJ, PXDN, RAP1B, RAPGEF2, ROCK1, SRC, STRN, TBCD, TEK, THBS1, T…
7160	cell-matrix adhesion	GO_BiologicalProcess_09.12.2013_15h39	[4, 5]	Group5	34.4828	60	1.0 E-7	1.9 E-4	1.4 E-16	8.7 E-16	[ACTN2, ADAM9, ADAMTS13, ARHGAP6, CASK, CD44, CDK6, CENPJ, COL17A1, COL3A1, CTNNB1, DMD, EDA, EFNA5, EPB41L5, EPHA1, FERMT2, FN1, FREM1, FSTL1, ITGA1, ITGA11, ITGA2, ITGA6, ITGAV, ITGB1, ITGB2, ITGB3, ITGB4, ITGB6, ITGB8, KDR, LAMA5, MACF1, MINK1, MUC4, NF1, NID1, NID2, PARVG, PIK3CB, PKD1, PLAU, PPFIA1, PTPRJ, PXDN, RASA1, ROCK1, SNED1, SRC, STK11IP, TECTA, TEK, THBS1, TLE1, TLE4, TRPM7, TSC1, U…
7044	cell-substrate junction assembly	GO_BiologicalProcess_09.12.2013_15h39	[5]	Group5	42.4657	31	8.4 E-7	1.5 E-3	1.4 E-16	8.7 E-16	[ACTN2, ARHGAP6, CD151, COL17A1, DST, EFNA5, EPB41L5, FERMT2, FN1, FSTL1, ITGA6, ITGB3, ITGB4, KDR, LAMA3, LAMA4, LAMA5, LAMB2, LAMB3, LAMC1, LMNB2, MACF1, PTPRJ, PXDN, ROCK1, SRC, TEK, THBS1, TLN1, TNS1, TSC1]
31581	hemidesmosome assembly	GO_BiologicalProcess_09.12.2013_15h39	[6]	Group5	73.3333	11	3.9 E-6	7.1 E-3	1.4 E-16	8.7 E-16	[CD151, COL17A1, DST, ITGA6, ITGB4, LAMA3, LAMA4, LAMB2, LAMB3, LAMC1, LMNB2]
7155	cell adhesion	GO_BiologicalProcess_09.12.2013_15h39	[2, 3]	Group6	24.9766	267	1.0 E-9	1.9 E-6	1.1 E-9	2.2 E-9	[A1CF, AAMP, ABI3BP, ABL1, ABLIM3, ABR, ACACA, ACAN, ACE, ACTN2, ACTR3, ACVR1, ADA, ADAM12, ADAM17, ADAM28, ADAM8, ADAM9, ADAMTS13, ADAMTS2, ADAMTS20, ADAMTS3, AGGF1, AGRN, AIFM1, AKT1, ALCAM, ALKBH1, ANK1, ANK3, ANKHD1, ANKS1A, ANTXR1, ANXA1, ANXA2, AP2A2, AP2B1, AP3B2, APAF1, APBA1, APOB, ARAP1, ARHGAP21, ARHGAP24, ARHGAP6, ARHGEF12, ARHGEF16, ARHGEF6, ARID1A, ARID2, ARPC5, ASAP3, ASPH, ASPM, A…
9653	anatomical structure morphogenesis	GO_BiologicalProcess_09.12.2013_15h39	[2, 3]	Group6	23.0704	544	2.0 E-12	4.0 E-9	1.1 E-9	2.2 E-9	[A2M, AACS, AAK1, AAMP, AARS2, AASS, ABCA1, ABCA12, ABHD5, ABL1, ABLIM3, ABR, ABTB2, ACAA2, ACACA, ACACB, ACAN, ACE, ACOT8, ACOX1, ACP2, ACSL3, ACSL4, ACTN2, ACTR3, ACVR1, ACVR2B, ADA, ADAM12, ADAM17, ADAM8, ADAM9, ADAMTS20, ADAMTS9, ADCY1, AFF4, AFG3L2, AGFG1, AGGF1, AGPAT6, AGRN, AHCTF1, AHI1, AIFM1, AIFM2, AKT1, AKTIP, ALAD, ALCAM, ALDH1A1, ALDH6A1, ALDOB, ALK, ALKBH1, ALPK3, ALS2CL, ALS2CR8, …
40012	regulation of locomotion	GO_BiologicalProcess_09.12.2013_15h39	[2, 3]	Group6	25.1773	142	6.2 E-6	1.1 E-2	1.1 E-9	2.2 E-9	[AAMP, ABL1, ABR, ACE, ADA, ADAM17, ADAM8, ADAM9, AKT1, ARRDC3, BBS2, BBS4, BMPR2, C5, CACYBP, CAMK1D, CCNA2, CDK6, CHRD, CLIC4, COL3A1, CREB3, CSF1R, CTSH, CYR61, DAB2, DDX58, EFNB2, EGFR, ENG, ENPP2, EPB41L5, EPHA1, FER, FES, FGFR1OP, FGR, FLT1, FLT4, FSTL1, GNA12, GPR124, HACE1, HGF, HSPB1, IKBKAP, IL16, INSR, INTS4, ITGAV, ITGB1, ITGB3, JAG1, JAG2, JAK2, KANK1, KDR, KIF20B, KRIT1, LAMA1, LAMA…
51128	regulation of cellular component organization	GO_BiologicalProcess_09.12.2013_15h39	[2, 3]	Group6	23.396	361	4.4 E-9	8.4 E-6	1.1 E-9	2.2 E-9	[AAK1, AARS2, AASS, ABCA1, ABCB1, ABL1, ABLIM3, ABR, ABTB2, ACAA2, ACACA, ACACB, ACOT8, ACOX1, ACP2, ACSL3, ACSL4, ACTN2, ACTR3, ACVR1, ADAM17, ADAM8, ADAM9, ADCY1, AFAP1L2, AFG3L2, AGFG1, AGRN, AHCTF1, AHI1, AIFM1, AIFM2, AKAP9, AKT1, AKTIP, ALAD, ALCAM, ALDH1A1, ALDOB, ALS2CL, ALS2CR8, ANAPC1, ANAPC4, ANK1, ANK3, ANKLE2, ANLN, ANTXR1, ANXA1, ANXA2, AP2A2, AP2B1, APBA1, APC2, APOB, AQP4, ARAP1, …
6928	cellular component movement	GO_BiologicalProcess_09.12.2013_15h39	[3]	Group6	24.4325	409	5.3 E-13	1.0 E-9	1.1 E-9	2.2 E-9	[A1CF, AAMP, ABL1, ABLIM3, ABR, ACE, ACTN2, ACTR3, ACVR1, ADA, ADAM17, ADAM8, ADAM9, AGRN, AKT1, ALCAM, ALKBH1, ANK1, ANK3, ANKS1A, ANXA1, AP2A2, AP2B1, AP3B2, APBA1, APOB, ARAP1, ARHGAP21, ARHGAP24, ARHGEF12, ARHGEF16, ARPC5, ASAP3, ASPM, ATP6V0A4, AVL9, BBS2, BBS4, BICD2, BMPR2, BOC, C5, CACNA1C, CACNA1G, CACNA1H, CACNA1I, CACNA1S, CACYBP, CAMK1D, CAP1, CASR, CCNA2, CD151, CD2AP, CDC42BPA, CDC4…
7275	multicellular organismal development	GO_BiologicalProcess_09.12.2013_15h39	[3]	Group6	20.6653	938	4.5 E-9	8.5 E-6	1.1 E-9	2.2 E-9	[AACS, AAMP, AARS, ABCA12, ABL1, ABLIM3, ABR, ACAN, ACE, ACO1, ACP2, ACSL3, ACSL4, ACTR3, ACVR1, ACVR2B, ADA, ADAM17, ADAM19, ADAM28, ADAM8, ADAM9, ADAMTS2, ADAMTS20, ADAMTS9, ADAP2, ADCY1, ADRBK1, AFF2, AFG3L2, AGFG1, AGGF1, AGPAT6, AGRN, AHI1, AIFM1, AKT1, ALCAM, ALDH1A1, ALDH3A2, ALK, ALKBH1, ALPK3, AMBRA1, AMPD1, ANK1, ANK3, ANKRD12, ANKS1A, ANKS1B, ANTXR1, ANXA1, ANXA2, AP2A2, AP2B1, APAF1, …
30030	cell projection organization	GO_BiologicalProcess_09.12.2013_15h39	[3]	Group6	26.8206	302	6.4 E-15	1.2 E-11	1.1 E-9	2.2 E-9	[ABL1, ABLIM3, ACSL4, ACTN2, ACTR3, ADCY1, AFG3L2, AGRN, AHI1, AKT1, ALCAM, ALKBH1, ANK1, ANK3, AP2A2, AP2B1, ARAP1, ARHGAP24, ARHGAP26, ARHGEF12, ARHGEF4, ARHGEF6, ATP6V0A4, ATP7A, BAI1, BAIAP2L1, BAIAP2L2, BBS2, BBS4, BBS9, BOC, BRSK2, C2CD3, CACNA1C, CACNA1G, CACNA1H, CACNA1I, CACNA1S, CAMK1D, CAMSAP1, CAP1, CBFA2T2, CD2AP, CDC20, CDK1, CECR2, CELSR2, CELSR3, CEP290, CEP97, CHAT, CHL1, CIT, CL…
48646	anatomical structure formation involved in morphogenesis	GO_BiologicalProcess_09.12.2013_15h39	[2, 3, 4]	Group6	23.7654	231	1.0 E-6	1.9 E-3	1.1 E-9	2.2 E-9	[AAMP, ACVR1, ADA, ADAM12, ADAM8, ADAM9, AGGF1, AHI1, ANXA2, APAF1, ARHGAP24, ATM, ATP7A, BAI1, BAI3, BBS2, BBS4, BMPR1A, BMPR2, C2CD3, C5, C6, CACNA1H, CACNA1S, CALCRL, CAPN2, CCNA2, CCNG1, CDC73, CDON, CECR2, CELSR1, CELSR2, CELSR3, CEP290, CFLAR, CHRD, CLIC4, COBL, COL15A1, COL4A1, COL4A2, COL4A3, CTNNB1, CTSH, CYR61, DDAH1, DEAF1, DICER1, DMD, DYNC2H1, DZIP1, EDA, EFNB2, EGF, ENG, ENPEP, EPB4…
48869	cellular developmental process	GO_BiologicalProcess_09.12.2013_15h39	[3]	Group6	20.2799	681	2.7 E-5	4.7 E-2	1.1 E-9	2.2 E-9	[A2M, AACS, AAMP, ABCA1, ABCA12, ABHD5, ABL1, ABLIM3, ACAN, ACE, ACSL4, ACTR3, ACVR1, ACVR2B, ADA, ADAM12, ADAM17, ADAM8, ADAM9, ADAMTS20, ADAMTS9, ADCY1, AFF4, AFG3L2, AGFG1, AGGF1, AGPAT6, AGRN, AHI1, AIFM1, AKT1, ALCAM, ALDH6A1, ALK, ALKBH1, ALPK3, AMBRA1, ANK1, ANK3, ANKS1A, ANTXR1, ANXA1, ANXA13, AP2A2, AP2B1, APOB, ARAP1, ARHGAP15, ARHGAP24, ARHGEF12, ARNT, ASB2, ASPM, ASXL1, ASZ1, ATM, ATP…
48870	cell motility	GO_BiologicalProcess_09.12.2013_15h39	[2, 3, 4]	Group6	24.6673	278	1.7 E-9	3.2 E-6	1.1 E-9	2.2 E-9	[A1CF, AAMP, ABL1, ABR, ACE, ACVR1, ADA, ADAM17, ADAM8, ADAM9, AKT1, ALKBH1, ANKS1A, APOB, ARHGAP24, ARHGEF16, ASAP3, ASPM, AVL9, BBS2, BBS4, BMPR2, C5, CACYBP, CAMK1D, CAP1, CASR, CCNA2, CD151, CD2AP, CDC42BPA, CDC42BPB, CDH2, CDK1, CDK6, CELSR1, CELSR2, CELSR3, CHL1, CHRD, CLASP2, CLIC4, CNOT6, COL3A1, COL5A1, CREB3, CSF1R, CTNNB1, CTSH, CYR61, DAB1, DAB2, DBH, DDX11, DDX58, DHX8, DISC1, DIXDC1…
6935	chemotaxis	GO_BiologicalProcess_09.12.2013_15h39	[3, 4]	Group6	26.0313	183	2.2 E-8	4.2 E-5	1.1 E-9	2.2 E-9	[ABL1, ABLIM3, ADAM17, ADAM8, AGRN, ALCAM, ANK1, ANK3, AP2A2, AP2B1, ARHGEF12, ARHGEF16, ATP6V0A4, BOC, C5, CACNA1C, CACNA1G, CACNA1H, CACNA1I, CACNA1S, CAMK1D, CAP1, CASR, CCNA2, CDK1, CHL1, CLASP1, CLASP2, CMTM7, CNOT6, CNTN4, CNTN6, COL3A1, COL4A1, COL4A2, COL4A3, COL4A4, COL4A5, COL5A1, COL5A2, COL6A1, COL6A2, COL6A3, COL9A1, COL9A3, CREB3, CYR61, DDX11, DHX8, DLG3, DOCK1, DOCK2, DOCK4, DRGX,…
32989	cellular component morphogenesis	GO_BiologicalProcess_09.12.2013_15h39	[3, 4]	Group6	25.1273	296	5.5 E-11	1.0 E-7	1.1 E-9	2.2 E-9	[ABL1, ABLIM3, ACTR3, ADAM8, ADCY1, AFG3L2, AGRN, AHI1, ALCAM, ANK1, ANK3, ANTXR1, AP2A2, AP2B1, ARAP1, ARHGAP15, ARHGEF12, ATP10A, ATP6V0A4, ATP7A, BAI1, BBS2, BBS4, BOC, BRSK2, BRWD1, BRWD3, C2CD3, CACNA1C, CACNA1G, CACNA1H, CACNA1I, CACNA1S, CADM1, CAMSAP1, CAP1, CDK1, CELSR2, CELSR3, CEP290, CFLAR, CHL1, CIT, CLASP1, CLASP2, CLIC4, CLIC5, CNTN4, CNTN6, COBL, COL3A1, COL4A1, COL4A2, COL4A3, CO…
48731	system development	GO_BiologicalProcess_09.12.2013_15h39	[3, 4]	Group6	20.809	818	2.3 E-8	4.4 E-5	1.1 E-9	2.2 E-9	[AACS, AAMP, AARS, ABCA12, ABL1, ABLIM3, ABR, ACAN, ACE, ACP2, ACSL3, ACSL4, ACTR3, ACVR1, ACVR2B, ADA, ADAM17, ADAM19, ADAM28, ADAM8, ADAM9, ADAMTS2, ADAP2, ADCY1, ADRBK1, AFF2, AFG3L2, AGFG1, AGGF1, AGPAT6, AGRN, AHI1, AIFM1, AKT1, ALCAM, ALDH1A1, ALDH3A2, ALK, ALKBH1, ALPK3, AMBRA1, ANK1, ANK3, ANKRD12, ANKS1A, ANXA1, ANXA2, AP2A2, AP2B1, APAF1, APBA1, APOB, AQP4, ARF4, ARHGAP24, ARHGAP26, ARH…
51270	regulation of cellular component movement	GO_BiologicalProcess_09.12.2013_15h39	[3, 4]	Group6	24.4482	144	2.7 E-5	4.8 E-2	1.1 E-9	2.2 E-9	[AAMP, ABL1, ABR, ACE, ADA, ADAM17, ADAM8, ADAM9, AKT1, ARAP1, BBS2, BBS4, BMPR2, C5, CACYBP, CAMK1D, CCNA2, CDK6, CHRD, CLIC4, COL3A1, CREB3, CSF1R, CTSH, CYR61, DAB2, DDX58, DSG2, DSP, EGFR, ENG, ENPP2, EPB41L5, EPHA1, FER, FES, FGFR1OP, FGR, FLT1, FLT4, FSTL1, GNA12, GPD1L, GPR124, HACE1, HGF, HSPB1, IKBKAP, INSR, INTS4, ITGAV, ITGB1, ITGB3, JAG1, JAG2, JAK2, KANK1, KDR, KIF20B, KRIT1, LAMA1, …
7010	cytoskeleton organization	GO_BiologicalProcess_09.12.2013_15h39	[4]	Group6	24.8683	236	1.5 E-8	2.9 E-5	1.1 E-9	2.2 E-9	[ABL1, ABLIM3, ABR, ACTR3, ANK1, ANLN, ANTXR1, ARAP1, ARFGEF1, ARHGAP21, ARHGAP26, ARHGAP6, ARHGEF17, ARPC4, ARPC5, ASAP3, ATP2C1, ATRNL1, BAIAP2L1, BBS2, BBS4, BFSP2, BICD2, BRCA2, BRSK2, BRWD1, BRWD3, CAMSAP1, CAP1, CAPN10, CASR, CCNF, CDC42BPA, CDC42BPB, CDK1, CDK5RAP2, CECR2, CELSR1, CENPJ, CEP135, CEP152, CEP192, CEP250, CETN3, CFLAR, CHEK1, CKAP5, CLASP1, CLASP2, CLIC4, COBL, CRK, CSF1R, CT…
16477	cell migration	GO_BiologicalProcess_09.12.2013_15h39	[3, 4, 5]	Group6	24.2044	251	6.7 E-8	1.2 E-4	1.1 E-9	2.2 E-9	[AAMP, ABR, ACE, ACVR1, ADA, ADAM17, ADAM8, ADAM9, AKT1, ALKBH1, ANKS1A, APOB, ARHGAP24, ARHGEF16, ASAP3, ASPM, AVL9, BMPR2, C5, CACYBP, CAMK1D, CAP1, CASR, CCNA2, CD151, CD2AP, CDC42BPA, CDC42BPB, CDH2, CDK1, CELSR1, CELSR2, CELSR3, CHL1, CHRD, CLASP2, CLIC4, CNOT6, COL3A1, COL5A1, CREB3, CSF1R, CTNNB1, CTSH, CYR61, DAB1, DAB2, DBH, DDX11, DDX58, DHX8, DISC1, DIXDC1, DOCK1, DOCK4, DRGX, EFNB1, E…
30031	cell projection assembly	GO_BiologicalProcess_09.12.2013_15h39	[4]	Group6	28.4585	72	2.0 E-5	3.6 E-2	1.1 E-9	2.2 E-9	[ACTN2, ACTR3, AGRN, AHI1, ARAP1, ARHGAP24, ARHGAP26, ARHGEF4, ARHGEF6, BAIAP2L1, BAIAP2L2, BBS2, BBS4, C2CD3, CD2AP, CELSR2, CELSR3, CEP290, CYFIP1, DMD, DYNC2H1, DZIP1, FER, FGD2, FGD5, FGD6, IFT140, INPPL1, INTS1, INTU, IQCB1, ITGA6, ITGB4, KANK1, KIAA1009, KIF24, KIF3A, KIT, LAMA5, LPAR1, LRRC16A, LRRC6, MKS1, MYH10, MYLK, MYO10, MYO3B, NCAPG, NCKAP1, NLGN1, NUP85, OCRL, ODZ1, PARVB, PCM1, PC…
48468	cell development	GO_BiologicalProcess_09.12.2013_15h39	[3, 4, 5]	Group6	22.3906	399	1.4 E-7	2.7 E-4	1.1 E-9	2.2 E-9	[ABL1, ABLIM3, ACAN, ACSL4, ACTR3, ACVR1, ADCY1, AFF4, AFG3L2, AGPAT6, AGRN, AHI1, AKT1, ALCAM, ALK, ALKBH1, ANK1, ANK3, ANKS1A, ANTXR1, AP2A2, AP2B1, ARHGEF12, ASPM, ATP6V0A4, ATP7A, BAI1, BBS2, BBS4, BFSP2, BMPR1A, BOC, BRCA2, BRSK2, CACNA1C, CACNA1G, CACNA1H, CACNA1I, CACNA1S, CAMK1D, CAMSAP1, CAP1, CASR, CBFA2T2, CBFB, CCNA2, CDC20, CDC73, CDK1, CDK5RAP2, CDK6, CDON, CECR2, CELSR2, CELSR3, CE…
2000145	regulation of cell motility	GO_BiologicalProcess_09.12.2013_15h39	[3, 4, 5]	Group6	25	131	2.0 E-5	3.6 E-2	1.1 E-9	2.2 E-9	[AAMP, ABL1, ABR, ACE, ADA, ADAM17, ADAM8, ADAM9, AKT1, BBS2, BBS4, BMPR2, C5, CACYBP, CAMK1D, CCNA2, CDK6, CHRD, CLIC4, COL3A1, CREB3, CSF1R, CTSH, CYR61, DAB2, DDX58, EGFR, ENG, ENPP2, EPB41L5, EPHA1, FER, FES, FGFR1OP, FGR, FLT1, FLT4, FSTL1, GNA12, GPR124, HACE1, HGF, HSPB1, IKBKAP, INSR, ITGAV, ITGB1, ITGB3, JAG1, JAG2, JAK2, KANK1, KDR, KIF20B, KRIT1, LAMA1, LAMA2, LAMA3, LAMA4, LAMA5, LAMB…
902	cell morphogenesis	GO_BiologicalProcess_09.12.2013_15h39	[4, 5]	Group6	25.3165	280	8.3 E-11	1.5 E-7	1.1 E-9	2.2 E-9	[ABL1, ABLIM3, ACTR3, ADAM8, ADCY1, AFG3L2, AGRN, AHI1, ALCAM, ANK1, ANK3, ANTXR1, AP2A2, AP2B1, ARAP1, ARHGAP15, ARHGEF12, ATP10A, ATP6V0A4, ATP7A, BAI1, BBS2, BBS4, BOC, BRSK2, BRWD1, BRWD3, C2CD3, CACNA1C, CACNA1G, CACNA1H, CACNA1I, CACNA1S, CADM1, CAMSAP1, CAP1, CDK1, CELSR2, CELSR3, CEP290, CHL1, CIT, CLASP1, CLASP2, CLIC4, CLIC5, CNTN4, CNTN6, COBL, COL3A1, COL4A1, COL4A2, COL4A3, COL4A3BP,…
7399	nervous system development	GO_BiologicalProcess_09.12.2013_15h39	[4, 5]	Group6	22.2222	446	6.1 E-8	1.1 E-4	1.1 E-9	2.2 E-9	[AARS, ABL1, ABLIM3, ABR, ACSL3, ACSL4, ACTR3, ADAM28, ADCY1, AFF2, AFG3L2, AGRN, AHI1, AIFM1, AKT1, ALCAM, ALDH3A2, ALK, ALKBH1, AMBRA1, ANK1, ANK3, ANKS1A, ANXA1, AP2A2, AP2B1, APAF1, APBA1, APOB, AQP4, ARF4, ARHGAP26, ARHGEF12, ARID1A, ARNT2, ASPM, ATM, ATP6V0A4, ATP7A, ATRX, BAI1, BBS2, BBS4, BDH1, BMPR1A, BOC, BOK, BPTF, BRCA2, BRSK2, C2CD3, CA10, CACNA1C, CACNA1G, CACNA1H, CACNA1I, CACNA1S,…
32990	cell part morphogenesis	GO_BiologicalProcess_09.12.2013_15h39	[4, 5]	Group6	27.3399	222	4.6 E-12	8.9 E-9	1.1 E-9	2.2 E-9	[ABL1, ABLIM3, ACTR3, ADCY1, AFG3L2, AGRN, AHI1, ALCAM, ANK1, ANK3, AP2A2, AP2B1, ARHGEF12, ATP6V0A4, ATP7A, BAI1, BBS2, BBS4, BOC, BRSK2, C2CD3, CACNA1C, CACNA1G, CACNA1H, CACNA1I, CACNA1S, CAP1, CDK1, CELSR2, CELSR3, CEP290, CHL1, CIT, CLASP1, CLASP2, CNTN4, CNTN6, COBL, COL3A1, COL4A1, COL4A2, COL4A3, COL4A3BP, COL4A4, COL4A5, COL5A1, COL5A2, COL6A1, COL6A2, COL6A3, COL9A1, COL9A3, CYFIP1, DAB…
904	cell morphogenesis involved in differentiation	GO_BiologicalProcess_09.12.2013_15h39	[4, 5, 6]	Group6	24.813	199	2.6 E-7	4.8 E-4	1.1 E-9	2.2 E-9	[ABL1, ABLIM3, ACTR3, ADCY1, AFG3L2, AGRN, ALCAM, ANK1, ANK3, ANTXR1, AP2A2, AP2B1, ARHGEF12, ATP6V0A4, ATP7A, BAI1, BOC, BRSK2, CACNA1C, CACNA1G, CACNA1H, CACNA1I, CACNA1S, CAP1, CDK1, CELSR2, CHL1, CIT, CLASP1, CLASP2, CLIC4, CLIC5, CNTN4, CNTN6, COBL, COL3A1, COL4A1, COL4A2, COL4A3, COL4A4, COL4A5, COL5A1, COL5A2, COL6A1, COL6A2, COL6A3, COL9A1, COL9A3, CTNNB1, CYFIP1, DAB1, DAB2, DDX11, DIXDC…
48858	cell projection morphogenesis	GO_BiologicalProcess_09.12.2013_15h39	[4, 5, 6]	Group6	27.5126	219	3.3 E-12	6.5 E-9	1.1 E-9	2.2 E-9	[ABL1, ABLIM3, ACTR3, ADCY1, AFG3L2, AGRN, AHI1, ALCAM, ANK1, ANK3, AP2A2, AP2B1, ARHGEF12, ATP6V0A4, ATP7A, BAI1, BBS2, BBS4, BOC, BRSK2, C2CD3, CACNA1C, CACNA1G, CACNA1H, CACNA1I, CACNA1S, CAP1, CDK1, CELSR2, CELSR3, CEP290, CHL1, CIT, CLASP1, CLASP2, CNTN4, CNTN6, COBL, COL3A1, COL4A1, COL4A2, COL4A3, COL4A4, COL4A5, COL5A1, COL5A2, COL6A1, COL6A2, COL6A3, COL9A1, COL9A3, CYFIP1, DAB1, DDX11, …
72358	cardiovascular system development	GO_BiologicalProcess_09.12.2013_15h39	[4, 5, 6]	Group6	23.6126	217	3.6 E-6	6.5 E-3	1.1 E-9	2.2 E-9	[AAMP, ACVR1, ACVR2B, ADAM19, ADAM8, ADAP2, ADRBK1, AGGF1, AHI1, AKT1, ALPK3, ANXA2, APOB, ARHGAP24, ATM, ATP7A, ATRNL1, BAI1, BAI3, BAZ1B, BBS4, BCOR, BMPR1A, BMPR2, C2CD3, C5, C6, CACYBP, CALCRL, CASR, CCNA2, CDH2, CDH5, CDK1, CHD7, CLIC4, COL11A1, COL14A1, COL15A1, COL3A1, COL4A1, COL4A2, COL4A3, COL4A3BP, COL5A1, COX17, CPE, CTNNB1, CTSH, CYR61, DDAH1, DICER1, DSP, ECE1, ECE2, EFNB2, EGF, ENG…
22008	neurogenesis	GO_BiologicalProcess_09.12.2013_15h39	[5, 6]	Group6	22.8924	315	4.5 E-7	8.3 E-4	1.1 E-9	2.2 E-9	[ABL1, ABLIM3, ACSL4, ACTR3, ADCY1, AFG3L2, AGRN, AHI1, AIFM1, AKT1, ALCAM, ALK, ALKBH1, ANK1, ANK3, ANKS1A, ANXA1, AP2A2, AP2B1, ARHGEF12, ASPM, ATP6V0A4, ATP7A, BAI1, BBS4, BMPR1A, BOC, BOK, BRSK2, CACNA1C, CACNA1G, CACNA1H, CACNA1I, CACNA1S, CAMK1D, CAMSAP1, CAP1, CBFA2T2, CDC20, CDK1, CDK5RAP2, CDK6, CDON, CECR2, CELSR1, CELSR2, CELSR3, CEP290, CHAT, CHL1, CIT, CLASP1, CLASP2, CLIC5, CNOT6, C…
48666	neuron development	GO_BiologicalProcess_09.12.2013_15h39	[4, 5, 6, 8, 9]	Group6	25.5885	250	3.1 E-10	5.9 E-7	1.1 E-9	2.2 E-9	[ABL1, ABLIM3, ACSL4, ACTR3, ADCY1, AFG3L2, AGRN, AHI1, AKT1, ALCAM, ALK, ALKBH1, ANK1, ANK3, ANKS1A, AP2A2, AP2B1, ARHGEF12, ATP6V0A4, ATP7A, BAI1, BBS4, BOC, BRSK2, CACNA1C, CACNA1G, CACNA1H, CACNA1I, CACNA1S, CAMK1D, CAMSAP1, CAP1, CBFA2T2, CDC20, CDK1, CECR2, CELSR2, CELSR3, CEP290, CHAT, CHL1, CIT, CLASP1, CLASP2, CLIC5, CNTN4, CNTN6, COBL, COL3A1, COL4A1, COL4A2, COL4A3, COL4A4, COL4A5, COL…
48699	generation of neurons	GO_BiologicalProcess_09.12.2013_15h39	[6, 7]	Group6	23.5747	306	3.6 E-8	6.8 E-5	1.1 E-9	2.2 E-9	[ABL1, ABLIM3, ACSL4, ACTR3, ADCY1, AFG3L2, AGRN, AHI1, AIFM1, AKT1, ALCAM, ALK, ALKBH1, ANK1, ANK3, ANKS1A, AP2A2, AP2B1, ARHGEF12, ASPM, ATP6V0A4, ATP7A, BAI1, BBS4, BMPR1A, BOC, BRSK2, CACNA1C, CACNA1G, CACNA1H, CACNA1I, CACNA1S, CAMK1D, CAMSAP1, CAP1, CBFA2T2, CDC20, CDK1, CDK5RAP2, CDK6, CDON, CECR2, CELSR1, CELSR2, CELSR3, CEP290, CHAT, CHL1, CIT, CLASP1, CLASP2, CLIC5, CNOT6, CNTN4, CNTN6,…
30182	neuron differentiation	GO_BiologicalProcess_09.12.2013_15h39	[5, 7, 8]	Group6	23.5927	285	1.0 E-7	1.9 E-4	1.1 E-9	2.2 E-9	[ABL1, ABLIM3, ACSL4, ACTR3, ADCY1, AFG3L2, AGRN, AHI1, AIFM1, AKT1, ALCAM, ALK, ALKBH1, ANK1, ANK3, ANKS1A, AP2A2, AP2B1, ARHGEF12, ASPM, ATP6V0A4, ATP7A, BAI1, BBS4, BOC, BRSK2, CACNA1C, CACNA1G, CACNA1H, CACNA1I, CACNA1S, CAMK1D, CAMSAP1, CAP1, CBFA2T2, CDC20, CDK1, CDK5RAP2, CDON, CECR2, CELSR2, CELSR3, CEP290, CHAT, CHL1, CIT, CLASP1, CLASP2, CLIC5, CNTN4, CNTN6, COBL, COL3A1, COL4A1, COL4A2…
31175	neuron projection development	GO_BiologicalProcess_09.12.2013_15h39	[4, 5, 6, 7, 9, 10]	Group6	26.7456	226	3.0 E-11	5.7 E-8	1.1 E-9	2.2 E-9	[ABL1, ABLIM3, ACSL4, ACTR3, ADCY1, AFG3L2, AGRN, AKT1, ALCAM, ALKBH1, ANK1, ANK3, AP2A2, AP2B1, ARHGEF12, ATP6V0A4, ATP7A, BAI1, BBS4, BOC, BRSK2, CACNA1C, CACNA1G, CACNA1H, CACNA1I, CACNA1S, CAMK1D, CAMSAP1, CAP1, CBFA2T2, CDC20, CDK1, CELSR2, CELSR3, CHAT, CHL1, CIT, CLASP1, CLASP2, CNTN4, CNTN6, COBL, COL3A1, COL4A1, COL4A2, COL4A3, COL4A4, COL4A5, COL5A1, COL5A2, COL6A1, COL6A2, COL6A3, COL9…
48667	cell morphogenesis involved in neuron differentiation	GO_BiologicalProcess_09.12.2013_15h39	[5, 6, 7, 9, 10]	Group6	27.4419	177	5.6 E-10	1.0 E-6	1.1 E-9	2.2 E-9	[ABL1, ABLIM3, ACTR3, ADCY1, AFG3L2, AGRN, ALCAM, ANK1, ANK3, AP2A2, AP2B1, ARHGEF12, ATP6V0A4, ATP7A, BAI1, BOC, BRSK2, CACNA1C, CACNA1G, CACNA1H, CACNA1I, CACNA1S, CAP1, CDK1, CELSR2, CHL1, CIT, CLASP1, CLASP2, CLIC5, CNTN4, CNTN6, COBL, COL3A1, COL4A1, COL4A2, COL4A3, COL4A4, COL4A5, COL5A1, COL5A2, COL6A1, COL6A2, COL6A3, COL9A1, COL9A3, CYFIP1, DAB1, DDX11, DIXDC1, DLG3, DOCK1, DOCK7, DRGX, …
48812	neuron projection morphogenesis	GO_BiologicalProcess_09.12.2013_15h39	[5, 6, 7, 8, 10, 11]	Group6	27.2866	179	7.2 E-10	1.3 E-6	1.1 E-9	2.2 E-9	[ABL1, ABLIM3, ACTR3, ADCY1, AFG3L2, AGRN, ALCAM, ANK1, ANK3, AP2A2, AP2B1, ARHGEF12, ATP6V0A4, ATP7A, BAI1, BOC, BRSK2, CACNA1C, CACNA1G, CACNA1H, CACNA1I, CACNA1S, CAP1, CDK1, CELSR2, CHL1, CIT, CLASP1, CLASP2, CNTN4, CNTN6, COBL, COL3A1, COL4A1, COL4A2, COL4A3, COL4A4, COL4A5, COL5A1, COL5A2, COL6A1, COL6A2, COL6A3, COL9A1, COL9A3, CYFIP1, DAB1, DDX11, DICER1, DIXDC1, DLG3, DOCK1, DOCK7, DRGX,…
61564	axon development	GO_BiologicalProcess_09.12.2013_15h39	[5, 6, 7, 8, 10, 11]	Group6	26.8333	161	1.8 E-8	3.5 E-5	1.1 E-9	2.2 E-9	[ABL1, ABLIM3, ADCY1, AFG3L2, AGRN, ALCAM, ANK1, ANK3, AP2A2, AP2B1, ARHGEF12, ATP6V0A4, BAI1, BOC, BRSK2, CACNA1C, CACNA1G, CACNA1H, CACNA1I, CACNA1S, CAP1, CDK1, CELSR3, CHL1, CLASP1, CLASP2, CNTN4, CNTN6, COBL, COL3A1, COL4A1, COL4A2, COL4A3, COL4A4, COL4A5, COL5A1, COL5A2, COL6A1, COL6A2, COL6A3, COL9A1, COL9A3, CYFIP1, DAB1, DDX11, DIXDC1, DLG3, DOCK1, DOCK7, DRGX, DST, EFNA5, EFNB1, EGFR, E…
7409	axonogenesis	GO_BiologicalProcess_09.12.2013_15h39	[6, 7, 8, 9, 10, 11, 12]	Group6	26.9297	157	2.1 E-8	4.1 E-5	1.1 E-9	2.2 E-9	[ABL1, ABLIM3, ADCY1, AFG3L2, AGRN, ALCAM, ANK1, ANK3, AP2A2, AP2B1, ARHGEF12, ATP6V0A4, BAI1, BOC, BRSK2, CACNA1C, CACNA1G, CACNA1H, CACNA1I, CACNA1S, CAP1, CDK1, CHL1, CLASP1, CLASP2, CNTN4, CNTN6, COBL, COL3A1, COL4A1, COL4A2, COL4A3, COL4A4, COL4A5, COL5A1, COL5A2, COL6A1, COL6A2, COL6A3, COL9A1, COL9A3, CYFIP1, DAB1, DDX11, DIXDC1, DLG3, DOCK1, DOCK7, DRGX, DST, EFNA5, EFNB1, EGFR, EPHA5, EP…
7411	axon guidance	GO_BiologicalProcess_09.12.2013_15h39	[5, 6, 7, 8, 9, 10, 11, 12, 13]	Group6	30.8252	127	6.5 E-11	1.2 E-7	1.1 E-9	2.2 E-9	[ABL1, ABLIM3, AGRN, ALCAM, ANK1, ANK3, AP2A2, AP2B1, ARHGEF12, ATP6V0A4, BOC, CACNA1C, CACNA1G, CACNA1H, CACNA1I, CACNA1S, CAP1, CDK1, CHL1, CLASP1, CLASP2, CNTN4, CNTN6, COL3A1, COL4A1, COL4A2, COL4A3, COL4A4, COL4A5, COL5A1, COL5A2, COL6A1, COL6A2, COL6A3, COL9A1, COL9A3, DDX11, DLG3, DOCK1, DRGX, EFNA5, EFNB1, EGFR, EPHA5, EPHB1, EPHB3, ETV4, EZR, FARP2, FES, FGFR1, FOXP1, GFRA1, GLI2, INTS4,…
51716	cellular response to stimulus	GO_BiologicalProcess_09.12.2013_15h39	[2, 3]	Group7	19.7926	1164	7.0 E-7	1.2 E-3	2.3 E-6	2.3 E-6	[A2M, AACS, AAK1, AARS, ABCA1, ABCA4, ABHD5, ABL1, ABR, ACAA2, ACACA, ACAP3, ACOT11, ACSL1, ACSS2, ACTR3, ACTR5, ACVR1, ACVR2B, ADA, ADAM12, ADAM17, ADAM28, ADAM8, ADAM9, ADAMTS13, ADAMTS18, ADAMTS20, ADAMTSL2, ADAP1, ADAP2, ADAR, ADCY1, ADCY2, ADCY5, ADCY7, ADRBK1, AFAP1L2, AGAP3, AGFG1, AGK, AGRN, AHI1, AIFM1, AKAP10, AKAP13, AKAP9, AKT1, ALAD, ALCAM, ALDH1A1, ALDH2, ALK, ALKBH1, ALKBH8, ALS2CL…
33554	cellular response to stress	GO_BiologicalProcess_09.12.2013_15h39	[3, 4]	Group7	22.5962	329	9.0 E-7	1.6 E-3	2.3 E-6	2.3 E-6	[AARS, ABL1, ACTR5, ADAM8, AGAP3, AGFG1, AIFM1, AKT1, ALKBH1, ALKBH8, ANKS1B, ANTXR1, ANXA1, ARFGAP1, ARHGEF6, ARNT, ASCC3, ASH2L, ATAD5, ATG4B, ATM, ATP7A, ATR, ATRX, BAZ1B, BMPR2, BRCA2, BRCC3, BRIP1, BRSK2, C15orf42, CACNA1C, CASP2, CASR, CAT, CBS, CCDC47, CCNA2, CCNG1, CD44, CDAN1, CDK1, CDK6, CHD1L, CHEK1, CHL1, CHRNA4, CLOCK, CLSPN, COL4A3BP, CREB3, CREBRF, CRY1, CUL2, CUL4A, CUL4B, CYR61, …
16310	phosphorylation	GO_BiologicalProcess_09.12.2013_15h39	[5]	Group7	22.1531	356	2.2 E-6	4.1 E-3	2.3 E-6	2.3 E-6	[AAK1, ABCA2, ABL1, ACSL1, ACVR1, ACVR2B, ADAM17, ADAM8, ADAM9, ADAR, ADCY1, ADCY2, ADCY5, ADCY7, ADRBK1, AFAP1L2, AGFG1, AKT1, AKTIP, ALK, ALPI, ALPK3, ANKHD1, ANKLE2, ANKS1B, ANTXR1, ARFGAP1, ARHGEF6, ARR3, ATM, ATP6V0A4, ATP7A, ATR, BAZ1B, BIRC6, BLK, BMPR1A, BMPR2, BRSK2, C5, CAB39, CARD10, CASR, CBS, CCDC88C, CCNA2, CCNB2, CCNG1, CD40, CD44, CD81, CDAN1, CDC42BPA, CDC42BPB, CDH2, CDK1, CDK6,…
6281	DNA repair	GO_BiologicalProcess_09.12.2013_15h39	[3, 5, 6, 7]	Group7	26.6247	127	9.4 E-7	1.7 E-3	2.3 E-6	2.3 E-6	[ABL1, ACTR5, AGFG1, ALKBH1, ANTXR1, ASCC3, ATM, ATR, ATRX, BAZ1B, BRCA2, BRCC3, BRIP1, C15orf42, CACNA1C, CDK1, CHD1L, CHEK1, CHRNA4, CLSPN, CRY1, CUL4A, CUL4B, DCLRE1A, DDB1, DDX1, DMAP1, DNA2, EGFR, ENPP2, ERCC4, ERCC5, ERCC6, ERCC8, EXO1, EXOSC8, EYA4, FANCA, FANCC, FANCD2, FANCG, FANCI, FANCL, FBXO6, FOXM1, HERC2, INO80, KAT2B, KIAA0146, LIG3, LRIG3, MLH1, MMS19, MMS22L, MRE11A, MSH2, MSH3, …
6302	double-strand break repair	GO_BiologicalProcess_09.12.2013_15h39	[4, 6, 7, 8]	Group7	32.8467	45	1.6 E-5	2.9 E-2	2.3 E-6	2.3 E-6	[ACTR5, ATM, BAZ1B, BRCA2, BRCC3, BRIP1, CHEK1, DDX1, DNA2, ERCC4, EXOSC8, FOXM1, INO80, KIAA0146, LIG3, LRIG3, MLH1, MMS22L, MRE11A, MSH2, NBN, PALB2, PARPBP, POLA1, POLR1A, PRKDC, RAD50, RAD51, RAD54B, RAD54L, RBBP8, RTEL1, SETX, SIRT6, SLX4, SMARCA5, SMARCAD1, SMC5, SMC6, TP53BP1, TRIP12, UBR5, VCP, WRN, ZFYVE26]
32392	DNA geometric change	GO_BiologicalProcess_09.12.2013_15h39	[6, 7, 8]	Group7	52.7778	19	2.2 E-6	4.0 E-3	2.3 E-6	2.3 E-6	[ASCC3, ATRX, CHL1, DDX1, DDX11, DNA2, INO80, MCM2, MCM4, MCM6, MRE11A, NBN, POT1, RAD50, RAD51, RAD54B, SETX, WRN, ZRANB3]
1701	in utero embryonic development	GO_BiologicalProcess_09.12.2013_15h39	[6, 7]	None	26.0546	105	2.2 E-5	3.9 E-2	N/A	N/A	[ACVR1, ADA, AKT1, ALKBH1, ANKRD12, APBA1, APOB, ARNT, ARNT2, ATP7A, BIRC6, BMPR1A, BPTF, BRCA2, C2CD3, C5, C6, CAPN2, CCNA2, CCNB2, CHD7, COL4A3BP, CTNNB1, CYR61, DAB2, DNAJB6, EGFR, EIF4E2, EPB41L5, FBXW8, FGFR1, FGFR2, FOXP1, G2E3, GATA4, GLI2, GNA12, GRHL2, HNF1A, INPP5B, INTS1, ITGA4, ITGB1, JAG2, KDM1A, KDM6A, KIF3A, MAN2A1, MAPK8IP3, MFN2, MIA3, MSH2, MYB, MYH10, MYH9, NBN, NCAPG2, NCKAP1,…
7163	establishment or maintenance of cell polarity	GO_BiologicalProcess_09.12.2013_15h39	[3]	None	38.6861	53	6.8 E-9	1.2 E-5	N/A	N/A	[ACTR3, ANK1, ARFGEF1, BRSK2, CAP1, CDC42BPB, CDH5, CDK5RAP2, CEP290, CKAP5, CLASP1, CLASP2, CLIC4, DLG3, DOCK2, DOCK7, DST, EPHB1, ERBB2IP, EZR, FAT1, FERMT1, GPSM2, HTT, KANK1, KIF2C, KRIT1, LAMA1, LLGL2, LNPEP, MACF1, MPP3, MYH9, MYO9B, NCKAP1, NDC80, NDE1, NUMA1, PAFAH1B1, PARD3, PARVB, PRICKLE2, PRKCI, PTK7, RAB11FIP2, RAP1B, ROCK1, SCRIB, SNX27, SYNE2, TEK, VANGL2, ZW10]
Result of [HVC LD vs HVC SD: down-regulated genes of HVC LD]
GOID	Group-Go-Term	% Group-Go-Term
7020	microtubule nucleation	0.662252
9202	deoxyribonucleoside triphosphate biosynthetic process	0.662252
32392	DNA geometric change	0.662252
32481	positive regulation of type I interferon production	0.662252
55085	transmembrane transport	0.662252
6996	organelle organization	19.8675
70925	organelle assembly	7.94702
48285	organelle fission	3.31126
7049	cell cycle	4.63576
22402	cell cycle process	11.2583
43062	extracellular structure organization	3.31126
7017	microtubule-based process	2.64901
44267	cellular protein metabolic process	3.97351
51641	cellular localization	3.31126
15931	nucleobase-containing compound transport	8.60927
6974	cellular response to DNA damage stimulus	6.62252
6281	DNA repair	15.2318
6396	RNA processing	5.96026
	neuronal	0

## Sheet: HVC SD+T vs HVC SD up
	HVC SD+T vs HVC SD: upregulated genes of HVC SD+T
GOID	GoTErm	Ontology source	Golevels	GoGroups	% Asociated genes	Nr Genes	Cluster	Genes Cluster#1	Term P-value	Term P-value Corrected with Bonferroni step down	Associated genes found
6928	cellular component movement	GO_BiologicalProcess_09.12.2013_15h39	[3]	Group0	12.2461	205	4.1 E-21	7.0 E-19	1.4 E-17	2.0 E-16	[ABLIM1, ABR, ACE, ADAM9, AGRN, ANGPT2, ANK1, ANK2, ANK3, ANKS1A, AP2B1, AP3B2, AP3D1, APOB, ARC, ASPA, ATP1B1, BCAR1, BCL6, BOC, CACNA1H, CACNA1I, CACNB4, CALCA, CAMK2D, CCDC40, CDC42BPA, CDH13, CDH4, CELSR3, CHL1, CHRD, CLASP2, CNTNAP1, COL3A1, COL4A1, COL4A2, COL4A3, COL4A4, COL5A1, COL5A2, COL6A3, COL9A1, CSF1R, CSPG4, CTSH, DES, DLG3, DLG4, DNAH1, DNAH10, DNAH17, DNAH3, DNAI1, DNER, DPYSL2, …
30030	cell projection organization	GO_BiologicalProcess_09.12.2013_15h39	[3]	Group0	12.7886	144	2.4 E-16	3.9 E-14	1.4 E-17	2.0 E-16	[ABLIM1, ADCYAP1, ADORA2B, AGRN, ANK1, ANK2, ANK3, AP2B1, ARHGEF7, ATL1, ATXN2, BAI1, BOC, C2CD3, CACNA1H, CACNA1I, CACNB4, CDH1, CDH13, CDH4, CECR2, CELSR3, CHL1, CIT, CLASP2, CLMN, CNTNAP1, COL3A1, COL4A1, COL4A2, COL4A3, COL4A4, COL5A1, COL5A2, COL6A3, COL9A1, CSF1R, DFNB31, DLG3, DLG4, DNAI1, DNAI2, DOCK7, DPYSL2, DSCAM, DSCAML1, DST, DVL1, EGFR, EPHB1, FARP1, FES, FEZ2, FGFR1, FOXP1, GPC1, G…
6935	chemotaxis	GO_BiologicalProcess_09.12.2013_15h39	[3, 4]	Group0	14.0825	99	5.4 E-14	8.4 E-12	1.4 E-17	2.0 E-16	[ABLIM1, AGRN, ANGPT2, ANK1, ANK2, ANK3, AP2B1, BCAR1, BOC, CACNA1H, CACNA1I, CACNB4, CALCA, CDH13, CDH4, CHL1, CLASP2, CNTNAP1, COL3A1, COL4A1, COL4A2, COL4A3, COL4A4, COL5A1, COL5A2, COL6A3, COL9A1, CXCR7, DLG3, DLG4, DOCK2, DPYSL2, DSCAM, DVL1, EDNRB, EGFR, ENG, EPHB1, FES, FEZ2, FGFR1, FLT1, FOXP1, GPC1, GPR124, ITGAV, KCNQ2, LAMA1, LAMB1, LAMB2, LAMC1, LEF1, MAPK8IP3, MYH10, MYH9, NCAM1, NEL…
22603	regulation of anatomical structure morphogenesis	GO_BiologicalProcess_09.12.2013_15h39	[3, 4]	Group0	12.028	86	9.0 E-9	1.3 E-6	1.4 E-17	2.0 E-16	[ADAM9, ANGPT2, ARC, BAI1, BRWD1, BRWD3, CDH1, CDH4, CIT, COCH, COL4A2, COL4A3, CSF1R, CTSH, DSCAM, DUSP6, DVL1, ETS1, ETV5, F2, FERMT2, FES, FGFR1, FLT1, FLT4, FN1, FOXP2, GPC3, GPR124, GRHL3, HDAC9, HIPK2, HNF1B, ILK, JUP, LEF1, LRP6, MAP1B, MAPK9, MBP, MYH10, MYH9, NEFM, NF1, NKX2-1, NOTCH1, OBSL1, OMA1, PLCG1, PLXNA4, PLXNB1, PLXND1, PTEN, PTK7, PTPRD, RELN, ROBO1, ROBO2, ROCK2, RUNX1, RXRA, …
32989	cellular component morphogenesis	GO_BiologicalProcess_09.12.2013_15h39	[3, 4]	Group0	12.1392	143	2.5 E-14	3.8 E-12	1.4 E-17	2.0 E-16	[ABLIM1, ADORA2B, AGRN, ANK1, ANK2, ANK3, AP2B1, ARC, ARHGEF7, ATL1, ATXN2, BAI1, BCL6, BOC, BRWD1, BRWD3, C2CD3, CACNA1H, CACNA1I, CACNB4, CAPN3, CDH4, CELSR3, CHL1, CIT, CLASP2, CNTNAP1, COCH, COL3A1, COL4A1, COL4A2, COL4A3, COL4A4, COL5A1, COL5A2, COL6A3, COL9A1, CSF1R, DLG3, DLG4, DNAI2, DOCK7, DPYSL2, DSCAM, DSCAML1, DST, DVL1, EGFR, EPHB1, F2, FARP1, FERMT2, FES, FEZ2, FGFR1, FN1, FOXP1, GP…
902	cell morphogenesis	GO_BiologicalProcess_09.12.2013_15h39	[4, 5]	Group0	12.5678	139	3.7 E-15	5.9 E-13	1.4 E-17	2.0 E-16	[ABLIM1, ADORA2B, AGRN, ANK1, ANK2, ANK3, AP2B1, ARC, ARHGEF7, ATL1, ATXN2, BAI1, BCL6, BOC, BRWD1, BRWD3, C2CD3, CACNA1H, CACNA1I, CACNB4, CDH4, CELSR3, CHL1, CIT, CLASP2, CNTNAP1, COCH, COL3A1, COL4A1, COL4A2, COL4A3, COL4A4, COL5A1, COL5A2, COL6A3, COL9A1, CSF1R, DLG3, DLG4, DNAI2, DOCK7, DPYSL2, DSCAM, DSCAML1, DST, DVL1, EGFR, EPHB1, F2, FARP1, FERMT2, FES, FEZ2, FGFR1, FN1, FOXP1, GPC1, GSN…
22604	regulation of cell morphogenesis	GO_BiologicalProcess_09.12.2013_15h39	[3, 4, 5, 6]	Group0	12.7479	45	7.6 E-6	1.0 E-3	1.4 E-17	2.0 E-16	[ARC, BRWD1, BRWD3, CDH4, CIT, COCH, CSF1R, DSCAM, F2, FERMT2, FES, FN1, ILK, LEF1, MAP1B, MAPK9, MBP, MYH10, MYH9, NEFM, NKX2-1, NOTCH1, OBSL1, OMA1, PLXNA4, PLXNB1, PTEN, PTPRD, RELN, ROBO1, ROBO2, RYK, SEMA3F, SEMA7A, SKIL, SLIT1, SLIT2, TBX5, THY1, TNIK, TRIOBP, TTL, VEGFA, VIL1, WASF3]
904	cell morphogenesis involved in differentiation	GO_BiologicalProcess_09.12.2013_15h39	[4, 5, 6]	Group0	14.8379	119	1.8 E-18	3.0 E-16	1.4 E-17	2.0 E-16	[ABLIM1, AGRN, ANK1, ANK2, ANK3, AP2B1, ARHGEF7, ATL1, BAI1, BOC, CACNA1H, CACNA1I, CACNB4, CDH4, CHL1, CIT, CLASP2, CNTNAP1, COL3A1, COL4A1, COL4A2, COL4A3, COL4A4, COL5A1, COL5A2, COL6A3, COL9A1, DLG3, DLG4, DOCK7, DPYSL2, DSCAM, DSCAML1, DST, DVL1, EGFR, EPHB1, FARP1, FERMT2, FES, FEZ2, FGFR1, FN1, FOXP1, GPC1, ILK, ITGAV, KCNQ2, LAMA1, LAMA5, LAMB1, LAMB2, LAMC1, LEF1, LOXL3, LRP6, MAP1B, MAP…
48858	cell projection morphogenesis	GO_BiologicalProcess_09.12.2013_15h39	[4, 5, 6]	Group0	14.6985	117	7.9 E-18	1.2 E-15	1.4 E-17	2.0 E-16	[ABLIM1, ADORA2B, AGRN, ANK1, ANK2, ANK3, AP2B1, ARHGEF7, ATL1, ATXN2, BAI1, BOC, C2CD3, CACNA1H, CACNA1I, CACNB4, CDH4, CELSR3, CHL1, CIT, CLASP2, CNTNAP1, COL3A1, COL4A1, COL4A2, COL4A3, COL4A4, COL5A1, COL5A2, COL6A3, COL9A1, DLG3, DLG4, DNAI2, DOCK7, DPYSL2, DSCAM, DSCAML1, DST, DVL1, EGFR, EPHB1, FARP1, FES, FEZ2, FGFR1, FOXP1, GPC1, GSN, ILK, ITGAV, KCNQ2, LAMA1, LAMA5, LAMB1, LAMB2, LAMC1,…
10769	regulation of cell morphogenesis involved in differentiation	GO_BiologicalProcess_09.12.2013_15h39	[4, 5, 6, 7]	Group0	14.0969	32	2.1 E-5	2.7 E-3	1.4 E-17	2.0 E-16	[CDH4, CIT, DSCAM, ILK, LEF1, MAP1B, MAPK9, MBP, NEFM, NKX2-1, NOTCH1, OBSL1, OMA1, PLXNA4, PLXNB1, PTEN, PTPRD, RELN, ROBO1, ROBO2, RYK, SEMA3F, SEMA7A, SKIL, SLIT1, SLIT2, TBX5, THY1, TNIK, TRIOBP, TTL, VEGFA]
48666	neuron development	GO_BiologicalProcess_09.12.2013_15h39	[4, 5, 6, 8, 9]	Group0	13.9202	136	1.5 E-18	2.4 E-16	1.4 E-17	2.0 E-16	[ABLIM1, ADCYAP1, ADORA2B, AGRN, ANK1, ANK2, ANK3, ANKS1A, AP2B1, ARHGEF7, ATL1, ATXN2, BAI1, BOC, CACNA1H, CACNA1I, CACNB4, CDH1, CDH4, CECR2, CELSR3, CHL1, CIT, CLASP2, CLMN, CNTNAP1, COL3A1, COL4A1, COL4A2, COL4A3, COL4A4, COL5A1, COL5A2, COL6A3, COL9A1, DFNB31, DLG3, DLG4, DOCK7, DPYSL2, DSCAM, DSCAML1, DST, DVL1, EDNRB, EGFR, EPHB1, FARP1, FES, FEZ2, FGFR1, FOXP1, FSCN2, GBA2, GPC1, GPR98, G…
48699	generation of neurons	GO_BiologicalProcess_09.12.2013_15h39	[6, 7]	Group0	12.1726	158	6.4 E-16	1.0 E-13	1.4 E-17	2.0 E-16	[ABLIM1, ADCYAP1, ADORA2B, AGRN, ANK1, ANK2, ANK3, ANKS1A, AP2B1, ARHGEF7, ASPA, ATL1, ATXN2, BAI1, BOC, CACNA1H, CACNA1I, CACNB4, CDH1, CDH4, CECR2, CELSR3, CHL1, CIT, CLASP2, CLMN, CNTNAP1, COL3A1, COL4A1, COL4A2, COL4A3, COL4A4, COL5A1, COL5A2, COL6A3, COL9A1, DAGLA, DFNB31, DLG3, DLG4, DNER, DOCK7, DPYSL2, DSCAM, DSCAML1, DST, DVL1, EDNRB, EGFR, EPHB1, ETV5, F2, FARP1, FES, FEZ2, FGFR1, FOXP1…
30182	neuron differentiation	GO_BiologicalProcess_09.12.2013_15h39	[5, 7, 8]	Group0	12.3344	149	1.6 E-15	2.5 E-13	1.4 E-17	2.0 E-16	[ABLIM1, ADCYAP1, ADORA2B, AGRN, ANK1, ANK2, ANK3, ANKS1A, AP2B1, ARHGEF7, ATL1, ATXN2, BAI1, BOC, CACNA1H, CACNA1I, CACNB4, CDH1, CDH4, CECR2, CELSR3, CHL1, CIT, CLASP2, CLMN, CNTNAP1, COL3A1, COL4A1, COL4A2, COL4A3, COL4A4, COL5A1, COL5A2, COL6A3, COL9A1, DFNB31, DLG3, DLG4, DOCK7, DPYSL2, DSCAM, DSCAML1, DST, DVL1, EDNRB, EGFR, EPHB1, ETV5, FARP1, FES, FEZ2, FGFR1, FOXP1, FSCN2, GBA2, GPC1, GP…
31175	neuron projection development	GO_BiologicalProcess_09.12.2013_15h39	[4, 5, 6, 7, 9, 10]	Group0	14.4379	122	6.1 E-18	9.9 E-16	1.4 E-17	2.0 E-16	[ABLIM1, ADCYAP1, ADORA2B, AGRN, ANK1, ANK2, ANK3, AP2B1, ARHGEF7, ATL1, ATXN2, BAI1, BOC, CACNA1H, CACNA1I, CACNB4, CDH1, CDH4, CELSR3, CHL1, CIT, CLASP2, CLMN, CNTNAP1, COL3A1, COL4A1, COL4A2, COL4A3, COL4A4, COL5A1, COL5A2, COL6A3, COL9A1, DLG3, DLG4, DOCK7, DPYSL2, DSCAM, DSCAML1, DST, DVL1, EGFR, EPHB1, FARP1, FES, FEZ2, FGFR1, FOXP1, GPC1, GRIN3A, ILK, ITGAV, KCNQ2, LAMA1, LAMB1, LAMB2, LAM…
48667	cell morphogenesis involved in neuron differentiation	GO_BiologicalProcess_09.12.2013_15h39	[5, 6, 7, 9, 10]	Group0	16.4341	106	8.9 E-20	1.4 E-17	1.4 E-17	2.0 E-16	[ABLIM1, AGRN, ANK1, ANK2, ANK3, AP2B1, ARHGEF7, ATL1, BAI1, BOC, CACNA1H, CACNA1I, CACNB4, CDH4, CHL1, CIT, CLASP2, CNTNAP1, COL3A1, COL4A1, COL4A2, COL4A3, COL4A4, COL5A1, COL5A2, COL6A3, COL9A1, DLG3, DLG4, DOCK7, DPYSL2, DSCAM, DSCAML1, DST, DVL1, EGFR, EPHB1, FARP1, FES, FEZ2, FGFR1, FOXP1, GPC1, ILK, ITGAV, KCNQ2, LAMA1, LAMB1, LAMB2, LAMC1, MAP1B, MAPK8IP3, MBP, MYH10, MYH9, MYO7A, NCAM1, …
48812	neuron projection morphogenesis	GO_BiologicalProcess_09.12.2013_15h39	[5, 6, 7, 8, 10, 11]	Group0	16.7683	110	3.3 E-21	5.6 E-19	1.4 E-17	2.0 E-16	[ABLIM1, ADORA2B, AGRN, ANK1, ANK2, ANK3, AP2B1, ARHGEF7, ATL1, ATXN2, BAI1, BOC, CACNA1H, CACNA1I, CACNB4, CDH4, CHL1, CIT, CLASP2, CNTNAP1, COL3A1, COL4A1, COL4A2, COL4A3, COL4A4, COL5A1, COL5A2, COL6A3, COL9A1, DLG3, DLG4, DOCK7, DPYSL2, DSCAM, DSCAML1, DST, DVL1, EGFR, EPHB1, FARP1, FES, FEZ2, FGFR1, FOXP1, GPC1, ILK, ITGAV, KCNQ2, LAMA1, LAMB1, LAMB2, LAMC1, MAP1B, MAPK8IP3, MBP, MYH10, MYH9…
61564	axon development	GO_BiologicalProcess_09.12.2013_15h39	[5, 6, 7, 8, 10, 11]	Group0	17.1667	103	1.1 E-20	1.9 E-18	1.4 E-17	2.0 E-16	[ABLIM1, AGRN, ANK1, ANK2, ANK3, AP2B1, ARHGEF7, ATL1, BAI1, BOC, CACNA1H, CACNA1I, CACNB4, CDH4, CELSR3, CHL1, CLASP2, CNTNAP1, COL3A1, COL4A1, COL4A2, COL4A3, COL4A4, COL5A1, COL5A2, COL6A3, COL9A1, DLG3, DLG4, DOCK7, DPYSL2, DSCAM, DSCAML1, DST, DVL1, EGFR, EPHB1, FES, FEZ2, FGFR1, FOXP1, GPC1, ILK, ITGAV, KCNQ2, LAMA1, LAMB1, LAMB2, LAMC1, MAP1B, MAPK8IP3, MBP, MYH10, MYH9, NCAM1, NEFH, NEFM,…
7409	axonogenesis	GO_BiologicalProcess_09.12.2013_15h39	[6, 7, 8, 9, 10, 11, 12]	Group0	17.1527	100	4.7 E-20	7.8 E-18	1.4 E-17	2.0 E-16	[ABLIM1, AGRN, ANK1, ANK2, ANK3, AP2B1, ARHGEF7, ATL1, BAI1, BOC, CACNA1H, CACNA1I, CACNB4, CDH4, CHL1, CLASP2, CNTNAP1, COL3A1, COL4A1, COL4A2, COL4A3, COL4A4, COL5A1, COL5A2, COL6A3, COL9A1, DLG3, DLG4, DOCK7, DPYSL2, DSCAM, DSCAML1, DST, DVL1, EGFR, EPHB1, FES, FEZ2, FGFR1, FOXP1, GPC1, ILK, ITGAV, KCNQ2, LAMA1, LAMB1, LAMB2, LAMC1, MAP1B, MAPK8IP3, MBP, MYH10, MYH9, NCAM1, NEFH, NEFM, NELL1, …
7411	axon guidance	GO_BiologicalProcess_09.12.2013_15h39	[5, 6, 7, 8, 9, 10, 11, 12, 13]	Group0	19.6602	81	4.2 E-20	7.1 E-18	1.4 E-17	2.0 E-16	[ABLIM1, AGRN, ANK1, ANK2, ANK3, AP2B1, BOC, CACNA1H, CACNA1I, CACNB4, CDH4, CHL1, CLASP2, CNTNAP1, COL3A1, COL4A1, COL4A2, COL4A3, COL4A4, COL5A1, COL5A2, COL6A3, COL9A1, DLG3, DLG4, DPYSL2, DSCAM, DVL1, EGFR, EPHB1, FES, FEZ2, FGFR1, FOXP1, GPC1, ITGAV, KCNQ2, LAMA1, LAMB1, LAMB2, LAMC1, MAPK8IP3, MYH10, MYH9, NCAM1, NELL1, NEO1, NKX2-1, NRXN1, NTN3, PAK1, PIP5K1C, PLCG1, PLXNA1, PLXNA2, PLXNA4…
50808	synapse organization	GO_BiologicalProcess_09.12.2013_15h39	[3]	Group1	15.8824	27	1.0 E-5	1.3 E-3	1.0 E-5	6.4 E-5	[AGRN, ANK3, CACNA2D2, CACNB4, CDH1, COL4A1, DLG4, DNER, DVL1, EPHB1, ETV5, FARP1, LAMB2, LAMC1, MUSK, MYO5A, NRXN1, PAK1, PLXND1, PTEN, PTPRD, RELN, ROBO2, SLIT1, SPOCK2, TG, TNC]
7528	neuromuscular junction development	GO_BiologicalProcess_09.12.2013_15h39	[4]	Group1	22.449	11	2.1 E-4	1.8 E-2	1.0 E-5	6.4 E-5	[AGRN, CACNA2D2, CACNB4, COL4A1, DVL1, ETV5, LAMB2, LAMC1, MUSK, PAK1, TNC]
7416	synapse assembly	GO_BiologicalProcess_09.12.2013_15h39	[4, 5, 6]	Group1	17.7778	16	1.7 E-4	1.5 E-2	1.0 E-5	6.4 E-5	[AGRN, CDH1, DLG4, DNER, EPHB1, FARP1, MUSK, NRXN1, PLXND1, PTEN, PTPRD, RELN, ROBO2, SLIT1, SPOCK2, TG]
7163	establishment or maintenance of cell polarity	GO_BiologicalProcess_09.12.2013_15h39	[3]	Group10	16.0584	22	5.7 E-5	6.2 E-3	5.7 E-5	2.3 E-4	[ANK1, CDH5, CHAF1B, CLASP2, DLG3, DLG4, DOCK2, DOCK7, DST, EPHB1, HTT, ILK, LAMA1, MAP1B, MAP4, MYH9, NUMA1, PTK7, ROCK2, SCRIB, SYNE2, ZW10]
30010	establishment of cell polarity	GO_BiologicalProcess_09.12.2013_15h39	[4]	Group10	19.4805	15	9.4 E-5	9.4 E-3	5.7 E-5	2.3 E-4	[CDH5, CHAF1B, DOCK2, DOCK7, EPHB1, HTT, LAMA1, MAP1B, MAP4, MYH9, NUMA1, PTK7, ROCK2, SCRIB, ZW10]
7155	cell adhesion	GO_BiologicalProcess_09.12.2013_15h39	[2, 3]	Group11	13.377	143	6.3 E-18	1.0 E-15	1.8 E-18	3.2 E-17	[ADAM23, ADAM9, ADAMTS13, AEBP1, ANGPT2, ASTL, ATP1B1, BAI1, BCAR1, BCL6, BOC, CALCA, CDH1, CDH13, CDH20, CDH22, CDH23, CDH4, CDH5, CDH6, CELSR3, CHL1, CHRD, CLSTN2, CNTN3, CNTNAP1, COL11A1, COL12A1, COL14A1, COL17A1, COL28A1, COL3A1, COL4A3, COL5A1, COL6A3, CPLX1, CXCR7, DGCR2, DSCAM, DSCAML1, DST, EGFR, EMILIN2, ENG, EPHB1, F8, FBLN2, FBLN7, FERMT2, FES, FN1, FREM1, GPR98, GSN, HEPACAM, ILK, IT…
34330	cell junction organization	GO_BiologicalProcess_09.12.2013_15h39	[3]	Group11	15	36	1.5 E-6	2.2 E-4	1.8 E-18	3.2 E-17	[CDH1, CDH13, CDH4, CDH5, CDH6, CHAF1B, CNTNAP1, COL17A1, CSF1R, DST, FERMT2, FN1, GJB1, HDAC9, ILK, ITGB4, JUP, KIFC3, LAMA5, LAMB2, LAMC1, PIP5K1C, PKP4, PLEC, PLEKHA7, PRKCH, PTEN, PVRL1, ROCK2, TBCD, THY1, TLN1, TLN2, TNS1, UGT8, VEGFA]
30155	regulation of cell adhesion	GO_BiologicalProcess_09.12.2013_15h39	[3, 4]	Group11	12.1311	37	1.3 E-4	1.3 E-2	1.8 E-18	3.2 E-17	[ADAM9, ANGPT2, BCL6, CDH1, CDH13, CHRD, DSCAM, DSCAML1, ENG, FBLN2, FES, GSN, ILK, ITGAV, LAMA1, LAMA5, LAMB1, LEF1, LGALS1, NF1, NID1, NOTCH1, OMA1, PKP4, PODXL, PTEN, PTPN11, ROCK2, STAT5B, TBCD, TGM2, TRIOBP, UBASH3B, UTRN, VAV3, VEGFA, VTN]
31589	cell-substrate adhesion	GO_BiologicalProcess_09.12.2013_15h39	[3, 4]	Group11	15.3257	40	2.3 E-7	3.4 E-5	1.8 E-18	3.2 E-17	[ADAM9, ADAMTS13, ANGPT2, BCL6, CDH13, COL17A1, COL3A1, EPHB1, FBLN2, FERMT2, FN1, FREM1, ILK, ITGAV, ITGB4, LAMA5, LAMB1, LAMB2, LAMC1, LGALS1, MERTK, MUC4, NF1, NID1, NID2, NOTCH1, PKD1, PPFIA1, PTEN, ROCK2, SNED1, STK11IP, TBCD, TECTA, THY1, TRIOBP, UTRN, VEGFA, VTN, VWF]
7162	negative regulation of cell adhesion	GO_BiologicalProcess_09.12.2013_15h39	[3, 4, 5]	Group11	15.8416	16	6.6 E-4	4.3 E-2	1.8 E-18	3.2 E-17	[ANGPT2, BCL6, CDH1, CDH13, DSCAM, DSCAML1, LAMB1, LEF1, LGALS1, NF1, NOTCH1, OMA1, PODXL, PTEN, TBCD, UBASH3B]
34329	cell junction assembly	GO_BiologicalProcess_09.12.2013_15h39	[4]	Group11	16.1765	33	7.6 E-7	1.0 E-4	1.8 E-18	3.2 E-17	[CDH1, CDH13, CDH4, CDH5, CDH6, CHAF1B, CNTNAP1, COL17A1, DST, FERMT2, FN1, GJB1, HDAC9, ILK, ITGB4, JUP, LAMA5, LAMB2, LAMC1, PIP5K1C, PKP4, PLEC, PRKCH, PTEN, PVRL1, ROCK2, TBCD, THY1, TLN1, TLN2, TNS1, UGT8, VEGFA]
45216	cell-cell junction organization	GO_BiologicalProcess_09.12.2013_15h39	[4]	Group11	13.3005	27	2.4 E-4	2.0 E-2	1.8 E-18	3.2 E-17	[CDH1, CDH13, CDH4, CDH5, CDH6, CHAF1B, CNTNAP1, CSF1R, FERMT2, GJB1, HDAC9, JUP, KIFC3, LAMA5, PIP5K1C, PKP4, PLEKHA7, PRKCH, PTEN, PVRL1, ROCK2, TBCD, THY1, TLN1, TLN2, UGT8, VEGFA]
7160	cell-matrix adhesion	GO_BiologicalProcess_09.12.2013_15h39	[4, 5]	Group11	16.092	28	5.7 E-6	7.9 E-4	1.8 E-18	3.2 E-17	[ADAM9, ADAMTS13, BCL6, CDH13, COL17A1, COL3A1, FERMT2, FN1, FREM1, ILK, ITGAV, ITGB4, LAMA5, MUC4, NF1, NID1, NID2, PKD1, PPFIA1, PTEN, ROCK2, SNED1, STK11IP, TECTA, THY1, UTRN, VEGFA, VTN]
7044	cell-substrate junction assembly	GO_BiologicalProcess_09.12.2013_15h39	[5]	Group11	20.5479	15	4.9 E-5	5.6 E-3	1.8 E-18	3.2 E-17	[COL17A1, DST, FERMT2, FN1, ITGB4, LAMA5, LAMB2, LAMC1, PLEC, PTEN, ROCK2, THY1, TLN1, TNS1, VEGFA]
72089	stem cell proliferation	GO_BiologicalProcess_09.12.2013_15h39	[3]	Group12	14.6154	19	6.1 E-4	4.1 E-2	5.5 E-15	7.1 E-14	[CHRD, DAGLA, DOCK7, FGFR1, FN1, FOXP1, FOXP2, GPC3, IRS2, LEF1, LRP5, LRP6, NF1, RUNX1, SEPT9, SMO, SMOX, TP63, VEGFA]
1763	morphogenesis of a branching structure	GO_BiologicalProcess_09.12.2013_15h39	[3, 4]	Group12	13.5593	32	4.6 E-5	5.3 E-3	5.5 E-15	7.1 E-14	[CDH1, CTSH, ENG, ETV5, FGFR1, FLT1, GPC3, HNF1B, ILK, LAMA1, LAMA5, LEF1, LRP5, LRP6, NKX2-1, NOTCH1, PAK1, PKD1, PLXNA1, PLXND1, RXRA, SETD2, SLC12A2, SLIT2, SMO, SMOX, SOX8, SULF1, TGM2, TP63, VEGFA, WT1]
48729	tissue morphogenesis	GO_BiologicalProcess_09.12.2013_15h39	[3, 4]	Group12	12.1528	70	1.5 E-7	2.3 E-5	5.5 E-15	7.1 E-14	[C2CD3, CCDC40, CDH1, CECR2, CHRD, CHUK, COL11A1, COL5A1, CSF1R, CTSH, DLG3, DVL1, EGFR, ENG, ETV5, FGFR1, FLT1, FRAS1, GAA, GPC3, GRHL3, HBEGF, HNF1B, HTT, ILK, JUP, LAMA1, LAMA5, LEF1, LRP5, LRP6, LUZP1, LY6E, NCKIPSD, NKX2-1, NOTCH1, OPA1, PAK1, PHACTR4, PKD1, PLXNA1, PLXND1, PODXL, PTK7, ROBO1, ROCK2, RUNX1, RXRA, SCLY, SCRIB, SETD2, SLC12A2, SLIT2, SMO, SMOX, SOX8, STAT5B, STIL, SULF1, TBX5,…
60560	developmental growth involved in morphogenesis	GO_BiologicalProcess_09.12.2013_15h39	[3, 4]	Group12	14.5455	24	1.3 E-4	1.3 E-2	5.5 E-15	7.1 E-14	[CDH4, COL9A1, DSCAM, DVL1, HNF1B, ILK, LAMB2, LAMC1, LRP6, MAP1B, NOTCH1, PLXNA4, PTK7, ROBO1, RYK, SEMA3F, SEMA7A, SLC12A2, SLIT1, SLIT2, SMO, SMOX, TTL, VEGFA]
10463	mesenchymal cell proliferation	GO_BiologicalProcess_09.12.2013_15h39	[4]	Group12	24	12	5.6 E-5	6.1 E-3	5.5 E-15	7.1 E-14	[CHRD, FGFR1, FOXP1, FOXP2, GPC3, IRS2, LRP5, LRP6, SMO, SMOX, TP63, VEGFA]
35239	tube morphogenesis	GO_BiologicalProcess_09.12.2013_15h39	[3, 4, 5]	Group12	12.8415	47	3.9 E-6	5.5 E-4	5.5 E-15	7.1 E-14	[C2CD3, CCDC40, CDH1, CECR2, CSF1R, CTSH, DVL1, ENG, ETV5, FLT1, GPC3, GRHL3, HNF1B, ILK, LAMA1, LAMA5, LEF1, LRP5, LRP6, LUZP1, NCKIPSD, NKX2-1, NOTCH1, OPA1, PAK1, PHACTR4, PKD1, PLXND1, PODXL, PTK7, ROBO1, ROCK2, SCRIB, SETD2, SLC12A2, SLIT2, SMO, SMOX, SOX8, STIL, TGM2, TP63, TSC2, VEGFA, WNK4, WT1, ZIC3]
1655	urogenital system development	GO_BiologicalProcess_09.12.2013_15h39	[4, 5]	Group12	12.3529	42	3.2 E-5	3.9 E-3	5.5 E-15	7.1 E-14	[ACE, ADAMTS1, AMH, ANGPT2, COL4A3, COL4A4, CTSH, CYP19A1, DCN, EGR1, FGFR1, GPC3, HNF1B, ILK, JMJD6, KLF15, LAMA5, LAMB2, LAMC1, MME, NF1, NID1, NOTCH1, PDGFRB, PKD1, PKHD1, PLCE1, PODXL, PTEN, ROBO2, RXRA, SLIT2, SMO, SMOX, SOX8, STAT5B, SULF1, TNC, TP63, VEGFA, WNK4, WT1]
2009	morphogenesis of an epithelium	GO_BiologicalProcess_09.12.2013_15h39	[4, 5]	Group12	13.3909	62	2.4 E-8	3.6 E-6	5.5 E-15	7.1 E-14	[C2CD3, CCDC40, CDH1, CECR2, CHUK, COL5A1, CSF1R, CTSH, DLG3, DVL1, EGFR, ENG, ETV5, FGFR1, FLT1, FRAS1, GPC3, GRHL3, HBEGF, HNF1B, HTT, ILK, JUP, LAMA1, LAMA5, LEF1, LRP5, LRP6, LUZP1, NCKIPSD, NKX2-1, NOTCH1, OPA1, PAK1, PHACTR4, PKD1, PLXNA1, PLXND1, PODXL, PTK7, ROBO1, ROCK2, RXRA, SCRIB, SETD2, SLC12A2, SLIT2, SMO, SMOX, SOX8, STAT5B, STIL, SULF1, TBX5, TGM2, TNC, TP63, TSC2, VEGFA, WNK4, WT…
35148	tube formation	GO_BiologicalProcess_09.12.2013_15h39	[3, 4, 5, 6]	Group12	14.4828	21	3.6 E-4	2.7 E-2	5.5 E-15	7.1 E-14	[CDH1, CECR2, DVL1, GRHL3, HNF1B, LRP6, LUZP1, NCKIPSD, NOTCH1, OPA1, PHACTR4, PODXL, PTK7, ROCK2, SCRIB, SETD2, SOX8, STIL, TGM2, TSC2, VEGFA]
35272	exocrine system development	GO_BiologicalProcess_09.12.2013_15h39	[4, 5]	Group12	22.807	13	4.9 E-5	5.5 E-3	5.5 E-15	7.1 E-14	[CDH1, CLCN2, EGFR, FGFR1, INSR, LAMA1, LAMA5, PLXNA1, PLXND1, SMO, SMOX, TGM2, TWSG1]
48732	gland development	GO_BiologicalProcess_09.12.2013_15h39	[3, 4, 5, 6]	Group12	12.9909	43	7.5 E-6	1.0 E-3	5.5 E-15	7.1 E-14	[ADCYAP1, CDH1, CHUK, CLCN2, CSF1R, CYP17A1, CYP19A1, EGFR, ETS1, ETV5, FGFR1, IQGAP3, IRS2, LAMA1, LAMA5, LEF1, LRP5, LRP6, LY6E, NCOR2, NF1, NKX2-1, NOTCH1, PDGFRB, PLXNA1, PLXND1, PTEN, ROBO1, RXRA, SCRIB, SLC12A2, SLIT2, SMO, SMOX, STAT5B, SULF1, TG, TGM2, TNC, TP63, TWSG1, VEGFA, WT1]
60541	respiratory system development	GO_BiologicalProcess_09.12.2013_15h39	[4, 5]	Group12	13.3005	27	2.4 E-4	2.0 E-2	5.5 E-15	7.1 E-14	[ABCA12, CCDC40, CTSH, EPAS1, FGFR1, FOXP1, FOXP2, GPC3, HS6ST1, JMJD6, LAMA1, LAMA5, LEF1, LRP6, LTBP2, MAPK8IP3, NKX2-1, NOTCH1, NUMA1, PKD1, PTK7, SPEG, SREBF1, TBX5, VEGFA, WT1, ZIC3]
1822	kidney development	GO_BiologicalProcess_09.12.2013_15h39	[3, 4, 5, 6, 7]	Group12	13.3333	32	6.5 E-5	6.9 E-3	5.5 E-15	7.1 E-14	[ACE, ADAMTS1, ANGPT2, COL4A3, COL4A4, CTSH, DCN, EGR1, GPC3, HNF1B, JMJD6, KLF15, LAMB2, LAMC1, MME, NF1, NID1, NOTCH1, PDGFRB, PKD1, PKHD1, PLCE1, PODXL, ROBO2, SLIT2, SMO, SMOX, SOX8, SULF1, VEGFA, WNK4, WT1]
7507	heart development	GO_BiologicalProcess_09.12.2013_15h39	[3, 4, 5, 6, 7]	Group12	12.4211	59	7.2 E-7	1.0 E-4	5.5 E-15	7.1 E-14	[ADAMTS1, ADRA1D, ALPK3, ANK2, C2CD3, CCDC40, COL11A1, COL14A1, COL3A1, COL5A1, DUSP6, DVL1, ENG, FGFR1, FOXP1, FOXP4, GAA, GPC3, HDAC9, INSR, JMJD6, JUP, LRP6, LUZP1, LY6E, MEF2D, MYH10, NAT10, NCKIPSD, NCOR2, NF1, NOTCH1, OBSL1, PDGFRB, PDLIM3, PKD1, PLB1, PLCE1, PTEN, PTPN11, RXRA, SENP2, SETD2, SHC1, SIK1, SLC9A1, SMO, SMOX, SPEG, STIL, TBX5, TCF25, TSC2, TTN, VCAN, VEGFA, WT1, ZIC3, ZMIZ1]
22612	gland morphogenesis	GO_BiologicalProcess_09.12.2013_15h39	[3, 4, 5, 6, 7]	Group12	16.7883	23	1.9 E-5	2.4 E-3	5.5 E-15	7.1 E-14	[CDH1, CSF1R, EGFR, ETV5, FGFR1, LAMA1, LAMA5, LRP5, LRP6, NOTCH1, PLXNA1, PLXND1, ROBO1, RXRA, SCRIB, SLC12A2, SLIT2, STAT5B, SULF1, TGM2, TNC, TP63, TWSG1]
60562	epithelial tube morphogenesis	GO_BiologicalProcess_09.12.2013_15h39	[4, 5, 6]	Group12	12.6801	44	1.1 E-5	1.4 E-3	5.5 E-15	7.1 E-14	[C2CD3, CCDC40, CECR2, CSF1R, CTSH, DVL1, ENG, ETV5, FLT1, GPC3, GRHL3, HNF1B, ILK, LAMA1, LAMA5, LEF1, LRP5, LRP6, LUZP1, NCKIPSD, NKX2-1, NOTCH1, OPA1, PAK1, PHACTR4, PKD1, PLXND1, PODXL, PTK7, ROBO1, ROCK2, SCRIB, SETD2, SLC12A2, SLIT2, SMO, SMOX, SOX8, STIL, TSC2, VEGFA, WNK4, WT1, ZIC3]
72001	renal system development	GO_BiologicalProcess_09.12.2013_15h39	[4, 5, 6]	Group12	12.2449	36	1.3 E-4	1.3 E-2	5.5 E-15	7.1 E-14	[ACE, ADAMTS1, ANGPT2, COL4A3, COL4A4, CTSH, DCN, EGR1, FGFR1, GPC3, HNF1B, ILK, JMJD6, KLF15, LAMA5, LAMB2, LAMC1, MME, NF1, NID1, NOTCH1, PDGFRB, PKD1, PKHD1, PLCE1, PODXL, ROBO2, SLIT2, SMO, SMOX, SOX8, SULF1, TP63, VEGFA, WNK4, WT1]
7431	salivary gland development	GO_BiologicalProcess_09.12.2013_15h39	[4, 5, 6, 7]	Group12	21.7391	10	5.4 E-4	3.7 E-2	5.5 E-15	7.1 E-14	[CDH1, CLCN2, EGFR, FGFR1, LAMA1, LAMA5, PLXNA1, PLXND1, TGM2, TWSG1]
30900	forebrain development	GO_BiologicalProcess_09.12.2013_15h39	[3, 4, 5, 6, 7, 8]	Group12	12.3167	42	3.4 E-5	4.1 E-3	5.5 E-15	7.1 E-14	[ADCYAP1, CDH1, CHRD, COL3A1, CRHR1, CYP17A1, DPYSL2, EGFR, ETS1, FGFR1, FOXP2, HTT, LAMB1, LEF1, LHX6, LRP2, LRP6, MAPK8IP3, MYH10, NCOR1, NCOR2, NF1, NKX2-1, NOTCH1, OGDH, OMA1, PLXNA4, PTEN, PTPRS, RAB3GAP1, RELN, ROBO1, ROBO2, RYK, SETD2, SLIT1, SLIT2, SMO, SMOX, SRGAP3, STIL, TWSG1]
72006	nephron development	GO_BiologicalProcess_09.12.2013_15h39	[3, 4, 5, 6, 7, 8]	Group12	18.75	21	7.5 E-6	1.0 E-3	5.5 E-15	7.1 E-14	[ANGPT2, COL4A3, COL4A4, EGR1, GPC3, HNF1B, KLF15, LAMB2, LAMC1, NID1, NOTCH1, PDGFRB, PKD1, PLCE1, PODXL, SMO, SMOX, SOX8, SULF1, WNK4, WT1]
1568	blood vessel development	GO_BiologicalProcess_09.12.2013_15h39	[3, 5, 6, 7, 8]	Group12	12.2203	71	1.0 E-7	1.5 E-5	5.5 E-15	7.1 E-14	[ANGPT2, APOB, ARHGAP22, BAI1, CDH13, CDH5, COL3A1, COL4A1, COL4A2, COL4A3, COL5A1, CSPG4, CTSH, CXCR7, EGR1, ENG, EPAS1, EPHB1, ETS1, FGFR1, FLT1, FLT4, FN1, GPC3, GPR124, HDAC9, HIPK2, HS6ST1, ITGAV, JMJD6, LAMA1, LAMA5, LEF1, LRP5, LUZP1, MYH9, NCKIPSD, NELL1, NF1, NOTCH1, NRXN1, PDGFRB, PKD1, PLCG1, PLXND1, PTEN, PTPRB, ROBO1, ROCK2, RUNX1, SCLY, SETD2, SH2B2, SHC1, SLIT2, SMO, SMOX, SRPX2, S…
32835	glomerulus development	GO_BiologicalProcess_09.12.2013_15h39	[3, 4, 5, 6, 7, 8, 9]	Group12	20.8955	14	7.2 E-5	7.4 E-3	5.5 E-15	7.1 E-14	[ANGPT2, COL4A3, COL4A4, EGR1, KLF15, LAMB2, LAMC1, NID1, NOTCH1, PDGFRB, PLCE1, PODXL, SULF1, WT1]
34765	regulation of ion transmembrane transport	GO_BiologicalProcess_09.12.2013_15h39	[4, 5, 6, 7]	Group13	14.5695	22	2.4 E-4	2.0 E-2	2.4 E-4	7.4 E-4	[AHCYL1, ANK2, ANK3, CAMK2D, CRHBP, CRHR1, DLG4, FHL1, IRS2, JPH3, MYO5A, NOS1, NRXN1, PDGFRB, PLB1, PPARGC1A, RELN, SCN4B, STIM1, UTRN, WNK2, WWP2]
32412	regulation of ion transmembrane transporter activity	GO_BiologicalProcess_09.12.2013_15h39	[5, 6, 7, 8]	Group13	16.9643	19	8.5 E-5	8.6 E-3	2.4 E-4	7.4 E-4	[AHCYL1, ANK2, ANK3, CAMK2D, CRHBP, CRHR1, DLG4, FHL1, JPH3, MYO5A, NRXN1, PLB1, PPARGC1A, RELN, SCN4B, STIM1, UTRN, WNK2, WWP2]
7266	Rho protein signal transduction	GO_BiologicalProcess_09.12.2013_15h39	[7, 8]	Group14	12.6087	29	3.6 E-4	2.7 E-2	3.6 E-4	3.6 E-4	[ABR, ADCYAP1, ADRA1D, AGRN, ARHGEF17, ARHGEF3, ARHGEF7, BCL6, CDH13, CHUK, COL3A1, DOCK7, FARP1, GRHL3, KALRN, MCF2L, MTOR, PDZD2, PHACTR4, PKP4, PLEKHG5, PLXNB1, PREX2, PTPLAD1, RASGRF1, RASGRP1, SCRIB, VAV2, VAV3]
35023	regulation of Rho protein signal transduction	GO_BiologicalProcess_09.12.2013_15h39	[7, 8, 9]	Group14	12.8205	25	7.1 E-4	4.4 E-2	3.6 E-4	3.6 E-4	[ABR, ADCYAP1, ADRA1D, AGRN, ARHGEF17, ARHGEF3, ARHGEF7, BCL6, COL3A1, DOCK7, FARP1, GRHL3, KALRN, MCF2L, MTOR, PDZD2, PKP4, PLEKHG5, PLXNB1, PREX2, RASGRF1, RASGRP1, SCRIB, VAV2, VAV3]
44236	multicellular organismal metabolic process	GO_BiologicalProcess_09.12.2013_15h39	[3]	Group15	16.2963	22	4.5 E-5	5.3 E-3	3.1 E-12	3.7 E-11	[ACE, ADAM9, ADAMTS3, COL11A1, COL12A1, COL14A1, COL17A1, COL3A1, COL4A1, COL4A2, COL4A3, COL4A4, COL5A1, COL5A2, COL6A3, COL9A1, CTSH, F2, MMP15, OMA1, PDGFRB, SERPINH1]
30198	extracellular matrix organization	GO_BiologicalProcess_09.12.2013_15h39	[4]	Group15	17.4286	61	6.0 E-13	9.2 E-11	3.1 E-12	3.7 E-11	[ADAM9, ADAMTS3, AGRN, COL11A1, COL12A1, COL14A1, COL17A1, COL21A1, COL24A1, COL28A1, COL3A1, COL4A1, COL4A2, COL4A3, COL4A4, COL5A1, COL5A2, COL6A3, COL9A1, CTSH, DCN, DST, ENG, ETS1, FBLN2, FBN2, FN1, GLT25D2, ILK, ITGAV, ITGB4, ITGB5, KAZALD1, LAMA1, LAMA5, LAMB1, LAMB2, LAMC1, LOXL3, LTBP2, MATN4, MMP15, MUSK, NCAM1, NF1, NFKB2, NID1, NOTCH1, NRXN1, P4HA1, PLEC, PTPRS, SERPINH1, SPOCK2, SULF1…
44243	multicellular organismal catabolic process	GO_BiologicalProcess_09.12.2013_15h39	[4]	Group15	20.6897	18	8.0 E-6	1.0 E-3	3.1 E-12	3.7 E-11	[ACE, ADAM9, ADAMTS3, COL11A1, COL12A1, COL14A1, COL17A1, COL3A1, COL4A1, COL4A2, COL4A3, COL4A4, COL5A1, COL5A2, COL6A3, COL9A1, CTSH, MMP15]
22617	extracellular matrix disassembly	GO_BiologicalProcess_09.12.2013_15h39	[4, 5]	Group15	20.6186	20	2.7 E-6	3.8 E-4	3.1 E-12	3.7 E-11	[ADAM9, COL11A1, COL12A1, COL14A1, COL17A1, COL3A1, COL4A1, COL4A2, COL4A3, COL4A4, COL5A1, COL5A2, COL6A3, COL9A1, CTSH, ENG, ETS1, LAMB2, LAMC1, MMP15]
30199	collagen fibril organization	GO_BiologicalProcess_09.12.2013_15h39	[5]	Group15	25	10	1.6 E-4	1.4 E-2	3.1 E-12	3.7 E-11	[ADAMTS3, COL11A1, COL12A1, COL14A1, COL3A1, COL5A1, COL5A2, NF1, P4HA1, SERPINH1]
48589	developmental growth	GO_BiologicalProcess_09.12.2013_15h39	[2, 3]	Group16	12.1302	41	6.1 E-5	6.5 E-3	9.0 E-18	1.3 E-16	[AGRN, CAPN3, CDH4, COL14A1, COL9A1, CYP19A1, DSCAM, DUSP6, DVL1, FGFR1, FOXP1, GSN, HNF1B, ILK, INSR, LAMB2, LAMC1, LRP6, MAP1B, MUSK, MYO5A, NOTCH1, PLXNA4, PTEN, PTK7, ROBO1, RYK, SEMA3F, SEMA7A, SETDB1, SLC12A2, SLIT1, SLIT2, SMO, SMOX, TBX5, TTL, TYMS, VEGFA, WT1, ZMIZ1]
22603	regulation of anatomical structure morphogenesis	GO_BiologicalProcess_09.12.2013_15h39	[3, 4]	Group16	12.028	86	9.0 E-9	1.3 E-6	9.0 E-18	1.3 E-16	[ADAM9, ANGPT2, ARC, BAI1, BRWD1, BRWD3, CDH1, CDH4, CIT, COCH, COL4A2, COL4A3, CSF1R, CTSH, DSCAM, DUSP6, DVL1, ETS1, ETV5, F2, FERMT2, FES, FGFR1, FLT1, FLT4, FN1, FOXP2, GPC3, GPR124, GRHL3, HDAC9, HIPK2, HNF1B, ILK, JUP, LEF1, LRP6, MAP1B, MAPK9, MBP, MYH10, MYH9, NEFM, NF1, NKX2-1, NOTCH1, OBSL1, OMA1, PLCG1, PLXNA4, PLXNB1, PLXND1, PTEN, PTK7, PTPRD, RELN, ROBO1, ROBO2, ROCK2, RUNX1, RXRA, …
32989	cellular component morphogenesis	GO_BiologicalProcess_09.12.2013_15h39	[3, 4]	Group16	12.1392	143	2.5 E-14	3.8 E-12	9.0 E-18	1.3 E-16	[ABLIM1, ADORA2B, AGRN, ANK1, ANK2, ANK3, AP2B1, ARC, ARHGEF7, ATL1, ATXN2, BAI1, BCL6, BOC, BRWD1, BRWD3, C2CD3, CACNA1H, CACNA1I, CACNB4, CAPN3, CDH4, CELSR3, CHL1, CIT, CLASP2, CNTNAP1, COCH, COL3A1, COL4A1, COL4A2, COL4A3, COL4A4, COL5A1, COL5A2, COL6A3, COL9A1, CSF1R, DLG3, DLG4, DNAI2, DOCK7, DPYSL2, DSCAM, DSCAML1, DST, DVL1, EGFR, EPHB1, F2, FARP1, FERMT2, FES, FEZ2, FGFR1, FN1, FOXP1, GP…
48638	regulation of developmental growth	GO_BiologicalProcess_09.12.2013_15h39	[3, 4]	Group16	16.1972	23	3.4 E-5	4.1 E-3	9.0 E-18	1.3 E-16	[AGRN, CAPN3, CDH4, COL14A1, DSCAM, DUSP6, FGFR1, FOXP1, HNF1B, ILK, INSR, MAP1B, MUSK, NOTCH1, PLXNA4, RYK, SEMA3F, SEMA7A, SLIT1, TBX5, TTL, VEGFA, WT1]
60560	developmental growth involved in morphogenesis	GO_BiologicalProcess_09.12.2013_15h39	[3, 4]	Group16	14.5455	24	1.3 E-4	1.3 E-2	9.0 E-18	1.3 E-16	[CDH4, COL9A1, DSCAM, DVL1, HNF1B, ILK, LAMB2, LAMC1, LRP6, MAP1B, NOTCH1, PLXNA4, PTK7, ROBO1, RYK, SEMA3F, SEMA7A, SLC12A2, SLIT1, SLIT2, SMO, SMOX, TTL, VEGFA]
48639	positive regulation of developmental growth	GO_BiologicalProcess_09.12.2013_15h39	[3, 4, 5]	Group16	20.8333	10	7.8 E-4	4.7 E-2	9.0 E-18	1.3 E-16	[AGRN, CAPN3, CDH4, DSCAM, ILK, INSR, MAP1B, SEMA7A, VEGFA, WT1]
902	cell morphogenesis	GO_BiologicalProcess_09.12.2013_15h39	[4, 5]	Group16	12.5678	139	3.7 E-15	5.9 E-13	9.0 E-18	1.3 E-16	[ABLIM1, ADORA2B, AGRN, ANK1, ANK2, ANK3, AP2B1, ARC, ARHGEF7, ATL1, ATXN2, BAI1, BCL6, BOC, BRWD1, BRWD3, C2CD3, CACNA1H, CACNA1I, CACNB4, CDH4, CELSR3, CHL1, CIT, CLASP2, CNTNAP1, COCH, COL3A1, COL4A1, COL4A2, COL4A3, COL4A4, COL5A1, COL5A2, COL6A3, COL9A1, CSF1R, DLG3, DLG4, DNAI2, DOCK7, DPYSL2, DSCAM, DSCAML1, DST, DVL1, EGFR, EPHB1, F2, FARP1, FERMT2, FES, FEZ2, FGFR1, FN1, FOXP1, GPC1, GSN…
8361	regulation of cell size	GO_BiologicalProcess_09.12.2013_15h39	[4, 5]	Group16	18.4783	17	6.6 E-5	6.9 E-3	9.0 E-18	1.3 E-16	[CDH4, DSCAM, ILK, IQGAP3, MAP1B, MTOR, PLXNA4, PTEN, RPTOR, RYK, SEMA3F, SEMA7A, SLIT1, TSC2, TTL, VEGFA, WDTC1]
22604	regulation of cell morphogenesis	GO_BiologicalProcess_09.12.2013_15h39	[3, 4, 5, 6]	Group16	12.7479	45	7.6 E-6	1.0 E-3	9.0 E-18	1.3 E-16	[ARC, BRWD1, BRWD3, CDH4, CIT, COCH, CSF1R, DSCAM, F2, FERMT2, FES, FN1, ILK, LEF1, MAP1B, MAPK9, MBP, MYH10, MYH9, NEFM, NKX2-1, NOTCH1, OBSL1, OMA1, PLXNA4, PLXNB1, PTEN, PTPRD, RELN, ROBO1, ROBO2, RYK, SEMA3F, SEMA7A, SKIL, SLIT1, SLIT2, TBX5, THY1, TNIK, TRIOBP, TTL, VEGFA, VIL1, WASF3]
48588	developmental cell growth	GO_BiologicalProcess_09.12.2013_15h39	[3, 4, 5, 6]	Group16	16.2162	18	2.3 E-4	1.9 E-2	9.0 E-18	1.3 E-16	[CDH4, COL14A1, DSCAM, DVL1, ILK, LAMB2, LAMC1, MAP1B, PLXNA4, RYK, SEMA3F, SEMA7A, SLIT1, SLIT2, SMO, SMOX, TTL, VEGFA]
904	cell morphogenesis involved in differentiation	GO_BiologicalProcess_09.12.2013_15h39	[4, 5, 6]	Group16	14.8379	119	1.8 E-18	3.0 E-16	9.0 E-18	1.3 E-16	[ABLIM1, AGRN, ANK1, ANK2, ANK3, AP2B1, ARHGEF7, ATL1, BAI1, BOC, CACNA1H, CACNA1I, CACNB4, CDH4, CHL1, CIT, CLASP2, CNTNAP1, COL3A1, COL4A1, COL4A2, COL4A3, COL4A4, COL5A1, COL5A2, COL6A3, COL9A1, DLG3, DLG4, DOCK7, DPYSL2, DSCAM, DSCAML1, DST, DVL1, EGFR, EPHB1, FARP1, FERMT2, FES, FEZ2, FGFR1, FN1, FOXP1, GPC1, ILK, ITGAV, KCNQ2, LAMA1, LAMA5, LAMB1, LAMB2, LAMC1, LEF1, LOXL3, LRP6, MAP1B, MAP…
48858	cell projection morphogenesis	GO_BiologicalProcess_09.12.2013_15h39	[4, 5, 6]	Group16	14.6985	117	7.9 E-18	1.2 E-15	9.0 E-18	1.3 E-16	[ABLIM1, ADORA2B, AGRN, ANK1, ANK2, ANK3, AP2B1, ARHGEF7, ATL1, ATXN2, BAI1, BOC, C2CD3, CACNA1H, CACNA1I, CACNB4, CDH4, CELSR3, CHL1, CIT, CLASP2, CNTNAP1, COL3A1, COL4A1, COL4A2, COL4A3, COL4A4, COL5A1, COL5A2, COL6A3, COL9A1, DLG3, DLG4, DNAI2, DOCK7, DPYSL2, DSCAM, DSCAML1, DST, DVL1, EGFR, EPHB1, FARP1, FES, FEZ2, FGFR1, FOXP1, GPC1, GSN, ILK, ITGAV, KCNQ2, LAMA1, LAMA5, LAMB1, LAMB2, LAMC1,…
60562	epithelial tube morphogenesis	GO_BiologicalProcess_09.12.2013_15h39	[4, 5, 6]	Group16	12.6801	44	1.1 E-5	1.4 E-3	9.0 E-18	1.3 E-16	[C2CD3, CCDC40, CECR2, CSF1R, CTSH, DVL1, ENG, ETV5, FLT1, GPC3, GRHL3, HNF1B, ILK, LAMA1, LAMA5, LEF1, LRP5, LRP6, LUZP1, NCKIPSD, NKX2-1, NOTCH1, OPA1, PAK1, PHACTR4, PKD1, PLXND1, PODXL, PTK7, ROBO1, ROCK2, SCRIB, SETD2, SLC12A2, SLIT2, SMO, SMOX, SOX8, STIL, TSC2, VEGFA, WNK4, WT1, ZIC3]
10769	regulation of cell morphogenesis involved in differentiation	GO_BiologicalProcess_09.12.2013_15h39	[4, 5, 6, 7]	Group16	14.0969	32	2.1 E-5	2.7 E-3	9.0 E-18	1.3 E-16	[CDH4, CIT, DSCAM, ILK, LEF1, MAP1B, MAPK9, MBP, NEFM, NKX2-1, NOTCH1, OBSL1, OMA1, PLXNA4, PLXNB1, PTEN, PTPRD, RELN, ROBO1, ROBO2, RYK, SEMA3F, SEMA7A, SKIL, SLIT1, SLIT2, TBX5, THY1, TNIK, TRIOBP, TTL, VEGFA]
21537	telencephalon development	GO_BiologicalProcess_09.12.2013_15h39	[3, 4, 5, 6, 7, 8, 9]	Group16	13.4715	26	2.5 E-4	2.0 E-2	9.0 E-18	1.3 E-16	[COL3A1, CYP17A1, DPYSL2, EGFR, FOXP2, HTT, LAMB1, LEF1, LHX6, LRP6, MYH10, NCOR2, NF1, NKX2-1, OGDH, OMA1, PLXNA4, PTEN, PTPRS, RELN, ROBO1, ROBO2, RYK, SLIT1, SLIT2, SRGAP3]
31175	neuron projection development	GO_BiologicalProcess_09.12.2013_15h39	[4, 5, 6, 7, 9, 10]	Group16	14.4379	122	6.1 E-18	9.9 E-16	9.0 E-18	1.3 E-16	[ABLIM1, ADCYAP1, ADORA2B, AGRN, ANK1, ANK2, ANK3, AP2B1, ARHGEF7, ATL1, ATXN2, BAI1, BOC, CACNA1H, CACNA1I, CACNB4, CDH1, CDH4, CELSR3, CHL1, CIT, CLASP2, CLMN, CNTNAP1, COL3A1, COL4A1, COL4A2, COL4A3, COL4A4, COL5A1, COL5A2, COL6A3, COL9A1, DLG3, DLG4, DOCK7, DPYSL2, DSCAM, DSCAML1, DST, DVL1, EGFR, EPHB1, FARP1, FES, FEZ2, FGFR1, FOXP1, GPC1, GRIN3A, ILK, ITGAV, KCNQ2, LAMA1, LAMB1, LAMB2, LAM…
50769	positive regulation of neurogenesis	GO_BiologicalProcess_09.12.2013_15h39	[5, 6, 7, 8, 9]	Group16	14.8936	21	2.5 E-4	2.0 E-2	9.0 E-18	1.3 E-16	[ASPA, CDH4, DSCAM, ETV5, ILK, MAP1B, NOTCH1, OBSL1, PLXNB1, PRKCH, PTPRD, RGS14, ROBO1, ROBO2, SEMA7A, SKIL, SLIT2, SMO, SMOX, SOX8, VEGFA]
48667	cell morphogenesis involved in neuron differentiation	GO_BiologicalProcess_09.12.2013_15h39	[5, 6, 7, 9, 10]	Group16	16.4341	106	8.9 E-20	1.4 E-17	9.0 E-18	1.3 E-16	[ABLIM1, AGRN, ANK1, ANK2, ANK3, AP2B1, ARHGEF7, ATL1, BAI1, BOC, CACNA1H, CACNA1I, CACNB4, CDH4, CHL1, CIT, CLASP2, CNTNAP1, COL3A1, COL4A1, COL4A2, COL4A3, COL4A4, COL5A1, COL5A2, COL6A3, COL9A1, DLG3, DLG4, DOCK7, DPYSL2, DSCAM, DSCAML1, DST, DVL1, EGFR, EPHB1, FARP1, FES, FEZ2, FGFR1, FOXP1, GPC1, ILK, ITGAV, KCNQ2, LAMA1, LAMB1, LAMB2, LAMC1, MAP1B, MAPK8IP3, MBP, MYH10, MYH9, MYO7A, NCAM1, …
48812	neuron projection morphogenesis	GO_BiologicalProcess_09.12.2013_15h39	[5, 6, 7, 8, 10, 11]	Group16	16.7683	110	3.3 E-21	5.6 E-19	9.0 E-18	1.3 E-16	[ABLIM1, ADORA2B, AGRN, ANK1, ANK2, ANK3, AP2B1, ARHGEF7, ATL1, ATXN2, BAI1, BOC, CACNA1H, CACNA1I, CACNB4, CDH4, CHL1, CIT, CLASP2, CNTNAP1, COL3A1, COL4A1, COL4A2, COL4A3, COL4A4, COL5A1, COL5A2, COL6A3, COL9A1, DLG3, DLG4, DOCK7, DPYSL2, DSCAM, DSCAML1, DST, DVL1, EGFR, EPHB1, FARP1, FES, FEZ2, FGFR1, FOXP1, GPC1, ILK, ITGAV, KCNQ2, LAMA1, LAMB1, LAMB2, LAMC1, MAP1B, MAPK8IP3, MBP, MYH10, MYH9…
30516	regulation of axon extension	GO_BiologicalProcess_09.12.2013_15h39	[4, 5, 6, 7, 8, 9, 10, 11, 12, 13, 14]	Group16	22.9167	11	1.7 E-4	1.5 E-2	9.0 E-18	1.3 E-16	[CDH4, DSCAM, ILK, MAP1B, PLXNA4, RYK, SEMA3F, SEMA7A, SLIT1, TTL, VEGFA]
48675	axon extension	GO_BiologicalProcess_09.12.2013_15h39	[5, 6, 7, 8, 9, 10, 11, 12, 13]	Group16	21.7949	17	6.8 E-6	9.4 E-4	9.0 E-18	1.3 E-16	[CDH4, DSCAM, DVL1, ILK, LAMB2, LAMC1, MAP1B, PLXNA4, RYK, SEMA3F, SEMA7A, SLIT1, SLIT2, SMO, SMOX, TTL, VEGFA]
50770	regulation of axonogenesis	GO_BiologicalProcess_09.12.2013_15h39	[5, 6, 7, 8, 9, 10, 11, 12, 13]	Group16	17.7966	21	1.7 E-5	2.2 E-3	9.0 E-18	1.3 E-16	[CDH4, DSCAM, ILK, MAP1B, MBP, NEFM, OMA1, PLXNA4, PLXNB1, PTEN, ROBO1, ROBO2, RYK, SEMA3F, SEMA7A, SKIL, SLIT1, SLIT2, THY1, TTL, VEGFA]
50772	positive regulation of axonogenesis	GO_BiologicalProcess_09.12.2013_15h39	[4, 5, 6, 7, 8, 9, 10, 11, 12, 13, 14]	Group16	22.9167	11	1.7 E-4	1.5 E-2	9.0 E-18	1.3 E-16	[CDH4, DSCAM, ILK, MAP1B, PLXNB1, ROBO1, ROBO2, SEMA7A, SKIL, SLIT2, VEGFA]
42692	muscle cell differentiation	GO_BiologicalProcess_09.12.2013_15h39	[4, 5]	Group2	12.3077	40	5.4 E-5	6.0 E-3	5.4 E-5	2.7 E-4	[ANK2, BOC, CACNA1H, CACNA2D2, CACNB4, CAPN3, CHUK, COL14A1, CYP26B1, DNER, EDNRB, EPAS1, FOXP1, HDAC4, HDAC9, ILK, LEF1, LGALS1, MTOR, MYH10, MYH9, NEO1, NOS1, NOTCH1, NTN3, OBSL1, PDGFRB, RXRA, SIK1, SLC9A1, SMO, SMOX, SOX8, SPEG, SYNE1, TBX5, TTN, UCHL1, VEGFA, WT1]
51146	striated muscle cell differentiation	GO_BiologicalProcess_09.12.2013_15h39	[5, 6]	Group2	13.5021	32	5.0 E-5	5.7 E-3	5.4 E-5	2.7 E-4	[BOC, CACNA1H, CACNA2D2, CACNB4, CAPN3, CHUK, COL14A1, CYP26B1, DNER, FOXP1, HDAC4, HDAC9, ILK, LEF1, MTOR, MYH10, MYH9, NEO1, NOS1, NOTCH1, OBSL1, PDGFRB, RXRA, SIK1, SLC9A1, SOX8, SPEG, TBX5, TTN, UCHL1, VEGFA, WT1]
48747	muscle fiber development	GO_BiologicalProcess_09.12.2013_15h39	[6, 7, 8]	Group2	18.9189	14	2.2 E-4	1.8 E-2	5.4 E-5	2.7 E-4	[BOC, CACNA2D2, CACNB4, CAPN3, DNER, HDAC4, HDAC9, ILK, LEF1, NOTCH1, SOX8, TTN, UCHL1, VEGFA]
42391	regulation of membrane potential	GO_BiologicalProcess_09.12.2013_15h39	[3]	Group3	12.2905	44	2.4 E-5	2.9 E-3	1.3 E-8	1.2 E-7	[ADCYAP1, ADORA2B, ADRA1D, ANK2, ANK3, ASPA, CACNA1B, CACNA1H, CACNB4, CHRNG, CNTNAP1, COL9A1, DLG4, DPP6, FHL1, GPC1, GRIK1, GRIK3, GRIN2C, GRM7, HTT, ILK, JUP, KCNH5, KCNH6, KCNH7, MBP, MYO5A, NF1, NRXN1, PEX5L, PIKFYVE, PLB1, PLP1, PTEN, RELN, SCN1A, SCN4B, SLC9A1, TAC1, TG, UGT8, WASF3, WWP2]
6836	neurotransmitter transport	GO_BiologicalProcess_09.12.2013_15h39	[3, 4, 5]	Group3	15.5844	24	4.4 E-5	5.2 E-3	1.3 E-8	1.2 E-7	[ADORA2B, CACNA1B, CADPS, CPLX1, DVL1, GAD1, GLUL, GRM4, HTT, NF1, NOS1, NRXN1, PIP5K1C, SCRIB, SEPT9, SLC32A1, SLC38A2, SLC6A12, SNPH, STX7, STXBP1, SV2B, SYT2, TRIM9]
31644	regulation of neurological system process	GO_BiologicalProcess_09.12.2013_15h39	[4, 5]	Group3	13.4615	35	2.4 E-5	3.0 E-3	1.3 E-8	1.2 E-7	[ADCYAP1, ADORA2B, ADRA1D, ARC, CACNA2D2, CALCA, CD38, CPAMD8, CRHR1, DLG4, EDNRB, EGR1, GLUL, GRIK1, GRIK3, GRM7, HTT, ITPR3, JPH3, MGLL, NF1, NOS1, NRXN1, PTEN, RASGRF1, RELN, RGS14, SEPT9, SHISA9, SLC24A2, SLC9A1, STXBP1, TAC1, TG, WASF3]
31645	negative regulation of neurological system process	GO_BiologicalProcess_09.12.2013_15h39	[3, 4, 5, 6]	Group3	23.4043	11	1.4 E-4	1.3 E-2	1.3 E-8	1.2 E-7	[ADRA1D, CALCA, CD38, GRIK1, GRIK3, GRM7, HTT, MGLL, PTEN, SLC24A2, STXBP1]
31646	positive regulation of neurological system process	GO_BiologicalProcess_09.12.2013_15h39	[3, 4, 5, 6]	Group3	21.4286	15	2.9 E-5	3.5 E-3	1.3 E-8	1.2 E-7	[ADCYAP1, ADORA2B, CRHR1, DLG4, EGR1, GLUL, GRIK1, ITPR3, NRXN1, PTEN, RELN, RGS14, SLC24A2, TAC1, WASF3]
51969	regulation of transmission of nerve impulse	GO_BiologicalProcess_09.12.2013_15h39	[3, 4, 5, 6]	Group3	12.7572	31	1.9 E-4	1.6 E-2	1.3 E-8	1.2 E-7	[ADCYAP1, ADORA2B, ADRA1D, ARC, CACNA2D2, CD38, CRHR1, DLG4, EGR1, GLUL, GRIK1, GRIK3, GRM7, HTT, ITPR3, JPH3, MGLL, NF1, NOS1, NRXN1, PTEN, RASGRF1, RELN, RGS14, SEPT9, SHISA9, SLC24A2, STXBP1, TAC1, TG, WASF3]
1505	regulation of neurotransmitter levels	GO_BiologicalProcess_09.12.2013_15h39	[3, 5, 6, 7]	Group3	15	24	8.3 E-5	8.5 E-3	1.3 E-8	1.2 E-7	[ADORA2B, CACNA1B, CADPS, CPLX1, DAGLA, DVL1, GAD1, GLUL, GRM4, HTT, NF1, NOS1, NRXN1, PIP5K1C, SCRIB, SEPT9, SLC32A1, SLC38A2, SLC6A12, SNPH, STX7, STXBP1, SYT2, TRIM9]
7613	memory	GO_BiologicalProcess_09.12.2013_15h39	[4, 5, 7]	Group3	12.6437	11	2.2 E-2	4.5 E-2	1.3 E-8	1.2 E-7	[CRHR1, GRM7, HTT, ITPR3, JPH3, MUSK, RASGRF1, RELN, RGS14, SLC24A2, TAC1]
50804	regulation of synaptic transmission	GO_BiologicalProcess_09.12.2013_15h39	[4, 5, 6, 7]	Group3	13.1818	29	1.7 E-4	1.5 E-2	1.3 E-8	1.2 E-7	[ADCYAP1, ADORA2B, ADRA1D, ARC, CACNA2D2, CD38, CRHR1, DLG4, EGR1, GLUL, GRIK1, GRIK3, GRM7, HTT, ITPR3, JPH3, MGLL, NF1, NOS1, NRXN1, PTEN, RASGRF1, RELN, RGS14, SEPT9, SHISA9, SLC24A2, STXBP1, TAC1]
48167	regulation of synaptic plasticity	GO_BiologicalProcess_09.12.2013_15h39	[3, 5, 6, 7, 8]	Group3	15	18	6.1 E-4	4.1 E-2	1.3 E-8	1.2 E-7	[ADORA2B, ARC, CD38, CRHR1, DLG4, EGR1, HTT, ITPR3, JPH3, MGLL, NF1, PTEN, RASGRF1, RELN, RGS14, SHISA9, SLC24A2, STXBP1]
7270	neuron-neuron synaptic transmission	GO_BiologicalProcess_09.12.2013_15h39	[5, 6, 7]	Group3	16.8224	18	1.4 E-4	1.3 E-2	1.3 E-8	1.2 E-7	[ADCYAP1, ADORA2B, ADRA1D, CACNB4, CRHBP, GLUL, GRIK1, GRIK3, GRM7, HTT, NF1, NRXN1, PTEN, RELN, SEPT9, SHC3, STXBP1, TAC1]
50806	positive regulation of synaptic transmission	GO_BiologicalProcess_09.12.2013_15h39	[4, 5, 6, 7, 8]	Group3	22.9508	14	2.3 E-5	2.9 E-3	1.3 E-8	1.2 E-7	[ADCYAP1, ADORA2B, CRHR1, DLG4, EGR1, GLUL, GRIK1, ITPR3, NRXN1, PTEN, RELN, RGS14, SLC24A2, TAC1]
6836	neurotransmitter transport	GO_BiologicalProcess_09.12.2013_15h39	[3, 4, 5]	Group4	15.5844	24	4.4 E-5	5.2 E-3	1.3 E-6	9.4 E-6	[ADORA2B, CACNA1B, CADPS, CPLX1, DVL1, GAD1, GLUL, GRM4, HTT, NF1, NOS1, NRXN1, PIP5K1C, SCRIB, SEPT9, SLC32A1, SLC38A2, SLC6A12, SNPH, STX7, STXBP1, SV2B, SYT2, TRIM9]
1505	regulation of neurotransmitter levels	GO_BiologicalProcess_09.12.2013_15h39	[3, 5, 6, 7]	Group4	15	24	8.3 E-5	8.5 E-3	1.3 E-6	9.4 E-6	[ADORA2B, CACNA1B, CADPS, CPLX1, DAGLA, DVL1, GAD1, GLUL, GRM4, HTT, NF1, NOS1, NRXN1, PIP5K1C, SCRIB, SEPT9, SLC32A1, SLC38A2, SLC6A12, SNPH, STX7, STXBP1, SYT2, TRIM9]
23061	signal release	GO_BiologicalProcess_09.12.2013_15h39	[4, 5, 6, 7]	Group4	12.6685	47	5.7 E-6	7.9 E-4	1.3 E-6	9.4 E-6	[ADCYAP1, ADORA2B, BLK, CACNA1B, CACNA2D2, CADPS, CD38, CPLX1, CPT1A, CRHBP, CRHR1, DVL1, GAD1, GLUL, GRM4, HNF1B, HTT, IRS2, ITPR1, ITPR3, LRP5, LY6E, MYO5A, NF1, NOS2, NRXN1, PCSK1, PFKL, PIP5K1C, PTPN11, RASL10B, RUNX1, SCG5, SCRIB, SEPT9, SLC2A1, SLC32A1, SLC38A2, SLC6A12, SNPH, SREBF1, STX7, STXBP1, SYT2, SYTL4, TAC1, TRIM9]
97479	synaptic vesicle localization	GO_BiologicalProcess_09.12.2013_15h39	[5, 6]	Group4	17.6471	15	2.9 E-4	2.3 E-2	1.3 E-6	9.4 E-6	[AP3B2, AP3D1, CADPS, CPLX1, DLG4, DPYSL2, NRXN1, PIP5K1C, PTEN, SCRIB, SEPT9, SNPH, STX7, STXBP1, TRIM9]
7269	neurotransmitter secretion	GO_BiologicalProcess_09.12.2013_15h39	[4, 5, 6, 7, 8]	Group4	16.9492	20	5.6 E-5	6.1 E-3	1.3 E-6	9.4 E-6	[ADORA2B, CACNA1B, CADPS, CPLX1, DVL1, GAD1, GRM4, NF1, NRXN1, PIP5K1C, SCRIB, SEPT9, SLC32A1, SLC38A2, SLC6A12, SNPH, STX7, STXBP1, SYT2, TRIM9]
7270	neuron-neuron synaptic transmission	GO_BiologicalProcess_09.12.2013_15h39	[5, 6, 7]	Group4	16.8224	18	1.4 E-4	1.3 E-2	1.3 E-6	9.4 E-6	[ADCYAP1, ADORA2B, ADRA1D, CACNB4, CRHBP, GLUL, GRIK1, GRIK3, GRM7, HTT, NF1, NRXN1, PTEN, RELN, SEPT9, SHC3, STXBP1, TAC1]
7018	microtubule-based movement	GO_BiologicalProcess_09.12.2013_15h39	[4]	Group5	13.2653	26	3.3 E-4	2.5 E-2	3.3 E-4	6.6 E-4	[AP3B2, AP3D1, CCDC40, CNTNAP1, DNAH1, DNAH10, DNAH17, DNAH3, DNAI1, DST, HTT, KIF1A, KIF21B, KIF23, KIF5C, KIFC3, LRPPRC, MAP1B, MAP4, NEFL, NEFM, OPA1, RASGRP1, RHOT1, UCHL1, UGT8]
8088	axon cargo transport	GO_BiologicalProcess_09.12.2013_15h39	[5, 6, 7, 8]	Group5	20	11	6.2 E-4	4.1 E-2	3.3 E-4	6.6 E-4	[AP3B2, AP3D1, CNTNAP1, DST, HTT, KIF1A, NEFL, NEFM, OPA1, UCHL1, UGT8]
21782	glial cell development	GO_BiologicalProcess_09.12.2013_15h39	[4, 5, 6, 8, 9]	Group6	12.5	10	3.1 E-2	3.1 E-2	1.2 E-6	9.9 E-6	[ADORA2B, ASPA, GSN, ILK, LAMB2, LAMC1, NF1, PLP1, PTEN, WASF3]
21543	pallium development	GO_BiologicalProcess_09.12.2013_15h39	[3, 4, 5, 6, 7, 8, 9, 10]	Group6	15.3846	18	4.5 E-4	3.2 E-2	1.2 E-6	9.9 E-6	[COL3A1, CYP17A1, EGFR, FOXP2, LAMB1, LEF1, LHX6, LRP6, NF1, NKX2-1, OGDH, OMA1, PTEN, PTPRS, RELN, ROBO1, SLIT2, SRGAP3]
42063	gliogenesis	GO_BiologicalProcess_09.12.2013_15h39	[6, 7]	Group6	15.4255	29	9.1 E-6	1.2 E-3	1.2 E-6	9.9 E-6	[ADCYAP1, ADORA2B, ASPA, CSPG4, DNER, EGR1, ETV5, F2, GPC1, GSN, ILK, KLF15, LAMB2, LAMC1, LEF1, LRP6, NF1, NKX2-1, NOTCH1, OMA1, PLP1, PRKCH, PTEN, RELN, SCLY, SOX8, STAT3, VCAN, WASF3]
10001	glial cell differentiation	GO_BiologicalProcess_09.12.2013_15h39	[5, 7, 8]	Group6	14.6341	24	1.2 E-4	1.1 E-2	1.2 E-6	9.9 E-6	[ADORA2B, ASPA, DNER, EGR1, F2, GPC1, GSN, ILK, KLF15, LAMB2, LAMC1, LEF1, LRP6, NF1, NKX2-1, NOTCH1, OMA1, PLP1, PTEN, RELN, SCLY, SOX8, STAT3, WASF3]
48732	gland development	GO_BiologicalProcess_09.12.2013_15h39	[3, 4, 5, 6]	Group7	12.9909	43	7.5 E-6	1.0 E-3	2.1 E-10	2.1 E-9	[ADCYAP1, CDH1, CHUK, CLCN2, CSF1R, CYP17A1, CYP19A1, EGFR, ETS1, ETV5, FGFR1, IQGAP3, IRS2, LAMA1, LAMA5, LEF1, LRP5, LRP6, LY6E, NCOR2, NF1, NKX2-1, NOTCH1, PDGFRB, PLXNA1, PLXND1, PTEN, ROBO1, RXRA, SCRIB, SLC12A2, SLIT2, SMO, SMOX, STAT5B, SULF1, TG, TGM2, TNC, TP63, TWSG1, VEGFA, WT1]
10769	regulation of cell morphogenesis involved in differentiation	GO_BiologicalProcess_09.12.2013_15h39	[4, 5, 6, 7]	Group7	14.0969	32	2.1 E-5	2.7 E-3	2.1 E-10	2.1 E-9	[CDH4, CIT, DSCAM, ILK, LEF1, MAP1B, MAPK9, MBP, NEFM, NKX2-1, NOTCH1, OBSL1, OMA1, PLXNA4, PLXNB1, PTEN, PTPRD, RELN, ROBO1, ROBO2, RYK, SEMA3F, SEMA7A, SKIL, SLIT1, SLIT2, TBX5, THY1, TNIK, TRIOBP, TTL, VEGFA]
30900	forebrain development	GO_BiologicalProcess_09.12.2013_15h39	[3, 4, 5, 6, 7, 8]	Group7	12.3167	42	3.4 E-5	4.1 E-3	2.1 E-10	2.1 E-9	[ADCYAP1, CDH1, CHRD, COL3A1, CRHR1, CYP17A1, DPYSL2, EGFR, ETS1, FGFR1, FOXP2, HTT, LAMB1, LEF1, LHX6, LRP2, LRP6, MAPK8IP3, MYH10, NCOR1, NCOR2, NF1, NKX2-1, NOTCH1, OGDH, OMA1, PLXNA4, PTEN, PTPRS, RAB3GAP1, RELN, ROBO1, ROBO2, RYK, SETD2, SLIT1, SLIT2, SMO, SMOX, SRGAP3, STIL, TWSG1]
21537	telencephalon development	GO_BiologicalProcess_09.12.2013_15h39	[3, 4, 5, 6, 7, 8, 9]	Group7	13.4715	26	2.5 E-4	2.0 E-2	2.1 E-10	2.1 E-9	[COL3A1, CYP17A1, DPYSL2, EGFR, FOXP2, HTT, LAMB1, LEF1, LHX6, LRP6, MYH10, NCOR2, NF1, NKX2-1, OGDH, OMA1, PLXNA4, PTEN, PTPRS, RELN, ROBO1, ROBO2, RYK, SLIT1, SLIT2, SRGAP3]
21543	pallium development	GO_BiologicalProcess_09.12.2013_15h39	[3, 4, 5, 6, 7, 8, 9, 10]	Group7	15.3846	18	4.5 E-4	3.2 E-2	2.1 E-10	2.1 E-9	[COL3A1, CYP17A1, EGFR, FOXP2, LAMB1, LEF1, LHX6, LRP6, NF1, NKX2-1, OGDH, OMA1, PTEN, PTPRS, RELN, ROBO1, SLIT2, SRGAP3]
21761	limbic system development	GO_BiologicalProcess_09.12.2013_15h39	[4, 5, 6, 7, 8, 9]	Group7	12.6437	11	2.2 E-2	4.5 E-2	2.1 E-10	2.1 E-9	[CRHR1, CYP17A1, ETS1, FGFR1, LEF1, NKX2-1, OGDH, PTEN, PTPRS, RAB3GAP1, RELN]
10001	glial cell differentiation	GO_BiologicalProcess_09.12.2013_15h39	[5, 7, 8]	Group7	14.6341	24	1.2 E-4	1.1 E-2	2.1 E-10	2.1 E-9	[ADORA2B, ASPA, DNER, EGR1, F2, GPC1, GSN, ILK, KLF15, LAMB2, LAMC1, LEF1, LRP6, NF1, NKX2-1, NOTCH1, OMA1, PLP1, PTEN, RELN, SCLY, SOX8, STAT3, WASF3]
21987	cerebral cortex development	GO_BiologicalProcess_09.12.2013_15h39	[3, 4, 5, 6, 7, 8, 9, 10, 11]	Group7	17.9487	14	3.9 E-4	2.8 E-2	2.1 E-10	2.1 E-9	[COL3A1, EGFR, FOXP2, LAMB1, LHX6, LRP6, NF1, NKX2-1, OMA1, PTPRS, RELN, ROBO1, SLIT2, SRGAP3]
22029	telencephalon cell migration	GO_BiologicalProcess_09.12.2013_15h39	[4, 5, 6, 7, 8, 9, 10]	Group7	24.4898	12	4.5 E-5	5.3 E-3	2.1 E-10	2.1 E-9	[EGFR, LAMB1, LHX6, LRP6, NKX2-1, OGDH, OMA1, RELN, ROBO1, SLIT1, SLIT2, SRGAP3]
21795	cerebral cortex cell migration	GO_BiologicalProcess_09.12.2013_15h39	[4, 5, 6, 7, 8, 9, 10, 11, 12]	Group7	26.3158	10	1.0 E-4	9.9 E-3	2.1 E-10	2.1 E-9	[EGFR, LAMB1, LHX6, LRP6, NKX2-1, OMA1, RELN, ROBO1, SLIT2, SRGAP3]
50770	regulation of axonogenesis	GO_BiologicalProcess_09.12.2013_15h39	[5, 6, 7, 8, 9, 10, 11, 12, 13]	Group7	17.7966	21	1.7 E-5	2.2 E-3	2.1 E-10	2.1 E-9	[CDH4, DSCAM, ILK, MAP1B, MBP, NEFM, OMA1, PLXNA4, PLXNB1, PTEN, ROBO1, ROBO2, RYK, SEMA3F, SEMA7A, SKIL, SLIT1, SLIT2, THY1, TTL, VEGFA]
48589	developmental growth	GO_BiologicalProcess_09.12.2013_15h39	[2, 3]	Group8	12.1302	41	6.1 E-5	6.5 E-3	7.9 E-18	1.2 E-16	[ABLIM1, ADAM9, ADCYAP1, ADORA2B, AGRN, ANGPT2, ANK1, ANK2, ANK3, AP2B1, ARC, ARHGEF7, ASPA, ATL1, ATXN2, BAI1, BCL6, BOC, BRWD1, BRWD3, C2CD3, CACNA1H, CACNA1I, CACNB4, CAPN3, CCDC40, CDH1, CDH4, CECR2, CELSR3, CHL1, CIT, CLASP2, CLMN, CNTNAP1, COCH, COL14A1, COL3A1, COL4A1, COL4A2, COL4A3, COL4A4, COL5A1, COL5A2, COL6A3, COL9A1, CSF1R, CTSH, CYP17A1, CYP19A1, DLG3, DLG4, DNAI2, DOCK7, DPYSL2, D…
22603	regulation of anatomical structure morphogenesis	GO_BiologicalProcess_09.12.2013_15h39	[3, 4]	Group8	12.028	86	9.0 E-9	1.3 E-6	7.9 E-18	1.2 E-16	[ADAM9, ANGPT2, ARC, BAI1, BRWD1, BRWD3, CDH1, CDH4, CIT, COCH, COL4A2, COL4A3, CSF1R, CTSH, DSCAM, DUSP6, DVL1, ETS1, ETV5, F2, FERMT2, FES, FGFR1, FLT1, FLT4, FN1, FOXP2, GPC3, GPR124, GRHL3, HDAC9, HIPK2, HNF1B, ILK, JUP, LEF1, LRP6, MAP1B, MAPK9, MBP, MYH10, MYH9, NEFM, NF1, NKX2-1, NOTCH1, OBSL1, OMA1, PLCG1, PLXNA4, PLXNB1, PLXND1, PTEN, PTK7, PTPRD, RELN, ROBO1, ROBO2, ROCK2, RUNX1, RXRA, …
32989	cellular component morphogenesis	GO_BiologicalProcess_09.12.2013_15h39	[3, 4]	Group8	12.1392	143	2.5 E-14	3.8 E-12	7.9 E-18	1.2 E-16	[ABLIM1, ADORA2B, AGRN, ANK1, ANK2, ANK3, AP2B1, ARC, ARHGEF7, ATL1, ATXN2, BAI1, BCL6, BOC, BRWD1, BRWD3, C2CD3, CACNA1H, CACNA1I, CACNB4, CAPN3, CDH4, CELSR3, CHL1, CIT, CLASP2, CNTNAP1, COCH, COL3A1, COL4A1, COL4A2, COL4A3, COL4A4, COL5A1, COL5A2, COL6A3, COL9A1, CSF1R, DLG3, DLG4, DNAI2, DOCK7, DPYSL2, DSCAM, DSCAML1, DST, DVL1, EGFR, EPHB1, F2, FARP1, FERMT2, FES, FEZ2, FGFR1, FN1, FOXP1, GP…
60560	developmental growth involved in morphogenesis	GO_BiologicalProcess_09.12.2013_15h39	[3, 4]	Group8	14.5455	24	1.3 E-4	1.3 E-2	7.9 E-18	1.2 E-16	[CDH4, COL9A1, DSCAM, DVL1, HNF1B, ILK, LAMB2, LAMC1, LRP6, MAP1B, NOTCH1, PLXNA4, PTK7, ROBO1, RYK, SEMA3F, SEMA7A, SLC12A2, SLIT1, SLIT2, SMO, SMOX, TTL, VEGFA]
902	cell morphogenesis	GO_BiologicalProcess_09.12.2013_15h39	[4, 5]	Group8	12.5678	139	3.7 E-15	5.9 E-13	7.9 E-18	1.2 E-16	[ABLIM1, ADORA2B, AGRN, ANK1, ANK2, ANK3, AP2B1, ARC, ARHGEF7, ATL1, ATXN2, BAI1, BCL6, BOC, BRWD1, BRWD3, C2CD3, CACNA1H, CACNA1I, CACNB4, CDH4, CELSR3, CHL1, CIT, CLASP2, CNTNAP1, COCH, COL3A1, COL4A1, COL4A2, COL4A3, COL4A4, COL5A1, COL5A2, COL6A3, COL9A1, CSF1R, DLG3, DLG4, DNAI2, DOCK7, DPYSL2, DSCAM, DSCAML1, DST, DVL1, EGFR, EPHB1, F2, FARP1, FERMT2, FES, FEZ2, FGFR1, FN1, FOXP1, GPC1, GSN…
22604	regulation of cell morphogenesis	GO_BiologicalProcess_09.12.2013_15h39	[3, 4, 5, 6]	Group8	12.7479	45	7.6 E-6	1.0 E-3	7.9 E-18	1.2 E-16	[ARC, BRWD1, BRWD3, CDH4, CIT, COCH, CSF1R, DSCAM, F2, FERMT2, FES, FN1, ILK, LEF1, MAP1B, MAPK9, MBP, MYH10, MYH9, NEFM, NKX2-1, NOTCH1, OBSL1, OMA1, PLXNA4, PLXNB1, PTEN, PTPRD, RELN, ROBO1, ROBO2, RYK, SEMA3F, SEMA7A, SKIL, SLIT1, SLIT2, TBX5, THY1, TNIK, TRIOBP, TTL, VEGFA, VIL1, WASF3]
904	cell morphogenesis involved in differentiation	GO_BiologicalProcess_09.12.2013_15h39	[4, 5, 6]	Group8	14.8379	119	1.8 E-18	3.0 E-16	7.9 E-18	1.2 E-16	[ABLIM1, AGRN, ANK1, ANK2, ANK3, AP2B1, ARHGEF7, ATL1, BAI1, BOC, CACNA1H, CACNA1I, CACNB4, CDH4, CHL1, CIT, CLASP2, CNTNAP1, COL3A1, COL4A1, COL4A2, COL4A3, COL4A4, COL5A1, COL5A2, COL6A3, COL9A1, DLG3, DLG4, DOCK7, DPYSL2, DSCAM, DSCAML1, DST, DVL1, EGFR, EPHB1, FARP1, FERMT2, FES, FEZ2, FGFR1, FN1, FOXP1, GPC1, ILK, ITGAV, KCNQ2, LAMA1, LAMA5, LAMB1, LAMB2, LAMC1, LEF1, LOXL3, LRP6, MAP1B, MAP…
1667	ameboidal cell migration	GO_BiologicalProcess_09.12.2013_15h39	[4, 5, 6]	Group8	14.8855	39	7.0 E-7	1.0 E-4	7.9 E-18	1.2 E-16	[ADAM9, ANGPT2, BCAR1, CALCA, CDH13, CTSH, EDNRB, ETS1, FLT4, GPR124, HBEGF, HDAC9, LAMA5, LEF1, LRP6, MYH9, NELL1, NF1, NOTCH1, PAK1, PHACTR4, PLCG1, PLEKHG5, PLXND1, PTEN, ROBO1, SCARB1, SEMA3F, SLIT2, SMO, SMOX, SOX8, SRPX2, SYNE2, TAC1, TNS1, VASH1, VEGFA, VIL1]
10769	regulation of cell morphogenesis involved in differentiation	GO_BiologicalProcess_09.12.2013_15h39	[4, 5, 6, 7]	Group8	14.0969	32	2.1 E-5	2.7 E-3	7.9 E-18	1.2 E-16	[CDH4, CIT, DSCAM, ILK, LEF1, MAP1B, MAPK9, MBP, NEFM, NKX2-1, NOTCH1, OBSL1, OMA1, PLXNA4, PLXNB1, PTEN, PTPRD, RELN, ROBO1, ROBO2, RYK, SEMA3F, SEMA7A, SKIL, SLIT1, SLIT2, TBX5, THY1, TNIK, TRIOBP, TTL, VEGFA]
1568	blood vessel development	GO_BiologicalProcess_09.12.2013_15h39	[3, 5, 6, 7, 8]	Group8	12.2203	71	1.0 E-7	1.5 E-5	7.9 E-18	1.2 E-16	[ANGPT2, APOB, ARHGAP22, BAI1, CDH13, CDH5, COL3A1, COL4A1, COL4A2, COL4A3, COL5A1, CSPG4, CTSH, CXCR7, EGR1, ENG, EPAS1, EPHB1, ETS1, FGFR1, FLT1, FLT4, FN1, GPC3, GPR124, HDAC9, HIPK2, HS6ST1, ITGAV, JMJD6, LAMA1, LAMA5, LEF1, LRP5, LUZP1, MYH9, NCKIPSD, NELL1, NF1, NOTCH1, NRXN1, PDGFRB, PKD1, PLCG1, PLXND1, PTEN, PTPRB, ROBO1, ROCK2, RUNX1, SCLY, SETD2, SH2B2, SHC1, SLIT2, SMO, SMOX, SRPX2, S…
48514	blood vessel morphogenesis	GO_BiologicalProcess_09.12.2013_15h39	[3, 4, 6, 7, 8, 9]	Group8	12.3047	63	4.2 E-7	6.1 E-5	7.9 E-18	1.2 E-16	[ANGPT2, APOB, ARHGAP22, BAI1, CDH13, COL4A1, COL4A2, COL4A3, CSPG4, CTSH, CXCR7, ENG, EPAS1, EPHB1, ETS1, FGFR1, FLT1, FLT4, FN1, GPR124, HDAC9, HIPK2, HS6ST1, ITGAV, JMJD6, LAMA1, LAMA5, LEF1, LRP5, MYH9, NELL1, NF1, NOTCH1, NRXN1, PDGFRB, PLCG1, PLXND1, PTEN, PTPRB, ROBO1, ROCK2, RUNX1, SCLY, SETD2, SH2B2, SHC1, SLIT2, SMO, SMOX, SRPX2, STAB1, STAB2, SULF1, TBX5, THY1, TIE1, TMPRSS6, VASH1, VA…
1525	angiogenesis	GO_BiologicalProcess_09.12.2013_15h39	[3, 4, 5, 7, 8, 9, 10]	Group8	13.0952	55	3.1 E-7	4.6 E-5	7.9 E-18	1.2 E-16	[ANGPT2, ARHGAP22, BAI1, CDH13, COL4A1, COL4A2, COL4A3, CSPG4, CTSH, CXCR7, ENG, EPAS1, EPHB1, ETS1, FGFR1, FLT1, FLT4, FN1, GPR124, HDAC9, HIPK2, HS6ST1, ITGAV, JMJD6, LAMA5, LEF1, MYH9, NELL1, NF1, NOTCH1, NRXN1, PDGFRB, PLCG1, PLXND1, PTEN, PTPRB, ROBO1, ROCK2, RUNX1, SCLY, SETD2, SH2B2, SHC1, SLIT2, SRPX2, STAB1, STAB2, SULF1, THY1, TIE1, TMPRSS6, VASH1, VAV2, VAV3, VEGFA]
50770	regulation of axonogenesis	GO_BiologicalProcess_09.12.2013_15h39	[5, 6, 7, 8, 9, 10, 11, 12, 13]	Group8	17.7966	21	1.7 E-5	2.2 E-3	7.9 E-18	1.2 E-16	[CDH4, DSCAM, ILK, MAP1B, MBP, NEFM, OMA1, PLXNA4, PLXNB1, PTEN, ROBO1, ROBO2, RYK, SEMA3F, SEMA7A, SKIL, SLIT1, SLIT2, THY1, TTL, VEGFA]
1763	morphogenesis of a branching structure	GO_BiologicalProcess_09.12.2013_15h39	[3, 4]	Group9	13.5593	32	4.6 E-5	5.3 E-3	5.0 E-12	5.5 E-11	[CDH1, CTSH, ENG, ETV5, FGFR1, FLT1, GPC3, HNF1B, ILK, LAMA1, LAMA5, LEF1, LRP5, LRP6, NKX2-1, NOTCH1, PAK1, PKD1, PLXNA1, PLXND1, RXRA, SETD2, SLC12A2, SLIT2, SMO, SMOX, SOX8, SULF1, TGM2, TP63, VEGFA, WT1]
22603	regulation of anatomical structure morphogenesis	GO_BiologicalProcess_09.12.2013_15h39	[3, 4]	Group9	12.028	86	9.0 E-9	1.3 E-6	5.0 E-12	5.5 E-11	[ADAM9, ANGPT2, ARC, BAI1, BRWD1, BRWD3, CDH1, CDH4, CIT, COCH, COL4A2, COL4A3, CSF1R, CTSH, DSCAM, DUSP6, DVL1, ETS1, ETV5, F2, FERMT2, FES, FGFR1, FLT1, FLT4, FN1, FOXP2, GPC3, GPR124, GRHL3, HDAC9, HIPK2, HNF1B, ILK, JUP, LEF1, LRP6, MAP1B, MAPK9, MBP, MYH10, MYH9, NEFM, NF1, NKX2-1, NOTCH1, OBSL1, OMA1, PLCG1, PLXNA4, PLXNB1, PLXND1, PTEN, PTK7, PTPRD, RELN, ROBO1, ROBO2, ROCK2, RUNX1, RXRA, …
1667	ameboidal cell migration	GO_BiologicalProcess_09.12.2013_15h39	[4, 5, 6]	Group9	14.8855	39	7.0 E-7	1.0 E-4	5.0 E-12	5.5 E-11	[ADAM9, ANGPT2, BCAR1, CALCA, CDH13, CTSH, EDNRB, ETS1, FLT4, GPR124, HBEGF, HDAC9, LAMA5, LEF1, LRP6, MYH9, NELL1, NF1, NOTCH1, PAK1, PHACTR4, PLCG1, PLEKHG5, PLXND1, PTEN, ROBO1, SCARB1, SEMA3F, SLIT2, SMO, SMOX, SOX8, SRPX2, SYNE2, TAC1, TNS1, VASH1, VEGFA, VIL1]
10632	regulation of epithelial cell migration	GO_BiologicalProcess_09.12.2013_15h39	[3, 4, 5, 6, 7, 8]	Group9	15.4472	19	3.0 E-4	2.3 E-2	5.0 E-12	5.5 E-11	[ADAM9, ANGPT2, BCAR1, CTSH, ETS1, FLT4, GPR124, HBEGF, HDAC9, NF1, NOTCH1, PLCG1, SCARB1, SLIT2, SRPX2, TAC1, VASH1, VEGFA, VIL1]
1568	blood vessel development	GO_BiologicalProcess_09.12.2013_15h39	[3, 5, 6, 7, 8]	Group9	12.2203	71	1.0 E-7	1.5 E-5	5.0 E-12	5.5 E-11	[ANGPT2, APOB, ARHGAP22, BAI1, CDH13, CDH5, COL3A1, COL4A1, COL4A2, COL4A3, COL5A1, CSPG4, CTSH, CXCR7, EGR1, ENG, EPAS1, EPHB1, ETS1, FGFR1, FLT1, FLT4, FN1, GPC3, GPR124, HDAC9, HIPK2, HS6ST1, ITGAV, JMJD6, LAMA1, LAMA5, LEF1, LRP5, LUZP1, MYH9, NCKIPSD, NELL1, NF1, NOTCH1, NRXN1, PDGFRB, PKD1, PLCG1, PLXND1, PTEN, PTPRB, ROBO1, ROCK2, RUNX1, SCLY, SETD2, SH2B2, SHC1, SLIT2, SMO, SMOX, SRPX2, S…
10631	epithelial cell migration	GO_BiologicalProcess_09.12.2013_15h39	[5, 6, 7]	Group9	15.8192	28	8.0 E-6	1.0 E-3	5.0 E-12	5.5 E-11	[ADAM9, ANGPT2, BCAR1, CALCA, CDH13, CTSH, ETS1, FLT4, GPR124, HBEGF, HDAC9, MYH9, NELL1, NF1, NOTCH1, PAK1, PLCG1, PLEKHG5, PLXND1, PTEN, ROBO1, SCARB1, SLIT2, SRPX2, TAC1, VASH1, VEGFA, VIL1]
48514	blood vessel morphogenesis	GO_BiologicalProcess_09.12.2013_15h39	[3, 4, 6, 7, 8, 9]	Group9	12.3047	63	4.2 E-7	6.1 E-5	5.0 E-12	5.5 E-11	[ANGPT2, APOB, ARHGAP22, BAI1, CDH13, COL4A1, COL4A2, COL4A3, CSPG4, CTSH, CXCR7, ENG, EPAS1, EPHB1, ETS1, FGFR1, FLT1, FLT4, FN1, GPR124, HDAC9, HIPK2, HS6ST1, ITGAV, JMJD6, LAMA1, LAMA5, LEF1, LRP5, MYH9, NELL1, NF1, NOTCH1, NRXN1, PDGFRB, PLCG1, PLXND1, PTEN, PTPRB, ROBO1, ROCK2, RUNX1, SCLY, SETD2, SH2B2, SHC1, SLIT2, SMO, SMOX, SRPX2, STAB1, STAB2, SULF1, TBX5, THY1, TIE1, TMPRSS6, VASH1, VA…
1525	angiogenesis	GO_BiologicalProcess_09.12.2013_15h39	[3, 4, 5, 7, 8, 9, 10]	Group9	13.0952	55	3.1 E-7	4.6 E-5	5.0 E-12	5.5 E-11	[ANGPT2, ARHGAP22, BAI1, CDH13, COL4A1, COL4A2, COL4A3, CSPG4, CTSH, CXCR7, ENG, EPAS1, EPHB1, ETS1, FGFR1, FLT1, FLT4, FN1, GPR124, HDAC9, HIPK2, HS6ST1, ITGAV, JMJD6, LAMA5, LEF1, MYH9, NELL1, NF1, NOTCH1, NRXN1, PDGFRB, PLCG1, PLXND1, PTEN, PTPRB, ROBO1, ROCK2, RUNX1, SCLY, SETD2, SH2B2, SHC1, SLIT2, SRPX2, STAB1, STAB2, SULF1, THY1, TIE1, TMPRSS6, VASH1, VAV2, VAV3, VEGFA]
10634	positive regulation of epithelial cell migration	GO_BiologicalProcess_09.12.2013_15h39	[4, 5, 6, 7, 8, 9]	Group9	17.7215	14	4.4 E-4	3.2 E-2	5.0 E-12	5.5 E-11	[ADAM9, BCAR1, CTSH, ETS1, FLT4, GPR124, HBEGF, HDAC9, PLCG1, SCARB1, SRPX2, TAC1, VEGFA, VIL1]
43542	endothelial cell migration	GO_BiologicalProcess_09.12.2013_15h39	[6, 7, 8]	Group9	15.7143	22	8.0 E-5	8.3 E-3	5.0 E-12	5.5 E-11	[ANGPT2, BCAR1, CALCA, CDH13, ETS1, FLT4, GPR124, HDAC9, MYH9, NELL1, NF1, NOTCH1, PLCG1, PLEKHG5, PLXND1, PTEN, ROBO1, SCARB1, SLIT2, SRPX2, VASH1, VEGFA]
2040	sprouting angiogenesis	GO_BiologicalProcess_09.12.2013_15h39	[4, 5, 6, 8, 9, 10, 11]	Group9	21.8182	12	1.5 E-4	1.3 E-2	5.0 E-12	5.5 E-11	[CDH13, FLT1, FLT4, GPR124, HDAC9, JMJD6, LEF1, NOTCH1, ROBO1, SLIT2, SRPX2, VEGFA]
16525	negative regulation of angiogenesis	GO_BiologicalProcess_09.12.2013_15h39	[3, 4, 5, 6, 7, 8, 9, 10, 11, 12]	Group9	18.75	12	6.6 E-4	4.2 E-2	5.0 E-12	5.5 E-11	[ANGPT2, BAI1, COL4A2, COL4A3, NF1, NOTCH1, ROCK2, SH2B2, STAB1, SULF1, TIE1, VASH1]
6869	lipid transport	GO_BiologicalProcess_09.12.2013_15h39	[3, 4, 5]	None	12.2449	30	4.8 E-4	3.4 E-2	N/A	N/A	[ABCA12, ABCA2, ABCA4, ABCA5, ABCC2, ABCG4, ACACB, ACE, ANGPT2, APC2, APOB, ATP9A, CPT1A, CRHR1, HDLBP, IRS2, ITGAV, LDLRAP1, LIPC, LRP6, MAPK9, NCOR1, OSBP, OSBP2, PLTP, PTPN11, RUNX1, SCARB1, SORL1, TAC1]
32869	cellular response to insulin stimulus	GO_BiologicalProcess_09.12.2013_15h39	[6, 7, 8, 9]	None	12.0833	29	7.4 E-4	4.6 E-2	N/A	N/A	[BCAR1, CAB39, EGR1, EIF4G1, FGFR1, GFPT1, HDAC9, IGF2, INPP5K, INSR, IRS2, MTOR, MYO5A, PAK1, PIK3R2, PIK3R3, PIK3R4, PTPN11, PTPRA, RPTOR, SH2B2, SHC1, SHC3, SIK2, SMARCC1, SOCS7, SREBF1, TSC2, WDTC1]
50905	neuromuscular process	GO_BiologicalProcess_09.12.2013_15h39	[5]	None	16.8142	19	9.6 E-5	9.5 E-3	N/A	N/A	[AARS, ABR, ADORA2B, ATXN2, CDH23, CNTNAP1, COL9A1, DLG4, DVL1, GAA, GRIN2C, GRIN3A, JPH3, MYH10, MYO7A, NRXN1, PTEN, SCN1A, UCHL1]
HVC SD+T vs HVC SD: up-regulated genes of HVC SD+T
GOID	Group-Go-Term	% Group-Go-Term
7163	establishment or maintenance of cell polarity	1.31579
7155	cell adhesion	5.92105
2009	morphogenesis of an epithelium	14.4737
32412	regulation of ion transmembrane transporter activity	1.31579
7266	Rho protein signal transduction	1.31579
30198	extracellular matrix organization	3.28947
51146	striated muscle cell differentiation	1.97368
23061	signal release	3.94737
7018	microtubule-based movement	1.31579
42063	gliogenesis	2.63158
48732	gland development	7.23684
904	cell morphogenesis involved in differentiation	8.55263
22603	regulation of anatomical structure morphogenesis	7.89474
6869	lipid transport	0.657895
32869	cellular response to insulin stimulus	0.657895
50905	neuromuscular process	0.657895
50808	synapse organization	1.31579
48812	neuron projection morphogenesis	15.1316
48812	neuron projection morphogenesis	12.5
50806	positive regulation of synaptic transmission	7.89474
	neuronal	36.8421

## Sheet: HVC SD+T vs HVC SD down
	HVC SD+T vs HVC SD: down-regulated genes of HVC SD+T
GOID	GoTErm	Ontology source	Golevels	GoGroups	% Asociated genes	Nr Genes	Cluster	Genes Cluster#1	Term P-value	Term P-value Corrected with Bonferroni step down	Associated genes found
6996	organelle organization	GO_BiologicalProcess_09.12.2013_15h39	[3]	Group0	30.7549	827	6.1 E-31	1.2 E-27	7.7 E-39	1.2 E-37	[AARS2, ABCA1, ACD, ACP2, ACTL6A, ACTR3, AFG3L2, AGTPBP1, AHCTF1, AHI1, AICDA, AIFM1, AIFM2, AKR1A1, AKTIP, ALG1, ALKBH4, ALS2, ANAPC2, ANAPC4, ANAPC5, ANK1, ANKLE2, ANLN, ANTXR1, ANXA1, ANXA2, AP2B1, AP3B1, ARCN1, ARFGEF1, ARFGEF2, ARHGAP10, ARHGAP21, ARHGAP26, ARHGAP6, ARHGEF10, ARHGEF18, ARHGEF5, ARID1A, ARID4A, ARL1, ARPC3, ARPC5, ARSB, ASAP3, ASH2L, ASPM, ASRGL1, ASUN, ATG16L1, ATG3, ATG4C, …
43414	macromolecule methylation	GO_BiologicalProcess_09.12.2013_15h39	[3, 4, 5]	Group0	40.2439	66	1.1 E-7	2.3 E-4	7.7 E-39	1.2 E-37	[AKR1A1, ALG1, ALKBH8, ARID4A, ASH2L, ASRGL1, ASZ1, ATRX, BCOR, BRCA1, CTR9, DNMT3B, EED, EHMT1, EZH2, FBXO11, FTSJD2, HELLS, HEMK1, HIF1A, IWS1, JARID2, KDM3A, KDM6A, KIAA1244, LCMT1, METTL14, METTL21A, METTL2A, METTL2B, MLL, MLL3, MLL5, MTF2, MYB, N6AMT1, NSUN2, OGT, PAXIP1, PICK1, PIK3CA, PRDM5, PRMT10, PRMT7, PRMT8, RAB3B, RTF1, SATB1, SETD2, SETD6, SETD7, SETDB2, SMYD2, SNW1, SPI1, SUPT6H, T…
51276	chromosome organization	GO_BiologicalProcess_09.12.2013_15h39	[4]	Group0	33.0978	281	2.1 E-14	4.3 E-11	7.7 E-39	1.2 E-37	[ACD, ACTL6A, AICDA, AIFM2, AKR1A1, ALG1, ARID1A, ARID4A, ASH2L, ATM, BAZ1A, BAZ1B, BCOR, BNIP3, BPTF, BRCA1, BRCA2, BRCC3, BRD1, BRD8, BRDT, BRE, BUB1, CABIN1, CBX3, CDAN1, CDC23, CDC73, CDK1, CECR2, CENPC1, CENPE, CENPF, CENPI, CENPP, CEP250, CHD1L, CHD4, CHD5, CHD6, CHD7, CHD9, CHL1, CHRAC1, CIT, CTDSPL, CTNNB1, CTR9, DDX11, DEK, DFFB, DIS3L2, DKC1, DLGAP5, DMC1, DNA2, DNAJC2, DNMT3B, DSCC1, E…
6259	DNA metabolic process	GO_BiologicalProcess_09.12.2013_15h39	[4, 5, 6]	Group0	31.6444	331	8.6 E-14	1.7 E-10	7.7 E-39	1.2 E-37	[ACD, ACTL6A, ACTR5, AICDA, AIFM1, AIFM2, ALKBH3, ALYREF, ANTXR1, AP5Z1, APAF1, APTX, ASCC3, ASRGL1, ASZ1, ATM, ATR, ATRX, BACH1, BAZ1A, BAZ1B, BNIP3, BRCA1, BRCA2, BRCC3, BRE, BRIP1, C15orf42, CACNA1C, CCDC88A, CCNE1, CD40LG, CDAN1, CDC14B, CDC25A, CDC45, CDC7, CDK1, CECR2, CEL, CENPF, CENPI, CENPP, CEP250, CHD1L, CHEK2, CHL1, CHRNA4, CLSPN, CTDSPL, CTGF, CUL4A, CUL4B, DBF4, DCLRE1A, DDB2, DDX1,…
6325	chromatin organization	GO_BiologicalProcess_09.12.2013_15h39	[5]	Group0	29.984	188	1.6 E-6	3.2 E-3	7.7 E-39	1.2 E-37	[ACTL6A, AICDA, AKR1A1, ALG1, ARID1A, ARID4A, ASH2L, ATM, BAZ1A, BAZ1B, BCOR, BNIP3, BPTF, BRCA1, BRCA2, BRCC3, BRD1, BRD8, BRDT, BRE, CABIN1, CBX3, CDAN1, CDC73, CECR2, CENPI, CENPP, CHD1L, CHD4, CHD5, CHD6, CHD7, CHD9, CHRAC1, CTDSPL, CTR9, DEK, DNAJC2, DNMT3B, EED, EHMT1, ELP4, ENY2, EP300, EP400, EPC1, EYA1, EYA2, EYA4, EZH2, FAM175A, H2AFY, HDAC10, HDAC2, HDAC8, HELLS, HIF1A, HIRA, HLCS, HMG…
6479	protein methylation	GO_BiologicalProcess_09.12.2013_15h39	[4, 5, 6, 7, 8]	Group0	42.5926	46	1.4 E-6	2.8 E-3	7.7 E-39	1.2 E-37	[AKR1A1, ALG1, ARID4A, ASH2L, BCOR, BRCA1, CTR9, DNMT3B, EED, EHMT1, EZH2, FBXO11, HIF1A, IWS1, JARID2, KDM3A, KDM6A, KIAA1244, LCMT1, METTL21A, MLL, MLL3, MLL5, MTF2, MYB, N6AMT1, OGT, PAXIP1, PRDM5, PRMT10, PRMT7, PRMT8, RAB3B, RTF1, SATB1, SETD2, SETD6, SETD7, SETDB2, SMYD2, SNW1, SUPT6H, TFAP2C, WDR92, WHSC1L1, ZNF335]
16568	chromatin modification	GO_BiologicalProcess_09.12.2013_15h39	[6]	Group0	34.6821	180	1.7 E-11	3.5 E-8	7.7 E-39	1.2 E-37	[ACTL6A, AICDA, AKR1A1, ALG1, ARID1A, ARID4A, ASH2L, ATM, BAZ1A, BAZ1B, BCOR, BNIP3, BPTF, BRCA1, BRCA2, BRCC3, BRD1, BRD8, BRDT, BRE, CABIN1, CBX3, CDAN1, CDC73, CECR2, CENPI, CENPP, CHD1L, CHD4, CHD5, CHD6, CHD7, CHD9, CHRAC1, CTDSPL, CTR9, DEK, DNAJC2, DNMT3B, EED, EHMT1, ELP4, ENY2, EP300, EP400, EPC1, EYA1, EYA2, EYA4, EZH2, FAM175A, H2AFY, HDAC10, HDAC2, HDAC8, HELLS, HIF1A, HIRA, HLCS, HMG…
16570	histone modification	GO_BiologicalProcess_09.12.2013_15h39	[3, 6, 7, 8]	Group0	33.6391	110	8.5 E-7	1.7 E-3	7.7 E-39	1.2 E-37	[ACTL6A, AKR1A1, ALG1, ARID4A, ASH2L, ATM, BAZ1B, BCOR, BRCA1, BRCA2, BRCC3, BRD1, BRD8, CDC73, CTR9, DNMT3B, EED, EHMT1, ELP4, ENY2, EP300, EP400, EPC1, EYA1, EYA2, EZH2, HDAC10, HDAC2, HIF1A, HLCS, HSF4, ING4, ING5, IWS1, JAK2, JARID2, KAT2B, KAT6A, KAT6B, KDM2A, KDM2B, KDM3A, KDM4A, KDM4C, KDM5B, KDM6A, KDM8, KIAA1244, LEO1, LPIN1, MAPK8, MBIP, MLL, MLL3, MLL5, MORF4L1, MTF2, MYB, MYOCD, MYSM1…
16571	histone methylation	GO_BiologicalProcess_09.12.2013_15h39	[4, 5, 6, 7, 8, 9]	Group0	42.8571	36	1.6 E-5	3.1 E-2	7.7 E-39	1.2 E-37	[AKR1A1, ALG1, ARID4A, ASH2L, BCOR, BRCA1, CTR9, DNMT3B, EED, EHMT1, EZH2, HIF1A, IWS1, JARID2, KDM3A, KDM6A, KIAA1244, MLL, MLL3, MLL5, MTF2, MYB, OGT, PAXIP1, PRDM5, PRMT7, PRMT8, RTF1, SATB1, SETD2, SETDB2, SNW1, SUPT6H, WDR92, WHSC1L1, ZNF335]
16569	covalent chromatin modification	GO_BiologicalProcess_09.12.2013_15h39	[7]	Group0	33.8323	113	4.4 E-7	8.7 E-4	7.7 E-39	1.2 E-37	[ACTL6A, AICDA, AKR1A1, ALG1, ARID4A, ASH2L, ATM, BAZ1B, BCOR, BRCA1, BRCA2, BRCC3, BRD1, BRD8, CDC73, CTR9, DNMT3B, EED, EHMT1, ELP4, ENY2, EP300, EP400, EPC1, EYA1, EYA2, EZH2, HDAC10, HDAC2, HELLS, HIF1A, HLCS, HSF4, ING4, ING5, IWS1, JAK2, JARID2, KAT2B, KAT6A, KAT6B, KDM2A, KDM2B, KDM3A, KDM4A, KDM4C, KDM5B, KDM6A, KDM8, KIAA1244, LEO1, LPIN1, MAPK8, MBIP, MLL, MLL3, MLL5, MORF4L1, MTF2, MYB…
34968	histone lysine methylation	GO_BiologicalProcess_09.12.2013_15h39	[5, 6, 7, 8, 9, 10]	Group0	46.9697	31	6.6 E-6	1.2 E-2	7.7 E-39	1.2 E-37	[AKR1A1, ARID4A, ASH2L, BCOR, BRCA1, CTR9, DNMT3B, EED, EZH2, HIF1A, IWS1, JARID2, KDM3A, KDM6A, KIAA1244, MLL, MLL3, MLL5, MTF2, MYB, OGT, PAXIP1, PRDM5, RTF1, SETD2, SETDB2, SNW1, SUPT6H, WDR92, WHSC1L1, ZNF335]
6996	organelle organization	GO_BiologicalProcess_09.12.2013_15h39	[3]	Group1	30.7549	827	6.1 E-31	1.2 E-27	1.5 E-34	1.9 E-33	[AARS2, ABCA1, ACD, ACP2, ACTL6A, ACTR3, ACTR5, AFG3L2, AGTPBP1, AHCTF1, AHI1, AICDA, AIFM1, AIFM2, AKR1A1, AKTIP, ALG1, ALKBH3, ALKBH4, ALKBH8, ALS2, ALYREF, ANAPC2, ANAPC4, ANAPC5, ANK1, ANKLE2, ANLN, ANTXR1, ANXA1, ANXA2, AP2B1, AP3B1, AP5Z1, APAF1, APTX, ARCN1, ARFGEF1, ARFGEF2, ARHGAP10, ARHGAP21, ARHGAP26, ARHGAP6, ARHGEF10, ARHGEF18, ARHGEF5, ARID1A, ARID4A, ARL1, ARPC3, ARPC5, ARSB, ASAP3…
7049	cell cycle	GO_BiologicalProcess_09.12.2013_15h39	[3]	Group1	32.6191	548	3.0 E-26	6.2 E-23	1.5 E-34	1.9 E-33	[AATF, ABCB1, ACACA, ACTR3, ADAM17, AHCTF1, AK1, AKAP9, ALG1, ALKBH4, ANAPC2, ANAPC4, ANAPC5, ANKLE2, ANLN, ANTXR1, ANXA1, ANXA11, APLP2, APPL1, ARHGEF10, ARHGEF5, ASNS, ASPM, ASRGL1, ASUN, ASZ1, ATM, ATP6V0A4, ATR, AURKA, AZI1, BACH1, BECN1, BID, BIRC6, BOD1, BOLL, BRCA1, BRCA2, BRCC3, BRDT, BRE, BRIP1, BUB1, BUB1B, C15orf42, C21orf33, CABIN1, CACNA1C, CASP2, CASP8AP2, CCNA1, CCNA2, CCNE1, CCNF,…
7059	chromosome segregation	GO_BiologicalProcess_09.12.2013_15h39	[3]	Group1	43.3526	75	3.0 E-10	6.1 E-7	1.5 E-34	1.9 E-33	[BRCA1, BUB1, CDC23, CDK5RAP2, CENPC1, CENPE, CENPF, CEP250, CHL1, CIT, CTNNB1, DDX11, DDX3X, DIS3L2, DLGAP5, DSCC1, ECT2, ERCC4, EXOSC7, FANCM, HDAC8, INCENP, INO80, KATNB1, KIF18A, KIF25, KIF2C, KLHL22, MAD1L1, MAD2L1, MLH1, MMS19, MRE11A, MSH4, NCAPD2, NCAPD3, NCAPG, NDC80, NIPBL, NUP37, NUP43, PINX1, PLK1, PROC, PTTG1, RAD21, RAD21L1, RAD51C, RB1, RCC1, RECQL5, RIOK3, SEH1L, SETDB2, SKA3, SMA…
51301	cell division	GO_BiologicalProcess_09.12.2013_15h39	[3]	Group1	32.0417	215	7.6 E-10	1.5 E-6	1.5 E-34	1.9 E-33	[AATF, ACTR3, AHCTF1, ALKBH4, ANAPC2, ANAPC4, ANAPC5, ANKLE2, ANLN, ANXA11, ARHGEF10, ARHGEF5, ASPM, ASUN, ATM, AURKA, BECN1, BIRC6, BOD1, BRCA2, BUB1, BUB1B, CAT, CCNA1, CCNA2, CCNE1, CCNF, CCNG1, CCNT2, CCP110, CD2AP, CDC14A, CDC16, CDC20, CDC23, CDC25A, CDC7, CDCA7, CDK1, CDK11B, CDK13, CDK14, CDK19, CECR2, CENPC1, CENPE, CENPF, CENPJ, CEP250, CEP63, CETN1, CHEK2, CHFR, CHL1, CIT, CKAP5, CKS2,…
22402	cell cycle process	GO_BiologicalProcess_09.12.2013_15h39	[3, 4]	Group1	34.8532	451	3.0 E-28	6.2 E-25	1.5 E-34	1.9 E-33	[ABCB1, ACACA, ACTR3, ADAM17, AHCTF1, AK1, AKAP9, ALG1, ALKBH4, ANAPC2, ANAPC4, ANAPC5, ANKLE2, ANLN, ANTXR1, ANXA11, ARHGEF10, ARHGEF5, ASPM, ASRGL1, ASUN, ASZ1, ATM, ATP6V0A4, ATR, AURKA, AZI1, BACH1, BECN1, BID, BIRC6, BOD1, BOLL, BRCA1, BRCA2, BRCC3, BRDT, BRE, BRIP1, BUB1, BUB1B, C15orf42, CABIN1, CACNA1C, CASP2, CCNA1, CCNA2, CCNE1, CCNF, CCNG1, CCP110, CD2AP, CDC14B, CDC16, CDC20, CDC23, C…
33043	regulation of organelle organization	GO_BiologicalProcess_09.12.2013_15h39	[3, 4]	Group1	28.9193	190	1.7 E-5	3.4 E-2	1.5 E-34	1.9 E-33	[ACD, ACTR3, AICDA, ANAPC2, ANAPC4, ANAPC5, ANLN, ANXA1, ANXA2, ARFGEF1, ARHGAP6, ARHGEF10, ARHGEF5, ARPC3, ARPC5, ASAP3, ATM, AURKA, BCOR, BID, BNIP3, BRCA1, BUB1, BUB1B, CAPN6, CASP8, CCDC88A, CCNF, CDC16, CDC20, CDC23, CDK13, CDK5RAP2, CELSR1, CENPE, CENPF, CENPJ, CEP250, CEP76, CLASP1, CLASP2, CLIP1, CNOT1, CNOT6, CSF1R, CTGF, CTNNB1, CTR9, CYLD, DIXDC1, DLEC1, DLG1, DLGAP5, DNMT3B, DST, ECT2…
51726	regulation of cell cycle	GO_BiologicalProcess_09.12.2013_15h39	[3, 4]	Group1	28.1638	227	1.9 E-5	3.8 E-2	1.5 E-34	1.9 E-33	[AATF, ACACA, ADAM17, AK1, ALG1, ANAPC2, ANAPC4, ANAPC5, ANLN, ASNS, ASUN, ATM, ATP6V0A4, AURKA, BID, BIRC6, BRCA1, BRCA2, BUB1, BUB1B, C15orf42, C21orf33, CABIN1, CASP2, CCNA1, CCNA2, CCNE1, CCNF, CCNG1, CCNL1, CCNL2, CCNT2, CCP110, CDAN1, CDC16, CDC20, CDC23, CDC25A, CDC73, CDK1, CDK13, CDK5RAP2, CENPE, CENPF, CENPJ, CEP76, CFH, CHEK2, CHFR, CHN1, CKS2, CLSPN, CPOX, CRLF3, CSPP1, CTGF, CTNNB1, …
278	mitotic cell cycle	GO_BiologicalProcess_09.12.2013_15h39	[4]	Group1	35.6297	331	1.8 E-22	3.7 E-19	1.5 E-34	1.9 E-33	[AATF, ABCB1, ADAM17, AHCTF1, AKAP9, ALG1, ANAPC2, ANAPC4, ANAPC5, ANKLE2, ANLN, ARHGEF10, ARHGEF5, ASNS, ASPM, ASUN, ATM, ATP6V0A4, AURKA, AZI1, BACH1, BID, BIRC6, BOD1, BRCA2, BRIP1, BUB1, BUB1B, C15orf42, C21orf33, CABIN1, CACNA1C, CASP2, CCNA1, CCNA2, CCNE1, CCNF, CCNG1, CCP110, CD2AP, CDC16, CDC20, CDC23, CDC25A, CDC45, CDC7, CDC73, CDK1, CDK11B, CDK13, CDK14, CDK5RAP2, CENPC1, CENPE, CENPF,…
48285	organelle fission	GO_BiologicalProcess_09.12.2013_15h39	[4]	Group1	36.6133	160	1.8 E-12	3.8 E-9	1.5 E-34	1.9 E-33	[ANAPC2, ANAPC4, ANAPC5, ANKLE2, ANLN, ARHGEF10, ARHGEF5, ASPM, ASUN, ATG3, ATM, AURKA, BIRC6, BNIP3, BOD1, BUB1, BUB1B, CCNA1, CCNA2, CCNF, CCNG1, CD2AP, CDC16, CDC20, CDC23, CDC25A, CDK1, CDK11B, CDK13, CENPC1, CENPE, CENPF, CEP250, CEP63, CETN1, CHEK2, CHFR, CHL1, CIT, CKAP5, CLASP1, CLASP2, CLIP1, CTDP1, CYR61, DCLRE1A, DDX11, DIS3L2, DLGAP5, DSCC1, DST, EGF, EML4, ERBB4, EREG, EXOSC7, FAM54A…
75	cell cycle checkpoint	GO_BiologicalProcess_09.12.2013_15h39	[4, 5]	Group1	34.0824	91	4.0 E-6	7.8 E-3	1.5 E-34	1.9 E-33	[ANAPC2, ANAPC4, ANAPC5, ANTXR1, ATM, ATR, BACH1, BRCA1, BRCC3, BRE, BRIP1, BUB1, BUB1B, C15orf42, CASP2, CCNA2, CCNG1, CDC14B, CDC16, CDC20, CDC23, CDC45, CDK1, CDK5RAP2, CENPE, CENPF, CEP63, CHEK2, CHFR, CLSPN, CYR61, DLG1, DNA2, DTL, ERCC4, FAM175A, FANCG, GIGYF2, HPSE, HSF1, IDUA, INTS7, KLHL22, KNTC1, LCMT1, MAD1L1, MAD2L1, MAPK14, MDM2, MMAB, MRE11A, MSH2, NAE1, NBN, NEK11, PCID2, PIDD, PLK…
226	microtubule cytoskeleton organization	GO_BiologicalProcess_09.12.2013_15h39	[4, 5]	Group1	36.4706	124	7.9 E-10	1.5 E-6	1.5 E-34	1.9 E-33	[ARHGEF10, AURKA, BBS2, BNIP2, BRCA1, BRCA2, BUB1B, CAPN6, CCNF, CCP110, CDK1, CDK5RAP2, CENPJ, CEP120, CEP135, CEP152, CEP192, CEP250, CEP57, CEP57L1, CEP63, CEP76, CHEK2, CKAP5, CKS2, CLASP1, CLASP2, CLIP1, CTNNB1, CYLD, DICER1, DISC1, DIXDC1, DOCK7, DST, DYNC1H1, ECT2, EPHA3, EYA1, FER, FGF13, FGFR1OP, FOLH1, FOPNL, GAS2L3, GOLGA4, GPSM2, HAUS1, HAUS6, HAUS8, HOOK3, HTT, IDUA, INO80, KATNA1, K…
819	sister chromatid segregation	GO_BiologicalProcess_09.12.2013_15h39	[4, 5]	Group1	50	33	5.6 E-7	1.1 E-3	1.5 E-34	1.9 E-33	[CDC23, CENPE, CEP250, CHL1, CIT, DDX11, DIS3L2, DLGAP5, DSCC1, INO80, KATNB1, KIF18A, KIF25, KLHL22, MAD2L1, NCAPD2, NCAPD3, NCAPG, NDC80, NIPBL, PINX1, PLK1, RB1, SEH1L, SMC2, SMC4, SMC5, SPAG5, TEX14, TOP2A, TOP2B, TPR, TTN]
44770	cell cycle phase transition	GO_BiologicalProcess_09.12.2013_15h39	[4, 5]	Group1	36.0996	174	8.1 E-13	1.6 E-9	1.5 E-34	1.9 E-33	[ABCB1, ADAM17, AKAP9, ALG1, ANAPC2, ANAPC4, ANAPC5, ARHGEF5, ATM, ATP6V0A4, AZI1, BACH1, BID, BRIP1, BUB1, BUB1B, C15orf42, CACNA1C, CASP2, CCNA1, CCNA2, CCNE1, CCNG1, CCP110, CDC16, CDC20, CDC23, CDC25A, CDC45, CDC7, CDC73, CDK1, CDK14, CDK5RAP2, CENPE, CENPF, CENPJ, CEP135, CEP152, CEP192, CEP250, CEP290, CEP57, CEP63, CEP76, CEP78, CFH, CHEK2, CHFR, CHL1, CIT, CKAP5, CLASP1, CLSPN, CNTRL, CPO…
7067	mitosis	GO_BiologicalProcess_09.12.2013_15h39	[4, 5, 6]	Group1	37.1287	150	2.7 E-12	5.4 E-9	1.5 E-34	1.9 E-33	[ANAPC2, ANAPC4, ANAPC5, ANKLE2, ANLN, ARHGEF10, ARHGEF5, ASPM, ASUN, ATM, AURKA, BIRC6, BOD1, BUB1, BUB1B, CCNA1, CCNA2, CCNF, CCNG1, CD2AP, CDC16, CDC20, CDC23, CDC25A, CDK1, CDK11B, CDK13, CENPC1, CENPE, CENPF, CEP250, CEP63, CETN1, CHEK2, CHFR, CHL1, CIT, CKAP5, CLASP1, CLASP2, CLIP1, CTDP1, CYR61, DCLRE1A, DDX11, DIS3L2, DLGAP5, DSCC1, DST, EGF, EML4, EREG, EXOSC7, HAUS1, HAUS6, HAUS8, HELLS…
70	mitotic sister chromatid segregation	GO_BiologicalProcess_09.12.2013_15h39	[5, 6, 7]	Group1	49.2064	31	1.9 E-6	3.7 E-3	1.5 E-34	1.9 E-33	[CDC23, CENPE, CEP250, CHL1, CIT, DDX11, DIS3L2, DLGAP5, DSCC1, INO80, KATNB1, KIF18A, KIF25, KLHL22, MAD2L1, NCAPD2, NCAPD3, NCAPG, NDC80, NIPBL, PINX1, PLK1, RB1, SEH1L, SMC2, SMC4, SMC5, SPAG5, TEX14, TPR, TTN]
7091	metaphase/anaphase transition of mitotic cell cycle	GO_BiologicalProcess_09.12.2013_15h39	[5, 6, 7]	Group1	48.2759	28	9.5 E-6	1.8 E-2	1.5 E-34	1.9 E-33	[ANAPC2, ANAPC4, ANAPC5, ATM, BUB1, BUB1B, CDC16, CDC20, CDC23, CENPE, CENPF, CIT, DLGAP5, IDUA, KLHL22, LCMT1, MAD1L1, MAD2L1, PCID2, PLK1, PROC, RB1, SMC5, TERF1, TEX14, TPR, TTK, USP44]
86	G2/M transition of mitotic cell cycle	GO_BiologicalProcess_09.12.2013_15h39	[6, 7]	Group1	46.0606	76	6.4 E-12	1.3 E-8	1.5 E-34	1.9 E-33	[ABCB1, AKAP9, ANAPC4, ANAPC5, ATM, ATP6V0A4, AZI1, BACH1, BRIP1, C15orf42, CCNA1, CCNA2, CCP110, CDC25A, CDK1, CDK14, CDK5RAP2, CENPF, CENPJ, CEP135, CEP152, CEP192, CEP250, CEP290, CEP57, CEP63, CEP76, CEP78, CFH, CHEK2, CHL1, CKAP5, CLASP1, CLSPN, CNTRL, CYR61, DDX11, DLEC1, DYNC1H1, DYNC1I2, FGFR1OP, FOLH1, FOXM1, GOLGA4, KDM8, MASTL, MELK, MNAT1, MTA3, NAE1, NDE1, NEDD1, NUMA1, ODF2, OFD1, O…
7017	microtubule-based process	GO_BiologicalProcess_09.12.2013_15h39	[3]	Group10	37.5235	200	1.5 E-16	3.1 E-13	1.5 E-16	1.0 E-15	[AK7, AP3B1, ARHGAP10, ARHGAP21, ARHGEF10, ATP6V0A4, AURKA, BBS2, BNIP2, BRCA1, BRCA2, BUB1B, CAPN6, CASR, CCDC39, CCDC40, CCNF, CCP110, CDK1, CDK5RAP2, CELSR2, CENPE, CENPJ, CEP120, CEP135, CEP152, CEP192, CEP250, CEP57, CEP57L1, CEP63, CEP76, CHEK2, CKAP5, CKS2, CLASP1, CLASP2, CLIP1, COPG1, CTNNB1, CYLD, DICER1, DISC1, DIXDC1, DLEC1, DLGAP5, DNAAF1, DNAH1, DNAH10, DNAH12, DNAH17, DNAH3, DNAH5,…
7018	microtubule-based movement	GO_BiologicalProcess_09.12.2013_15h39	[4]	Group10	41.3265	81	1.0 E-9	2.0 E-6	1.5 E-16	1.0 E-15	[AK7, AP3B1, ARHGAP10, ARHGAP21, ATP6V0A4, BBS2, CASR, CCDC39, CCDC40, CELSR2, CENPE, COPG1, DLGAP5, DNAAF1, DNAH1, DNAH10, DNAH12, DNAH17, DNAH3, DNAH5, DNAH8, DNAI1, DPCD, DST, DYNC1H1, DYNC1I1, DYNC1I2, DYNC2H1, EPB41L4B, EPB42, FYCO1, HIF1A, HTT, IFT122, IFT43, IFT46, KATNB1, KIF11, KIF13A, KIF13B, KIF14, KIF15, KIF16B, KIF18A, KIF20B, KIF21A, KIF24, KIF25, KIF26A, KIF26B, KIF27, KIF2A, KIF2C…
3341	cilium movement	GO_BiologicalProcess_09.12.2013_15h39	[5]	Group10	65.3846	17	2.6 E-6	5.2 E-3	1.5 E-16	1.0 E-15	[AK7, BBS2, CCDC39, CCDC40, CELSR2, DNAAF1, DNAI1, DPCD, KIF27, LRRC6, NME7, NPHP3, OFD1, PCDP1, RSPH9, TTLL1, ULK4]
3351	epithelial cilium movement	GO_BiologicalProcess_09.12.2013_15h39	[6]	Group10	72.2222	13	8.0 E-6	1.5 E-2	1.5 E-16	1.0 E-15	[AK7, CCDC39, CCDC40, DNAAF1, DNAI1, DPCD, KIF27, LRRC6, NME7, NPHP3, OFD1, TTLL1, ULK4]
33043	regulation of organelle organization	GO_BiologicalProcess_09.12.2013_15h39	[3, 4]	Group11	28.9193	190	1.7 E-5	3.4 E-2	2.8 E-13	1.6 E-12	[ACD, ACTR3, AICDA, ANAPC2, ANAPC4, ANAPC5, ANLN, ANXA1, ANXA2, ARFGEF1, ARHGAP6, ARHGEF10, ARHGEF5, ARPC3, ARPC5, ASAP3, ATM, AURKA, BCOR, BID, BNIP3, BRCA1, BUB1, BUB1B, CAPN6, CASP8, CCDC88A, CCNF, CDC16, CDC20, CDC23, CDK13, CDK5RAP2, CELSR1, CENPE, CENPF, CENPJ, CEP250, CEP76, CLASP1, CLASP2, CLIP1, CNOT1, CNOT6, CSF1R, CTGF, CTNNB1, CTR9, CYLD, DIXDC1, DLEC1, DLG1, DLGAP5, DNMT3B, DST, ECT2…
51726	regulation of cell cycle	GO_BiologicalProcess_09.12.2013_15h39	[3, 4]	Group11	28.1638	227	1.9 E-5	3.8 E-2	2.8 E-13	1.6 E-12	[AATF, ACACA, ADAM17, AK1, ALG1, ANAPC2, ANAPC4, ANAPC5, ANLN, ASNS, ASUN, ATM, ATP6V0A4, AURKA, BID, BIRC6, BRCA1, BRCA2, BUB1, BUB1B, C15orf42, C21orf33, CABIN1, CASP2, CCNA1, CCNA2, CCNE1, CCNF, CCNG1, CCNL1, CCNL2, CCNT2, CCP110, CDAN1, CDC16, CDC20, CDC23, CDC25A, CDC73, CDK1, CDK13, CDK5RAP2, CENPE, CENPF, CENPJ, CEP76, CFH, CHEK2, CHFR, CHN1, CKS2, CLSPN, CPOX, CRLF3, CSPP1, CTGF, CTNNB1, …
7010	cytoskeleton organization	GO_BiologicalProcess_09.12.2013_15h39	[4]	Group11	29.7155	282	1.0 E-8	2.0 E-5	2.8 E-13	1.6 E-12	[ACTR3, ALKBH4, ANK1, ANLN, ANTXR1, ARFGEF1, ARHGAP10, ARHGAP21, ARHGAP26, ARHGAP6, ARHGEF10, ARHGEF18, ARHGEF5, ARPC3, ARPC5, ASAP3, ASRGL1, ATP2C1, ATRNL1, AURKA, BBS2, BNIP2, BRCA1, BRCA2, BRWD1, BRWD3, BUB1B, CAPN10, CAPN6, CASR, CCDC88A, CCNF, CCP110, CDC42BPB, CDK1, CDK5RAP2, CECR2, CELSR1, CENPJ, CEP120, CEP135, CEP152, CEP192, CEP250, CEP57, CEP57L1, CEP63, CEP76, CFLAR, CHEK2, CKAP5, CKS…
48285	organelle fission	GO_BiologicalProcess_09.12.2013_15h39	[4]	Group11	36.6133	160	1.8 E-12	3.8 E-9	2.8 E-13	1.6 E-12	[ANAPC2, ANAPC4, ANAPC5, ANKLE2, ANLN, ARHGEF10, ARHGEF5, ASPM, ASUN, ATG3, ATM, AURKA, BIRC6, BNIP3, BOD1, BUB1, BUB1B, CCNA1, CCNA2, CCNF, CCNG1, CD2AP, CDC16, CDC20, CDC23, CDC25A, CDK1, CDK11B, CDK13, CENPC1, CENPE, CENPF, CEP250, CEP63, CETN1, CHEK2, CHFR, CHL1, CIT, CKAP5, CLASP1, CLASP2, CLIP1, CTDP1, CYR61, DCLRE1A, DDX11, DIS3L2, DLGAP5, DSCC1, DST, EGF, EML4, ERBB4, EREG, EXOSC7, FAM54A…
7067	mitosis	GO_BiologicalProcess_09.12.2013_15h39	[4, 5, 6]	Group11	37.1287	150	2.7 E-12	5.4 E-9	2.8 E-13	1.6 E-12	[ANAPC2, ANAPC4, ANAPC5, ANKLE2, ANLN, ARHGEF10, ARHGEF5, ASPM, ASUN, ATM, AURKA, BIRC6, BOD1, BUB1, BUB1B, CCNA1, CCNA2, CCNF, CCNG1, CD2AP, CDC16, CDC20, CDC23, CDC25A, CDK1, CDK11B, CDK13, CENPC1, CENPE, CENPF, CEP250, CEP63, CETN1, CHEK2, CHFR, CHL1, CIT, CKAP5, CLASP1, CLASP2, CLIP1, CTDP1, CYR61, DCLRE1A, DDX11, DIS3L2, DLGAP5, DSCC1, DST, EGF, EML4, EREG, EXOSC7, HAUS1, HAUS6, HAUS8, HELLS…
22613	ribonucleoprotein complex biogenesis	GO_BiologicalProcess_09.12.2013_15h39	[3]	Group12	37.3737	111	1.2 E-9	2.4 E-6	8.3 E-20	6.6 E-19	[AATF, ATXN2, BMS1, BRIX1, C15orf42, CHAF1A, CHD7, CIRBP, CNGB1, CNOT1, CNOT6, CNOT7, CNOT8, CORIN, CRNKL1, DCAF13, DDX1, DDX21, DDX3X, DDX47, DDX51, DICER1, DIS3, DKC1, DROSHA, DYNC1H1, EBNA1BP2, EIF2A, EIF3B, EIF3D, EIF3E, EIF3F, EIF3L, ERAL1, ERI1, EXOSC1, EXOSC10, EXOSC2, EXOSC7, EXOSC9, FCF1, GEMIN5, GNL2, GNL3, GTPBP10, GTPBP4, HARS, HEATR1, KLF6, KRR1, LAS1L, LIMD1, LSG1, LSM14A, LSM6, LUC…
42254	ribosome biogenesis	GO_BiologicalProcess_09.12.2013_15h39	[4]	Group12	39.645	67	1.8 E-7	3.6 E-4	8.3 E-20	6.6 E-19	[AATF, BMS1, BRIX1, CHD7, CNGB1, DCAF13, DDX21, DDX3X, DDX47, DDX51, DIS3, DKC1, DROSHA, EBNA1BP2, EIF2A, ERAL1, ERI1, EXOSC1, EXOSC10, EXOSC2, EXOSC7, EXOSC9, FCF1, GNL2, GNL3, GTPBP10, GTPBP4, HEATR1, KLF6, KRR1, LAS1L, LSG1, LSM6, MINA, MPHOSPH10, NOC4L, NOL6, NOL8, NOP14, NOP2, PDCD11, POP4, RBFA, RCL1, RPL26, RPL7, RPS16, RPS17, RPS7, RRN3, SDAD1, SHQ1, SIRT1, SKIV2L2, TNIP1, TSC1, TSR1, UTP…
6396	RNA processing	GO_BiologicalProcess_09.12.2013_15h39	[5, 6, 7]	Group12	34.1656	260	3.3 E-15	6.8 E-12	8.3 E-20	6.6 E-19	[AARS, ACPP, ADAD1, ADAR, AGGF1, AICDA, ALKBH8, ALYREF, AQR, ASAP1, ASAP2, ATP6V0A4, BRDT, CCNL1, CCNL2, CDC40, CDC73, CDK11B, CDK13, CDKAL1, CHAF1A, CHD7, CIR1, CLK4, CNGB1, CNOT1, CNOT10, CNOT6, CNOT7, CNOT8, CORIN, CPSF2, CPSF3, CRNKL1, CSTF1, CSTF2, CSTF3, CTNNBL1, CWC22, CWC27, DCAF13, DDX1, DDX17, DDX21, DDX46, DDX47, DDX5, DDX51, DGCR14, DHX38, DHX8, DHX9, DICER1, DIS3, DKC1, DROSHA, ECI2,…
16071	mRNA metabolic process	GO_BiologicalProcess_09.12.2013_15h39	[5, 6, 7]	Group12	30.4167	219	6.7 E-8	1.3 E-4	8.3 E-20	6.6 E-19	[ACPP, ADAR, AICDA, ALYREF, AQR, ASAP1, ASAP2, ATM, ATP6V0A4, BRDT, CABIN1, CDC40, CDC73, CDK11B, CDK13, CHAF1A, CIR1, CNOT1, CNOT10, CNOT6, CNOT7, CNOT8, CORIN, CPSF2, CPSF3, CRNKL1, CSTF1, CSTF2, CSTF3, CTNNBL1, CWC22, CWC27, DDX1, DDX46, DDX47, DDX5, DGCR14, DHX38, DHX8, DHX9, DIS3, DIS3L2, DNAJB11, ECI2, EFTUD2, EIF3E, ERI1, ERN1, ESRP1, ESRP2, EXOSC1, EXOSC10, EXOSC2, EXOSC7, EXOSC9, FARP2, …
34660	ncRNA metabolic process	GO_BiologicalProcess_09.12.2013_15h39	[5, 6, 7]	Group12	36.5325	118	1.8 E-9	3.6 E-6	8.3 E-20	6.6 E-19	[AARS, AARS2, AIMP2, ALKBH8, ASRGL1, ASZ1, CARS2, CDKAL1, CHD7, CNGB1, DARS, DCAF13, DDX21, DDX47, DDX51, DICER1, DIS3, DIS3L, DIS3L2, DKC1, DROSHA, EPRS, ERI1, EXOSC1, EXOSC10, EXOSC2, EXOSC7, EXOSC9, FARSB, FCF1, GARS, GART, GATC, GEMIN5, GRSF1, HARS, HEATR1, IARS, IARS2, INTS1, INTS10, INTS2, INTS4, INTS7, INTS8, KARS, KIAA0391, KRR1, LARS, LARS2, LAS1L, LCMT2, LSM6, METTL2A, METTL2B, MPHOSPH1…
6397	mRNA processing	GO_BiologicalProcess_09.12.2013_15h39	[6, 7, 8]	Group12	33.1263	160	9.8 E-9	1.9 E-5	8.3 E-20	6.6 E-19	[ACPP, ADAR, AICDA, ALYREF, AQR, ASAP1, ASAP2, ATP6V0A4, BRDT, CDC40, CDC73, CDK11B, CDK13, CHAF1A, CIR1, CNOT1, CNOT10, CNOT6, CNOT7, CNOT8, CORIN, CPSF2, CPSF3, CRNKL1, CSTF1, CSTF2, CSTF3, CTNNBL1, CWC22, CWC27, DDX1, DDX46, DDX47, DDX5, DGCR14, DHX38, DHX8, DHX9, ECI2, EFTUD2, ERN1, ESRP1, ESRP2, FARP2, FTSJD2, GEMIN5, GPATCH1, GRSF1, GTF2F2, GTF2H2, GTF2H3, HARS, HNRNPA2B1, HNRNPA3, HNRNPD, …
8380	RNA splicing	GO_BiologicalProcess_09.12.2013_15h39	[6, 7, 8]	Group12	33.5917	130	9.7 E-8	1.9 E-4	8.3 E-20	6.6 E-19	[ACPP, ALYREF, AQR, ASAP1, ASAP2, BRDT, CDC40, CDK13, CIR1, CLK4, CORIN, CPSF2, CPSF3, CRNKL1, CSTF1, CSTF2, CSTF3, CTNNBL1, CWC22, CWC27, DDX1, DDX46, DDX47, DDX5, DGCR14, DHX38, DHX8, DHX9, ECI2, EFTUD2, ERN1, ESRP1, ESRP2, FARP2, GEMIN5, GPATCH1, GTF2F2, HARS, HNRNPA2B1, HNRNPA3, HNRNPD, HNRNPH3, HNRNPM, HNRNPR, HNRPLL, HPSE, ISY1, IWS1, KIAA1429, LSM6, LSM7, LUC7L, LUC7L3, MPHOSPH10, NCBP1, N…
16072	rRNA metabolic process	GO_BiologicalProcess_09.12.2013_15h39	[6, 7, 8]	Group12	38.8889	49	1.4 E-5	2.7 E-2	8.3 E-20	6.6 E-19	[CHD7, CNGB1, DCAF13, DDX21, DDX47, DDX51, DIS3, DIS3L, DKC1, DROSHA, ERI1, EXOSC1, EXOSC10, EXOSC2, EXOSC7, EXOSC9, FCF1, HEATR1, KRR1, LAS1L, LSM6, MPHOSPH10, NOC4L, NOL6, NOL8, NOP14, NOP2, PDCD11, POP4, RBFA, RPL26, RPL7, RPS16, RPS17, RPS7, SHQ1, SIRT1, SKIV2L2, TNIP1, UTP11L, UTP15, UTP18, UTP20, UTP6, WBP11, WDR12, WDR36, XRN1, YBEY]
34470	ncRNA processing	GO_BiologicalProcess_09.12.2013_15h39	[6, 7, 8]	Group12	36.1234	82	8.8 E-7	1.7 E-3	8.3 E-20	6.6 E-19	[AARS, ALKBH8, CDKAL1, CHD7, CNGB1, DCAF13, DDX21, DDX47, DDX51, DICER1, DIS3, DKC1, DROSHA, ERI1, EXOSC1, EXOSC10, EXOSC2, EXOSC7, EXOSC9, FCF1, GRSF1, HEATR1, INTS1, INTS10, INTS2, INTS4, INTS7, INTS8, KARS, KIAA0391, KRR1, LAS1L, LCMT2, LSM6, METTL2A, METTL2B, MPHOSPH10, MTO1, NOC4L, NOL6, NOL8, NOP14, NOP2, NSUN2, PDCD11, POP1, POP4, PUS10, PUS7, PUS7L, QTRTD1, RBFA, RPL26, RPL7, RPP30, RPS16…
6793	phosphorus metabolic process	GO_BiologicalProcess_09.12.2013_15h39	[3]	Group13	26.3702	765	8.6 E-10	1.7 E-6	1.7 E-12	8.5 E-12	[AADAT, AASS, ABCA1, ABCC1, ABCG5, ACACA, ACACB, ACAP2, ACLY, ACP6, ACPP, ACSL1, ACSL6, ACSM4, ACSS1, ACSS2, ACVR2B, ADAL, ADAM10, ADAM17, ADAM9, ADAP1, ADAP2, ADAR, ADCY1, ADCY2, ADCY7, ADK, ADSL, ADSS, AGPAT4, AGPAT9, AHSA1, AK1, AK7, AKD1, AKTIP, ALDH1A1, ALDOB, ALPI, ALS2, ANAPC2, ANKLE2, ANKRD6, ANKS1B, ANTXR1, APIP, APLP2, APTX, ARAP2, ARFGAP2, ARFGAP3, ARFGEF1, ARFRP1, ARHGAP15, ARHGAP26, …
19538	protein metabolic process	GO_BiologicalProcess_09.12.2013_15h39	[3, 4]	Group13	24.687	1124	3.8 E-7	7.7 E-4	1.7 E-12	8.5 E-12	[A2M, AARS, AARS2, AATF, ABCA1, ACACA, ACAN, ACE, ACE2, ACO1, ACSL1, ACTL6A, ACVR2B, ADAM10, ADAM12, ADAM17, ADAM22, ADAM23, ADAM28, ADAM32, ADAM9, ADAMTS12, ADAMTS13, ADAMTS17, ADAMTS18, ADAMTS19, ADAMTS2, ADAMTS20, ADAMTS6, ADAMTS9, ADAR, ADCY1, ADCY2, ADCY7, ADGB, ADH5, ADPRHL1, ADSL, AFG3L2, AGA, AGBL1, AGTPBP1, AHRR, AHSA1, AIMP2, AKR1A1, AKTIP, ALG1, ALG12, ALG14, ALG5, ALG6, ALG8, ALG9, AL…
6796	phosphate-containing compound metabolic process	GO_BiologicalProcess_09.12.2013_15h39	[4]	Group13	26.3398	752	1.6 E-9	3.2 E-6	1.7 E-12	8.5 E-12	[ABCA1, ABCC1, ABCG5, ACACA, ACACB, ACAP2, ACLY, ACP6, ACPP, ACSL1, ACSL6, ACVR2B, ADAL, ADAM10, ADAM17, ADAM9, ADAP1, ADAP2, ADAR, ADCY1, ADCY2, ADCY7, ADK, ADSL, ADSS, AGPAT4, AGPAT9, AHSA1, AK1, AK7, AKD1, AKTIP, ALDH1A1, ALDOB, ALPI, ALS2, ANAPC2, ANKLE2, ANKRD6, ANKS1B, ANTXR1, APIP, APLP2, APTX, ARAP2, ARFGAP2, ARFGAP3, ARFGEF1, ARFRP1, ARHGAP15, ARHGAP26, ARHGAP6, ARHGEF10, ARHGEF5, ARL1, …
43412	macromolecule modification	GO_BiologicalProcess_09.12.2013_15h39	[4]	Group13	26.5801	778	1.0 E-10	2.1 E-7	1.7 E-12	8.5 E-12	[AARS, ABCA1, ACSL1, ACTL6A, ACVR2B, ADAM10, ADAM17, ADAM9, ADAR, ADCY1, ADCY2, ADCY7, ADH5, ADPRHL1, ADSL, AGA, AGBL1, AGTPBP1, AHRR, AICDA, AIMP2, AKR1A1, AKTIP, ALG1, ALG12, ALG14, ALG5, ALG6, ALG8, ALG9, ALKBH3, ALKBH4, ALKBH8, ALS2, ANAPC2, ANAPC4, ANAPC5, ANKLE2, ANKS1B, ANTXR1, ANXA1, APLP2, ARFGEF1, ARID4A, ARL2BP, ARSB, ARSD, ARSG, ARSK, ASB14, ASB3, ASB4, ASCC3, ASH2L, ASNS, ASPH, ASRGL…
44267	cellular protein metabolic process	GO_BiologicalProcess_09.12.2013_15h39	[4, 5]	Group13	26.1459	964	1.3 E-11	2.7 E-8	1.7 E-12	8.5 E-12	[AARS, AARS2, ABCA1, ACE, ACE2, ACO1, ACSL1, ACTL6A, ACVR2B, ADAM10, ADAM17, ADAM9, ADAR, ADCY1, ADCY2, ADCY7, ADH5, ADPRHL1, ADSL, AFG3L2, AGA, AGBL1, AGTPBP1, AHRR, AHSA1, AIMP2, AKR1A1, AKTIP, ALG1, ALG12, ALG14, ALG5, ALG6, ALG8, ALG9, ALKBH4, ALS2, ANAPC2, ANAPC4, ANAPC5, ANKLE2, ANKRD42, ANKS1B, ANTXR1, ANXA1, ANXA2, APLP2, ARFGEF1, ARID4A, ARL2BP, ARSB, ARSD, ARSG, ARSK, ASB14, ASB3, ASB4,…
6464	cellular protein modification process	GO_BiologicalProcess_09.12.2013_15h39	[5, 6]	Group13	26.3195	743	2.4 E-9	4.9 E-6	1.7 E-12	8.5 E-12	[ABCA1, ACSL1, ACTL6A, ACVR2B, ADAM10, ADAM17, ADAM9, ADAR, ADCY1, ADCY2, ADCY7, ADH5, ADPRHL1, ADSL, AGA, AGBL1, AGTPBP1, AHRR, AIMP2, AKR1A1, AKTIP, ALG1, ALG12, ALG14, ALG5, ALG6, ALG8, ALG9, ALKBH4, ALS2, ANAPC2, ANAPC4, ANAPC5, ANKLE2, ANKS1B, ANTXR1, ANXA1, APLP2, ARFGEF1, ARID4A, ARL2BP, ARSB, ARSD, ARSG, ARSK, ASB14, ASB3, ASB4, ASH2L, ASNS, ASPH, ATAD5, ATG3, ATG7, ATM, ATP6V0A4, ATP7A, …
6996	organelle organization	GO_BiologicalProcess_09.12.2013_15h39	[3]	Group14	30.7549	827	6.1 E-31	1.2 E-27	3.5 E-33	4.2 E-32	[AARS2, AATF, ABCA1, ABCB1, ACACA, ACD, ACP2, ACTL6A, ACTR3, ACTR5, ADAM17, AFG3L2, AGTPBP1, AHCTF1, AHI1, AICDA, AIFM1, AIFM2, AK1, AKAP9, AKR1A1, AKTIP, ALG1, ALKBH3, ALKBH4, ALKBH8, ALS2, ALYREF, ANAPC2, ANAPC4, ANAPC5, ANK1, ANKLE2, ANLN, ANTXR1, ANXA1, ANXA11, ANXA2, AP2B1, AP3B1, AP5Z1, APAF1, APLP2, APPL1, APTX, ARCN1, ARFGEF1, ARFGEF2, ARHGAP10, ARHGAP21, ARHGAP26, ARHGAP6, ARHGEF10, ARHG…
22607	cellular component assembly	GO_BiologicalProcess_09.12.2013_15h39	[3]	Group14	27.9217	528	1.2 E-10	2.5 E-7	3.5 E-33	4.2 E-32	[AARS2, AASS, ABCA1, ACACA, ACACB, ACADL, ACADS, ACAT1, ACD, ACTN2, ACTR3, ADSL, AHCTF1, AHI1, AIFM1, ALDH1A1, ALDOB, ANLN, AP2B1, APOB, ARFGEF1, ARHGAP26, ARHGAP6, ARHGEF10, ARHGEF5, ARPC3, ARPC5, ASAP3, ATG16L1, ATG3, ATG4C, ATL2, ATP6V0A4, ATP6V1D, ATP7A, ATPAF1, ATXN2, BAG5, BBS10, BBS2, BBS5, BCLAF1, BCS1L, BECN1, BID, BMS1, C15orf42, C21orf33, C2CD3, CADM1, CADPS2, CARD10, CASP8, CASQ2, CAT…
43933	macromolecular complex subunit organization	GO_BiologicalProcess_09.12.2013_15h39	[3]	Group14	27.228	443	1.4 E-7	2.9 E-4	3.5 E-33	4.2 E-32	[AARS2, AASS, ABCA1, ABCA5, ACACA, ACACB, ACADL, ACADS, ACAT1, ACTN2, ACTR3, ADSL, AHCTF1, AIFM1, ALDH1A1, ALDOB, ANAPC2, ANLN, AP2B1, APOB, ARFGEF1, ARHGAP6, ARHGEF10, ARHGEF5, ARID1A, ARPC3, ARPC5, ASAP3, ASPH, ASRGL1, ATG16L1, ATL2, ATPAF1, ATRNL1, ATXN2, AURKA, BAZ1B, BBS10, BCLAF1, BCS1L, BID, BMS1, BNIP3, BRDT, BUB1B, C15orf42, C21orf33, CADPS2, CARD10, CASP8, CASQ2, CAT, CBR4, CCDC39, CCDC…
7010	cytoskeleton organization	GO_BiologicalProcess_09.12.2013_15h39	[4]	Group14	29.7155	282	1.0 E-8	2.0 E-5	3.5 E-33	4.2 E-32	[ACTR3, ALKBH4, ANK1, ANLN, ANTXR1, ARFGEF1, ARHGAP10, ARHGAP21, ARHGAP26, ARHGAP6, ARHGEF10, ARHGEF18, ARHGEF5, ARPC3, ARPC5, ASAP3, ASRGL1, ATP2C1, ATRNL1, AURKA, BBS2, BNIP2, BRCA1, BRCA2, BRWD1, BRWD3, BUB1B, CAPN10, CAPN6, CASR, CCDC88A, CCNF, CCP110, CDC42BPB, CDK1, CDK5RAP2, CECR2, CELSR1, CENPJ, CEP120, CEP135, CEP152, CEP192, CEP250, CEP57, CEP57L1, CEP63, CEP76, CFLAR, CHEK2, CKAP5, CKS…
70925	organelle assembly	GO_BiologicalProcess_09.12.2013_15h39	[4]	Group14	38.9058	128	2.6 E-12	5.4 E-9	3.5 E-33	4.2 E-32	[AHI1, ANLN, ARHGEF10, ARHGEF5, ATG16L1, ATG3, ATG4C, ATP6V1D, ATXN2, BBS10, BBS2, BBS5, BECN1, BMS1, C2CD3, CC2D2A, CCDC41, CELSR2, CELSR3, CENPC1, CENPE, CENPF, CEP192, CEP290, CEP63, CEP89, CFLAR, CHAF1A, CHEK2, CIRBP, CNOT1, CNOT6, CNOT7, CNOT8, CTSD, DDX3X, DICER1, DMD, DNAAF1, DYNC1H1, DYNC2H1, DZIP1, E2F4, EIF2A, ERAL1, FAM161A, FARP2, FHOD3, FOPNL, FOXP1, HAUS1, HAUS6, HAUS8, HCK, HDAC2, …
22411	cellular component disassembly	GO_BiologicalProcess_09.12.2013_15h39	[3]	Group15	31.3901	140	2.5 E-6	5.0 E-3	1.1 E-11	4.4 E-11	[ADAM10, ADAM17, ADAM9, AIFM1, APAF1, ARID1A, ASPH, AURKA, BAZ1B, BNIP3, CABIN1, CASP8, CDK1, CECR2, CEL, CLASP1, CLASP2, CLSPN, COL11A1, COL12A1, COL14A1, COL15A1, COL17A1, COL19A1, COL1A2, COL3A1, COL4A1, COL4A2, COL4A3, COL4A4, COL4A5, COL4A6, COL5A1, COL6A1, COL6A3, COL7A1, COL9A1, COL9A3, CTNNB1, CTSD, CTSH, DFFB, DPP4, DRAM1, DRAM2, DSG2, DSP, EPB41L4B, FAP, FGF13, FGFR4, FNTA, GAS2, GFM2, …
43062	extracellular structure organization	GO_BiologicalProcess_09.12.2013_15h39	[3]	Group15	35.3276	124	7.3 E-9	1.4 E-5	1.1 E-11	4.4 E-11	[ABI3BP, ACAN, ADAM10, ADAM17, ADAM9, ADAMTS2, ADAMTS20, ANXA2, APLP2, ATP6V0A4, ATP7A, B4GALT1, CCNA2, CD151, CD200, CD44, CEL, COL11A1, COL12A1, COL14A1, COL15A1, COL17A1, COL19A1, COL1A2, COL20A1, COL21A1, COL22A1, COL24A1, COL27A1, COL28A1, COL3A1, COL4A1, COL4A2, COL4A3, COL4A4, COL4A5, COL4A6, COL5A1, COL6A1, COL6A3, COL7A1, COL9A1, COL9A3, CRISPLD2, CRTAP, CTGF, CTSD, CTSH, CYR61, DMD, DMT…
6998	nuclear envelope organization	GO_BiologicalProcess_09.12.2013_15h39	[3, 5]	Group15	48.4375	31	2.9 E-6	5.7 E-3	1.1 E-11	4.4 E-11	[ANKLE2, CABIN1, CDK1, EPB41L4B, KTN1, LMNA, NEK8, NUP107, NUP133, NUP153, NUP155, NUP160, NUP188, NUP205, NUP214, NUP37, NUP43, NUP54, NUP85, NUP88, NUP93, NUPL2, PLK1, RAE1, RANBP2, SEH1L, SUN1, SYNE2, TOR1B, TPR, VRK1]
44243	multicellular organismal catabolic process	GO_BiologicalProcess_09.12.2013_15h39	[4]	Group15	42.5287	37	1.5 E-5	3.0 E-2	1.1 E-11	4.4 E-11	[ACE, ACE2, ADAM10, ADAM17, ADAM9, ADAMTS2, CEL, COL11A1, COL12A1, COL14A1, COL15A1, COL17A1, COL19A1, COL1A2, COL3A1, COL4A1, COL4A2, COL4A3, COL4A4, COL4A5, COL4A6, COL5A1, COL6A1, COL6A3, COL7A1, COL9A1, COL9A3, CTSD, CTSH, ENPEP, MMP1, MMP13, MMP16, MMP2, MMP27, PARP9, PEPD]
7077	mitotic nuclear envelope disassembly	GO_BiologicalProcess_09.12.2013_15h39	[4, 5, 6, 7]	Group15	61.3636	27	2.2 E-8	4.4 E-5	1.1 E-11	4.4 E-11	[CABIN1, CDK1, EPB41L4B, KTN1, LMNA, NEK8, NUP107, NUP133, NUP153, NUP155, NUP160, NUP188, NUP205, NUP214, NUP37, NUP43, NUP54, NUP85, NUP88, NUP93, NUPL2, PLK1, RAE1, RANBP2, SEH1L, TPR, VRK1]
22607	cellular component assembly	GO_BiologicalProcess_09.12.2013_15h39	[3]	Group2	27.9217	528	1.2 E-10	2.5 E-7	3.6 E-11	1.1 E-10	[AARS2, AASS, ABCA1, ACACA, ACACB, ACADL, ACADS, ACAT1, ACD, ACTN2, ACTR3, ADSL, AHCTF1, AHI1, AIFM1, ALDH1A1, ALDOB, ANLN, AP2B1, APOB, ARFGEF1, ARHGAP26, ARHGAP6, ARHGEF10, ARHGEF5, ARPC3, ARPC5, ASAP3, ATG16L1, ATG3, ATG4C, ATL2, ATP6V0A4, ATP6V1D, ATP7A, ATPAF1, ATXN2, BAG5, BBS10, BBS2, BBS5, BCLAF1, BCS1L, BECN1, BID, BMS1, C15orf42, C21orf33, C2CD3, CADM1, CADPS2, CARD10, CASP8, CASQ2, CAT…
30030	cell projection organization	GO_BiologicalProcess_09.12.2013_15h39	[3]	Group2	28.7744	324	3.1 E-8	6.2 E-5	3.6 E-11	1.1 E-10	[ACSL6, ACTN2, ACTR3, ADCY1, AFG3L2, AHI1, ALCAM, ALS2, ANK1, AP2A2, AP2B1, ARHGAP26, ARHGEF12, ASAP1, ATG7, ATP6V0A4, ATP6V1D, ATP7A, ATP8A2, ATXN10, ATXN2, AURKA, BBS10, BBS2, BBS5, BBS7, BBS9, BOC, C2CD3, CACNA1C, CACNA1D, CACNA1G, CACNA1I, CACNA1S, CAMK1D, CAPRIN2, CC2D2A, CCDC41, CCDC88A, CCP110, CD2AP, CDC20, CDK1, CDKL5, CECR2, CELSR2, CELSR3, CEP290, CEP89, CEP97, CHAT, CHL1, CHN1, CHRNA3…
32989	cellular component morphogenesis	GO_BiologicalProcess_09.12.2013_15h39	[3, 4]	Group2	27.5042	324	3.2 E-6	6.4 E-3	3.6 E-11	1.1 E-10	[ACTR3, ADCY1, AFG3L2, AHI1, ALCAM, ALS2, ANK1, ANTXR1, AP2A2, AP2B1, ARHGAP15, ARHGEF12, ARHGEF18, ASAP1, ATG7, ATP10A, ATP6V0A4, ATP6V1D, ATP7A, ATP8A2, ATXN2, BBS10, BBS2, BBS5, BBS7, BOC, BRCA1, BRWD1, BRWD3, C21orf33, C2CD3, CACNA1C, CACNA1D, CACNA1G, CACNA1I, CACNA1S, CADM1, CAPRIN2, CC2D2A, CCDC41, CDK1, CDKL5, CEL, CELSR2, CELSR3, CEP290, CEP89, CFLAR, CHL1, CHN1, CHRNA3, CIT, CLASP1, CLA…
10927	cellular component assembly involved in morphogenesis	GO_BiologicalProcess_09.12.2013_15h39	[3, 4, 5]	Group2	39.2473	73	8.5 E-8	1.6 E-4	3.6 E-11	1.1 E-10	[AHI1, ATP6V1D, BBS10, BBS2, BBS5, C2CD3, CC2D2A, CCDC41, CELSR2, CELSR3, CEP290, CEP89, CFLAR, DICER1, DMD, DNAAF1, DYNC2H1, DZIP1, E2F4, EPB41L3, FAM161A, FHOD3, FIG4, FOPNL, FOXP1, GNPAT, HDAC2, IFT140, IFT46, INTU, IQCB1, ITGB1, KIAA1009, KIF24, KIF27, KIF3A, LAMA5, LDB3, LRRC6, MKS1, MTMR2, MYBPC3, MYH10, MYH11, MYLK, MYLK3, MYPN, NEBL, NEK1, OBSCN, OBSL1, OCRL, OSBPL1A, PCM1, PCNT, PDGFRA, …
30031	cell projection assembly	GO_BiologicalProcess_09.12.2013_15h39	[4]	Group2	37.9447	96	6.5 E-9	1.3 E-5	3.6 E-11	1.1 E-10	[ACTN2, ACTR3, AHI1, ARHGAP26, ATP6V1D, BBS10, BBS2, BBS5, C2CD3, CC2D2A, CCDC41, CCDC88A, CD2AP, CELSR2, CELSR3, CEP290, CEP89, CYFIP1, DMD, DNAAF1, DYNC2H1, DZIP1, E2F4, FAM161A, FER, FGD2, FGD3, FGD5, FGD6, FNBP1L, FOPNL, GPM6A, IFT140, IFT46, INPPL1, INTS1, INTU, IQCB1, ITGB4, KANK1, KIAA1009, KIF24, KIF27, KIF3A, KIT, LAMA5, LRRC16A, LRRC6, MKS1, MTOR, MYH10, MYLK, MYLK3, MYO10, MYO3A, MYO3B…
44782	cilium organization	GO_BiologicalProcess_09.12.2013_15h39	[4]	Group2	47.7876	54	1.3 E-9	2.7 E-6	3.6 E-11	1.1 E-10	[AHI1, ATP6V1D, BBS10, BBS2, BBS5, C2CD3, CC2D2A, CCDC41, CELSR2, CELSR3, CEP290, CEP89, DMD, DNAAF1, DYNC2H1, DZIP1, E2F4, FAM161A, FOPNL, IFT122, IFT140, IFT43, IFT46, INTU, IQCB1, KIAA1009, KIF24, KIF27, KIF3A, LAMA5, LRRC6, MKS1, NEK1, NME7, OCRL, OSBPL1A, PCM1, PCNT, PKHD1, POC1B, PSAP, RP1, RPGR, RPGRIP1L, SPAG16, SPEF2, TCTN2, TMEM231, TMEM237, TMEM67, TTC21B, TTC26, WDR19, WDR35]
70925	organelle assembly	GO_BiologicalProcess_09.12.2013_15h39	[4]	Group2	38.9058	128	2.6 E-12	5.4 E-9	3.6 E-11	1.1 E-10	[AHI1, ANLN, ARHGEF10, ARHGEF5, ATG16L1, ATG3, ATG4C, ATP6V1D, ATXN2, BBS10, BBS2, BBS5, BECN1, BMS1, C2CD3, CC2D2A, CCDC41, CELSR2, CELSR3, CENPC1, CENPE, CENPF, CEP192, CEP290, CEP63, CEP89, CFLAR, CHAF1A, CHEK2, CIRBP, CNOT1, CNOT6, CNOT7, CNOT8, CTSD, DDX3X, DICER1, DMD, DNAAF1, DYNC1H1, DYNC2H1, DZIP1, E2F4, EIF2A, ERAL1, FAM161A, FARP2, FHOD3, FOPNL, FOXP1, HAUS1, HAUS6, HAUS8, HCK, HDAC2, …
902	cell morphogenesis	GO_BiologicalProcess_09.12.2013_15h39	[4, 5]	Group2	27.4864	304	7.1 E-6	1.3 E-2	3.6 E-11	1.1 E-10	[ACTR3, ADCY1, AFG3L2, AHI1, ALCAM, ALS2, ANK1, ANTXR1, AP2A2, AP2B1, ARHGAP15, ARHGEF12, ARHGEF18, ASAP1, ATG7, ATP10A, ATP6V0A4, ATP6V1D, ATP7A, ATP8A2, ATXN2, BBS10, BBS2, BBS5, BBS7, BOC, BRCA1, BRWD1, BRWD3, C21orf33, C2CD3, CACNA1C, CACNA1D, CACNA1G, CACNA1I, CACNA1S, CADM1, CAPRIN2, CC2D2A, CCDC41, CDK1, CDKL5, CEL, CELSR2, CELSR3, CEP290, CEP89, CHL1, CHN1, CHRNA3, CIT, CLASP1, CLASP2, CN…
32990	cell part morphogenesis	GO_BiologicalProcess_09.12.2013_15h39	[4, 5]	Group2	29.803	242	9.1 E-8	1.8 E-4	3.6 E-11	1.1 E-10	[ACTR3, ADCY1, AFG3L2, AHI1, ALCAM, ALS2, ANK1, AP2A2, AP2B1, ARHGEF12, ASAP1, ATG7, ATP6V0A4, ATP6V1D, ATP7A, ATP8A2, ATXN2, BBS10, BBS2, BBS5, BBS7, BOC, C2CD3, CACNA1C, CACNA1D, CACNA1G, CACNA1I, CACNA1S, CAPRIN2, CC2D2A, CCDC41, CDK1, CDKL5, CELSR2, CELSR3, CEP290, CEP89, CHL1, CHN1, CHRNA3, CIT, CLASP1, CLASP2, CNTN4, CNTN6, COBL, COL3A1, COL4A1, COL4A2, COL4A3, COL4A3BP, COL4A4, COL4A5, COL…
48858	cell projection morphogenesis	GO_BiologicalProcess_09.12.2013_15h39	[4, 5, 6]	Group2	29.6482	236	2.1 E-7	4.1 E-4	3.6 E-11	1.1 E-10	[ACTR3, ADCY1, AFG3L2, AHI1, ALCAM, ALS2, ANK1, AP2A2, AP2B1, ARHGEF12, ASAP1, ATG7, ATP6V0A4, ATP6V1D, ATP7A, ATP8A2, ATXN2, BBS10, BBS2, BBS5, BBS7, BOC, C2CD3, CACNA1C, CACNA1D, CACNA1G, CACNA1I, CACNA1S, CAPRIN2, CC2D2A, CCDC41, CDK1, CDKL5, CELSR2, CELSR3, CEP290, CEP89, CHL1, CHN1, CHRNA3, CIT, CLASP1, CLASP2, CNTN4, CNTN6, COBL, COL3A1, COL4A1, COL4A2, COL4A3, COL4A4, COL4A5, COL5A1, COL6A…
42384	cilium assembly	GO_BiologicalProcess_09.12.2013_15h39	[4, 5, 6, 7, 8]	Group2	47.1698	50	9.4 E-9	1.8 E-5	3.6 E-11	1.1 E-10	[AHI1, ATP6V1D, BBS10, BBS2, BBS5, C2CD3, CC2D2A, CCDC41, CELSR2, CELSR3, CEP290, CEP89, DMD, DNAAF1, DYNC2H1, DZIP1, E2F4, FAM161A, FOPNL, IFT140, IFT46, INTU, IQCB1, KIAA1009, KIF24, KIF27, KIF3A, LAMA5, LRRC6, MKS1, NEK1, OCRL, OSBPL1A, PCM1, PCNT, PKHD1, POC1B, PSAP, RP1, RPGR, RPGRIP1L, SPAG16, SPEF2, TCTN2, TMEM231, TMEM237, TMEM67, TTC26, WDR19, WDR35]
60271	cilium morphogenesis	GO_BiologicalProcess_09.12.2013_15h39	[5, 6, 7]	Group2	50	69	4.7 E-13	9.6 E-10	3.6 E-11	1.1 E-10	[ACTR3, AHI1, ASAP1, ATP6V1D, BBS10, BBS2, BBS5, BBS7, C2CD3, CC2D2A, CCDC41, CELSR2, CELSR3, CEP290, CEP89, DMD, DNAAF1, DYNC2H1, DZIP1, E2F4, FAM161A, FOPNL, GSN, IFT122, IFT140, IFT43, IFT46, IFT80, IFT88, INTU, IQCB1, IQUB, KIAA0586, KIAA1009, KIF24, KIF27, KIF3A, LAMA5, LRRC6, MKS1, NEK1, NPHP3, OCRL, OFD1, OSBPL1A, PCDP1, PCM1, PCNT, PKHD1, POC1B, PSAP, RP1, RPGR, RPGRIP1L, SPAG16, SPEF2, T…
51641	cellular localization	GO_BiologicalProcess_09.12.2013_15h39	[2, 3]	Group3	25.5053	631	6.3 E-6	1.2 E-2	9.3 E-9	1.8 E-8	[A2M, AACS, ABCA1, ABCC4, ABCC8, ACACA, ACACB, ACAP2, ACD, ACTN2, ACTR3, ACVR2B, ADAM9, ADAR, AGA, AHI1, AKR1A1, AKTIP, ALS2, ALYREF, ANAPC2, ANK1, ANKRD27, ANXA1, AP1G1, AP2A2, AP2B1, AP3B1, AP4B1, AP4E1, AP5Z1, APPL1, ARCN1, ARFGAP3, ARFGEF1, ARFGEF2, ARFIP1, ARFRP1, ARHGAP10, ARHGAP21, ARL1, ARL2BP, ARSB, ASPH, ASPM, ASPSCR1, ATG3, ATG4C, ATL2, ATM, ATP2A2, ATP2C1, ATP5A1, ATP6V0A4, ATP6V1D, A…
8104	protein localization	GO_BiologicalProcess_09.12.2013_15h39	[3]	Group3	26.0455	492	8.2 E-6	1.6 E-2	9.3 E-9	1.8 E-8	[ABCA1, ACAP2, ACD, ACTN2, ACTR3, ADAM9, ADAMTS9, ADAR, AHCTF1, AHI1, AKAP7, AKR1A1, AKTIP, ALS2, ANAPC2, ANK1, ANXA1, AP1G1, AP2A2, AP2B1, AP3B1, AP4B1, AP4E1, AP5Z1, APOB, APPL1, ARCN1, ARFGAP2, ARFGAP3, ARFGEF1, ARFGEF2, ARFIP1, ARFRP1, ARL1, ARL2BP, ASPH, ASPSCR1, ATG16L1, ATG3, ATG4A, ATG4C, ATG7, ATM, ATP6V0A2, ATP6V0A4, ATP6V1C2, ATP6V1D, ATP6V1H, ATP9B, BBS2, BBS5, BBS7, BBS9, BCAP29, BID…
71702	organic substance transport	GO_BiologicalProcess_09.12.2013_15h39	[3, 4]	Group3	25.4626	578	2.1 E-5	4.0 E-2	9.3 E-9	1.8 E-8	[AACS, ABCA1, ABCA12, ABCA4, ABCA5, ABCB11, ABCB6, ABCC2, ABCC3, ABCC5, ABCC8, ABCG2, ABCG5, ACACA, ACACB, ACD, ACE, ACSL1, ACSL6, ACVR2B, ADAM9, ADAMTS9, ADAR, AGA, AHCTF1, AKR1A1, AKTIP, ALYREF, ANAPC2, ANK1, ANXA1, AP1G1, AP2A2, AP2B1, AP3B1, AP4B1, AP4E1, AP5Z1, APOB, APOO, APPL1, ARCN1, ARFGAP2, ARFGAP3, ARFGEF1, ARFGEF2, ARFIP1, ARFRP1, ASPH, ASPSCR1, ATG16L1, ATG3, ATG4A, ATG4C, ATG7, ATP1…
71705	nitrogen compound transport	GO_BiologicalProcess_09.12.2013_15h39	[3, 4]	Group3	29.0323	198	9.1 E-6	1.7 E-2	9.3 E-9	1.8 E-8	[AACS, ABCA1, ABCA12, ABCB6, ABCC2, ABCC8, ABCG2, ACACA, ACACB, ACVR2B, AGA, AHCTF1, ALYREF, ANXA1, ATP11B, ATP8A1, ATP9B, ATXN2, C5, CA2, CABIN1, CACNA1C, CACNA1D, CAPN10, CDC40, CHD7, CHPT1, CHRNA3, CHRNA4, CKAP5, COL4A3BP, CPSF2, CPSF3, CTNS, CUBN, CYB5R4, CYLD, DDC, DHX38, DISP1, EIF2AK3, ENY2, EPB41L4B, EPHA5, EYS, FAM3B, FLVCR2, FMR1, GHRHR, GIF, GLE1, GPLD1, HARS, HEATR6, HELLS, HIF1A, HMG…
46907	intracellular transport	GO_BiologicalProcess_09.12.2013_15h39	[3, 4, 5]	Group3	26.4323	406	1.3 E-5	2.5 E-2	9.3 E-9	1.8 E-8	[ABCA1, ACACA, ACACB, ACD, ADAR, AKR1A1, AKTIP, ALS2, ALYREF, ANAPC2, ANK1, ANKRD27, AP1G1, AP2A2, AP2B1, AP3B1, AP4B1, AP4E1, AP5Z1, ARCN1, ARFGAP3, ARFGEF2, ARFIP1, ARFRP1, ARHGAP10, ARHGAP21, ARL1, ARSB, ASPH, ASPSCR1, ATG3, ATG4C, ATL2, ATP2A2, ATP2C1, ATP5A1, ATP6V0A4, ATP7B, ATP8, BBS2, BCAP29, BID, BMPR1A, BNIP3, C21orf33, CABIN1, CACNA1C, CAPN10, CASP8, CASQ2, CASR, CBLB, CCDC109B, CCDC90…
6403	RNA localization	GO_BiologicalProcess_09.12.2013_15h39	[3]	Group4	40.1099	73	2.9 E-8	5.9 E-5	4.7 E-8	4.7 E-8	[AHCTF1, ALYREF, ATXN2, CABIN1, CDC40, CKAP5, CPSF2, CPSF3, DHX38, ENY2, EPB41L4B, EXOSC10, EYS, FMR1, GLE1, HARS, HIF1A, HNRNPA2B1, HPSE, IGF2BP2, IWS1, KIF5C, KTN1, LRPPRC, MCM3AP, MRPL18, MYO1C, MYO1E, NCBP1, NUP107, NUP133, NUP153, NUP155, NUP160, NUP188, NUP205, NUP214, NUP37, NUP43, NUP54, NUP85, NUP88, NUP93, NUPL2, PNPT1, RAE1, RANBP2, RBM39, RFTN1, SEH1L, SIDT1, SLBP, SLC7A9, SMG1, SMG6,…
22411	cellular component disassembly	GO_BiologicalProcess_09.12.2013_15h39	[3]	Group4	31.3901	140	2.5 E-6	5.0 E-3	4.7 E-8	4.7 E-8	[ABI3BP, ACAN, ACE, ACE2, ADAM10, ADAM17, ADAM9, ADAMTS2, ADAMTS20, AIFM1, ANKLE2, ANXA2, APAF1, APLP2, ARID1A, ASPH, ATP6V0A4, ATP7A, AURKA, B4GALT1, BAZ1B, BNIP3, CABIN1, CASP8, CCNA2, CD151, CD200, CD44, CDK1, CECR2, CEL, CLASP1, CLASP2, CLSPN, COL11A1, COL12A1, COL14A1, COL15A1, COL17A1, COL19A1, COL1A2, COL20A1, COL21A1, COL22A1, COL24A1, COL27A1, COL28A1, COL3A1, COL4A1, COL4A2, COL4A3, COL…
71702	organic substance transport	GO_BiologicalProcess_09.12.2013_15h39	[3, 4]	Group4	25.4626	578	2.1 E-5	4.0 E-2	4.7 E-8	4.7 E-8	[AACS, ABCA1, ABCA12, ABCA4, ABCA5, ABCB11, ABCB6, ABCC2, ABCC3, ABCC5, ABCC8, ABCG2, ABCG5, ACACA, ACACB, ACD, ACE, ACSL1, ACSL6, ACVR2B, ADAM9, ADAMTS9, ADAR, AGA, AHCTF1, AKR1A1, AKTIP, ALYREF, ANAPC2, ANK1, ANXA1, AP1G1, AP2A2, AP2B1, AP3B1, AP4B1, AP4E1, AP5Z1, APOB, APOO, APPL1, ARCN1, ARFGAP2, ARFGAP3, ARFGEF1, ARFGEF2, ARFIP1, ARFRP1, ASPH, ASPSCR1, ATG16L1, ATG3, ATG4A, ATG4C, ATG7, ATP1…
71705	nitrogen compound transport	GO_BiologicalProcess_09.12.2013_15h39	[3, 4]	Group4	29.0323	198	9.1 E-6	1.7 E-2	4.7 E-8	4.7 E-8	[AACS, ABCA1, ABCA12, ABCB6, ABCC2, ABCC8, ABCG2, ACACA, ACACB, ACVR2B, AGA, AHCTF1, ALYREF, ANXA1, ATP11B, ATP8A1, ATP9B, ATXN2, C5, CA2, CABIN1, CACNA1C, CACNA1D, CAPN10, CDC40, CHD7, CHPT1, CHRNA3, CHRNA4, CKAP5, COL4A3BP, CPSF2, CPSF3, CTNS, CUBN, CYB5R4, CYLD, DDC, DHX38, DISP1, EIF2AK3, ENY2, EPB41L4B, EPHA5, EYS, FAM3B, FLVCR2, FMR1, GHRHR, GIF, GLE1, GPLD1, HARS, HEATR6, HELLS, HIF1A, HMG…
6997	nucleus organization	GO_BiologicalProcess_09.12.2013_15h39	[4]	Group4	46	46	9.4 E-8	1.8 E-4	4.7 E-8	4.7 E-8	[AHCTF1, ANKLE2, CABIN1, CDK1, CTDSPL, EPB41L4B, GOPC, KDM3A, KTN1, LMNA, MAP7, NEK8, NUMA1, NUP107, NUP133, NUP153, NUP155, NUP160, NUP188, NUP205, NUP214, NUP37, NUP43, NUP54, NUP85, NUP88, NUP93, NUPL2, PLK1, POLR1B, PSME4, RAE1, RANBP2, RRN3, SEH1L, SRPK1, SUN1, SYNE1, SYNE2, TBPL1, TMEM48, TOR1B, TPR, USPL1, VRK1, WEE2]
6998	nuclear envelope organization	GO_BiologicalProcess_09.12.2013_15h39	[3, 5]	Group4	48.4375	31	2.9 E-6	5.7 E-3	4.7 E-8	4.7 E-8	[ANKLE2, CABIN1, CDK1, EPB41L4B, KTN1, LMNA, NEK8, NUP107, NUP133, NUP153, NUP155, NUP160, NUP188, NUP205, NUP214, NUP37, NUP43, NUP54, NUP85, NUP88, NUP93, NUPL2, PLK1, RAE1, RANBP2, SEH1L, SUN1, SYNE2, TOR1B, TPR, VRK1]
15931	nucleobase-containing compound transport	GO_BiologicalProcess_09.12.2013_15h39	[4, 5]	Group4	40	80	7.6 E-9	1.5 E-5	4.7 E-8	4.7 E-8	[AHCTF1, ALYREF, ATXN2, CABIN1, CDC40, CKAP5, CPSF2, CPSF3, DHX38, ENY2, EPB41L4B, EYS, FMR1, GLE1, HARS, HIF1A, HNRNPA2B1, HPSE, IGF2BP2, IWS1, KIF5C, KTN1, LRPPRC, MCM3AP, MRPL18, MYO1C, MYO1E, NCBP1, NUP107, NUP133, NUP153, NUP155, NUP160, NUP188, NUP205, NUP214, NUP37, NUP43, NUP54, NUP85, NUP88, NUP93, NUPL2, PNPT1, RAE1, RANBP2, RBM39, RFTN1, RIPK1, RPAIN, SEH1L, SIDT1, SLBP, SLC28A1, SLC28…
6999	nuclear pore organization	GO_BiologicalProcess_09.12.2013_15h39	[5]	Group4	90	9	1.0 E-5	1.9 E-2	4.7 E-8	4.7 E-8	[AHCTF1, NUP107, NUP133, NUP153, NUP205, NUP93, SEH1L, TMEM48, TPR]
50658	RNA transport	GO_BiologicalProcess_09.12.2013_15h39	[3, 4, 5, 6, 7]	Group4	41.1429	72	1.0 E-8	2.1 E-5	4.7 E-8	4.7 E-8	[AHCTF1, ALYREF, ATXN2, CABIN1, CDC40, CKAP5, CPSF2, CPSF3, DHX38, ENY2, EPB41L4B, EYS, FMR1, GLE1, HARS, HIF1A, HNRNPA2B1, HPSE, IGF2BP2, IWS1, KIF5C, KTN1, LRPPRC, MCM3AP, MRPL18, MYO1C, MYO1E, NCBP1, NUP107, NUP133, NUP153, NUP155, NUP160, NUP188, NUP205, NUP214, NUP37, NUP43, NUP54, NUP85, NUP88, NUP93, NUPL2, PNPT1, RAE1, RANBP2, RBM39, RFTN1, SEH1L, SIDT1, SLBP, SLC7A9, SMG1, SMG6, SRRM1, S…
7077	mitotic nuclear envelope disassembly	GO_BiologicalProcess_09.12.2013_15h39	[4, 5, 6, 7]	Group4	61.3636	27	2.2 E-8	4.4 E-5	4.7 E-8	4.7 E-8	[CABIN1, CDK1, EPB41L4B, KTN1, LMNA, NEK8, NUP107, NUP133, NUP153, NUP155, NUP160, NUP188, NUP205, NUP214, NUP37, NUP43, NUP54, NUP85, NUP88, NUP93, NUPL2, PLK1, RAE1, RANBP2, SEH1L, TPR, VRK1]
51028	mRNA transport	GO_BiologicalProcess_09.12.2013_15h39	[4, 5, 6, 7, 8]	Group4	40.7643	64	1.0 E-7	2.0 E-4	4.7 E-8	4.7 E-8	[AHCTF1, ALYREF, CABIN1, CDC40, CPSF2, CPSF3, DHX38, ENY2, EPB41L4B, EYS, FMR1, GLE1, HARS, HIF1A, HPSE, IGF2BP2, IWS1, KIF5C, KTN1, LRPPRC, MCM3AP, MYO1C, MYO1E, NCBP1, NUP107, NUP133, NUP153, NUP155, NUP160, NUP188, NUP205, NUP214, NUP37, NUP43, NUP54, NUP85, NUP88, NUP93, NUPL2, RAE1, RANBP2, RBM39, SEH1L, SLBP, SLC7A9, SMG1, SMG6, SRRM1, SRSF1, SRSF4, SRSF5, SRSF6, SRSF7, SUPT6H, THOC1, THOC2…
6405	RNA export from nucleus	GO_BiologicalProcess_09.12.2013_15h39	[4, 5, 6, 7, 8, 9]	Group4	41.0526	39	2.5 E-5	4.8 E-2	4.7 E-8	4.7 E-8	[ALYREF, CABIN1, CDC40, CPSF2, CPSF3, DHX38, EYS, GLE1, HARS, HIF1A, HPSE, IWS1, NCBP1, NUP107, NUP133, NUP153, NUP155, NUP160, NUP214, RAE1, RBM39, SLBP, SLC7A9, SMG1, SMG6, SRRM1, SRSF1, SRSF4, SRSF5, SRSF6, SRSF7, SUPT6H, THOC1, THOC2, TPR, TSC1, UPF2, UPF3B, ZC3H3]
51168	nuclear export	GO_BiologicalProcess_09.12.2013_15h39	[6, 7, 8]	Group4	36.7742	57	2.1 E-5	4.1 E-2	4.7 E-8	4.7 E-8	[ADAR, ALYREF, CABIN1, CDC40, CPSF2, CPSF3, DHX38, EPB41L4B, EYS, GAS6, GLE1, HARS, HIF1A, HPSE, HTT, IWS1, KTN1, LSG1, MDM2, NCBP1, NEMF, NUP107, NUP133, NUP153, NUP155, NUP160, NUP214, NUPL2, PKD1, PRKCA, RAE1, RANGAP1, RBM39, REXO2, SDAD1, SLBP, SLC7A9, SMG1, SMG6, SRRM1, SRSF1, SRSF4, SRSF5, SRSF6, SRSF7, STRADB, SUPT6H, THOC1, THOC2, TPR, TSC1, TXN, UPF2, UPF3B, XPO1, XPO5, ZC3H3]
6406	mRNA export from nucleus	GO_BiologicalProcess_09.12.2013_15h39	[5, 6, 7, 8, 9, 10]	Group4	43.5294	37	8.2 E-6	1.5 E-2	4.7 E-8	4.7 E-8	[ALYREF, CABIN1, CDC40, CPSF2, CPSF3, DHX38, EYS, GLE1, HARS, HIF1A, HPSE, IWS1, NCBP1, NUP107, NUP133, NUP155, NUP160, NUP214, RAE1, RBM39, SLBP, SLC7A9, SMG1, SMG6, SRRM1, SRSF1, SRSF4, SRSF5, SRSF6, SRSF7, SUPT6H, THOC1, THOC2, TPR, UPF2, UPF3B, ZC3H3]
51726	regulation of cell cycle	GO_BiologicalProcess_09.12.2013_15h39	[3, 4]	Group5	28.1638	227	1.9 E-5	3.8 E-2	4.2 E-30	4.6 E-29	[AATF, ACACA, ADAM17, AK1, ALG1, ANAPC2, ANAPC4, ANAPC5, ANLN, ASNS, ASUN, ATM, ATP6V0A4, AURKA, BID, BIRC6, BRCA1, BRCA2, BUB1, BUB1B, C15orf42, C21orf33, CABIN1, CASP2, CCNA1, CCNA2, CCNE1, CCNF, CCNG1, CCNL1, CCNL2, CCNT2, CCP110, CDAN1, CDC16, CDC20, CDC23, CDC25A, CDC73, CDK1, CDK13, CDK5RAP2, CENPE, CENPF, CENPJ, CEP76, CFH, CHEK2, CHFR, CHN1, CKS2, CLSPN, CPOX, CRLF3, CSPP1, CTGF, CTNNB1, …
75	cell cycle checkpoint	GO_BiologicalProcess_09.12.2013_15h39	[4, 5]	Group5	34.0824	91	4.0 E-6	7.8 E-3	4.2 E-30	4.6 E-29	[ANAPC2, ANAPC4, ANAPC5, ANTXR1, ATM, ATR, BACH1, BRCA1, BRCC3, BRE, BRIP1, BUB1, BUB1B, C15orf42, CASP2, CCNA2, CCNG1, CDC14B, CDC16, CDC20, CDC23, CDC45, CDK1, CDK5RAP2, CENPE, CENPF, CEP63, CHEK2, CHFR, CLSPN, CYR61, DLG1, DNA2, DTL, ERCC4, FAM175A, FANCG, GIGYF2, HPSE, HSF1, IDUA, INTS7, KLHL22, KNTC1, LCMT1, MAD1L1, MAD2L1, MAPK14, MDM2, MMAB, MRE11A, MSH2, NAE1, NBN, NEK11, PCID2, PIDD, PLK…
819	sister chromatid segregation	GO_BiologicalProcess_09.12.2013_15h39	[4, 5]	Group5	50	33	5.6 E-7	1.1 E-3	4.2 E-30	4.6 E-29	[CDC23, CENPE, CEP250, CHL1, CIT, DDX11, DIS3L2, DLGAP5, DSCC1, INO80, KATNB1, KIF18A, KIF25, KLHL22, MAD2L1, NCAPD2, NCAPD3, NCAPG, NDC80, NIPBL, PINX1, PLK1, RB1, SEH1L, SMC2, SMC4, SMC5, SPAG5, TEX14, TOP2A, TOP2B, TPR, TTN]
6974	cellular response to DNA damage stimulus	GO_BiologicalProcess_09.12.2013_15h39	[4, 5]	Group5	34.6103	262	4.3 E-16	8.8 E-13	4.2 E-30	4.6 E-29	[AATF, ACD, ACTL6A, ACTR5, ALKBH3, ALKBH8, ALYREF, ANTXR1, AP5Z1, APTX, ARHGEF5, ASCC3, ASH2L, ATAD5, ATM, ATR, ATRX, BACH1, BAZ1B, BCLAF1, BRCA1, BRCA2, BRCC3, BRE, BRIP1, C15orf42, CACNA1C, CASP2, CCDC88A, CCNA2, CCNG1, CD44, CDC14B, CDK1, CEL, CEP63, CHD1L, CHEK2, CHRNA4, CLSPN, CUL4A, CUL4B, CYR61, DCLRE1A, DDB2, DDX1, DDX5, DEK, DNA2, DTL, EGFR, EGLN3, EP300, ERCC4, ERCC5, ERCC6, ERCC6L2, ER…
44770	cell cycle phase transition	GO_BiologicalProcess_09.12.2013_15h39	[4, 5]	Group5	36.0996	174	8.1 E-13	1.6 E-9	4.2 E-30	4.6 E-29	[ABCB1, ADAM17, AKAP9, ALG1, ANAPC2, ANAPC4, ANAPC5, ARHGEF5, ATM, ATP6V0A4, AZI1, BACH1, BID, BRIP1, BUB1, BUB1B, C15orf42, CACNA1C, CASP2, CCNA1, CCNA2, CCNE1, CCNG1, CCP110, CDC16, CDC20, CDC23, CDC25A, CDC45, CDC7, CDC73, CDK1, CDK14, CDK5RAP2, CENPE, CENPF, CENPJ, CEP135, CEP152, CEP192, CEP250, CEP290, CEP57, CEP63, CEP76, CEP78, CFH, CHEK2, CHFR, CHL1, CIT, CKAP5, CLASP1, CLSPN, CNTRL, CPO…
7067	mitosis	GO_BiologicalProcess_09.12.2013_15h39	[4, 5, 6]	Group5	37.1287	150	2.7 E-12	5.4 E-9	4.2 E-30	4.6 E-29	[ANAPC2, ANAPC4, ANAPC5, ANKLE2, ANLN, ARHGEF10, ARHGEF5, ASPM, ASUN, ATM, AURKA, BIRC6, BOD1, BUB1, BUB1B, CCNA1, CCNA2, CCNF, CCNG1, CD2AP, CDC16, CDC20, CDC23, CDC25A, CDK1, CDK11B, CDK13, CENPC1, CENPE, CENPF, CEP250, CEP63, CETN1, CHEK2, CHFR, CHL1, CIT, CKAP5, CLASP1, CLASP2, CLIP1, CTDP1, CYR61, DCLRE1A, DDX11, DIS3L2, DLGAP5, DSCC1, DST, EGF, EML4, EREG, EXOSC7, HAUS1, HAUS6, HAUS8, HELLS…
31577	spindle checkpoint	GO_BiologicalProcess_09.12.2013_15h39	[5, 6]	Group5	48.1481	26	2.1 E-5	4.0 E-2	4.2 E-30	4.6 E-29	[ANAPC2, ANAPC4, ANAPC5, ATM, BUB1, BUB1B, CDC16, CDC20, CDC23, CDK5RAP2, CENPE, CENPF, HSF1, IDUA, KLHL22, LCMT1, MAD1L1, MAD2L1, PCID2, PLK1, PROC, TERF1, TEX14, TPR, TTK, USP44]
70	mitotic sister chromatid segregation	GO_BiologicalProcess_09.12.2013_15h39	[5, 6, 7]	Group5	49.2064	31	1.9 E-6	3.7 E-3	4.2 E-30	4.6 E-29	[CDC23, CENPE, CEP250, CHL1, CIT, DDX11, DIS3L2, DLGAP5, DSCC1, INO80, KATNB1, KIF18A, KIF25, KLHL22, MAD2L1, NCAPD2, NCAPD3, NCAPG, NDC80, NIPBL, PINX1, PLK1, RB1, SEH1L, SMC2, SMC4, SMC5, SPAG5, TEX14, TPR, TTN]
7091	metaphase/anaphase transition of mitotic cell cycle	GO_BiologicalProcess_09.12.2013_15h39	[5, 6, 7]	Group5	48.2759	28	9.5 E-6	1.8 E-2	4.2 E-30	4.6 E-29	[ANAPC2, ANAPC4, ANAPC5, ATM, BUB1, BUB1B, CDC16, CDC20, CDC23, CENPE, CENPF, CIT, DLGAP5, IDUA, KLHL22, LCMT1, MAD1L1, MAD2L1, PCID2, PLK1, PROC, RB1, SMC5, TERF1, TEX14, TPR, TTK, USP44]
7094	mitotic spindle assembly checkpoint	GO_BiologicalProcess_09.12.2013_15h39	[6, 7, 8, 9, 10, 11]	Group5	54.5455	24	2.7 E-6	5.3 E-3	4.2 E-30	4.6 E-29	[ANAPC2, ANAPC4, ANAPC5, ATM, BUB1, BUB1B, CDC16, CDC20, CDC23, CENPE, CENPF, IDUA, KLHL22, LCMT1, MAD1L1, MAD2L1, PCID2, PLK1, PROC, TERF1, TEX14, TPR, TTK, USP44]
6793	phosphorus metabolic process	GO_BiologicalProcess_09.12.2013_15h39	[3]	Group6	26.3702	765	8.6 E-10	1.7 E-6	1.5 E-22	1.3 E-21	[A2M, AADAT, AARS, AARS2, AASS, AATF, ABCA1, ABCC1, ABCG5, ACACA, ACACB, ACAN, ACAP2, ACE, ACE2, ACLY, ACO1, ACP6, ACPP, ACSL1, ACSL6, ACSM4, ACSS1, ACSS2, ACTL6A, ACVR2B, ADAL, ADAM10, ADAM12, ADAM17, ADAM22, ADAM23, ADAM28, ADAM32, ADAM9, ADAMTS12, ADAMTS13, ADAMTS17, ADAMTS18, ADAMTS19, ADAMTS2, ADAMTS20, ADAMTS6, ADAMTS9, ADAP1, ADAP2, ADAR, ADCY1, ADCY2, ADCY7, ADGB, ADH5, ADK, ADPRHL1, ADSL…
44248	cellular catabolic process	GO_BiologicalProcess_09.12.2013_15h39	[3]	Group6	27.008	538	1.7 E-8	3.5 E-5	1.5 E-22	1.3 E-21	[AADAT, AASS, ABCC1, ABCG5, ACAD11, ACADL, ACADM, ACADS, ACAN, ACAP2, ACAT1, ACE, ACLY, ACOX3, ACSF3, ACSL1, ADAL, ADAM9, ADAMTS13, ADAMTS9, ADAP1, ADAP2, ADH5, ADSL, ADSS, AGXT2, AHSA1, AIFM1, AKR1A1, ALDH1A1, ALDH1L2, ALDH7A1, ALDOB, ALS2, AMACR, ANAPC2, ANAPC4, ANAPC5, APAF1, APOB, ARAP2, ARFGAP2, ARFGAP3, ARFGEF1, ARFRP1, ARHGAP15, ARHGAP26, ARHGAP6, ARHGEF10, ARHGEF5, ARL1, ARSB, ASAP1, ASAP…
44281	small molecule metabolic process	GO_BiologicalProcess_09.12.2013_15h39	[3]	Group6	25.4121	740	1.3 E-6	2.6 E-3	1.5 E-22	1.3 E-21	[AACS, AADAT, AARS, AARS2, AASDH, AASS, ABCA1, ABCB1, ABCB11, ABCC1, ABCC3, ABCC5, ABCC8, ABCD4, ABCG2, ABCG5, ACACA, ACACB, ACAD11, ACADL, ACADM, ACADS, ACAN, ACAP2, ACAT1, ACD, ACLY, ACO1, ACOX3, ACPP, ACSF2, ACSF3, ACSL1, ACSL6, ACSM4, ACSM5, ACSS1, ACSS2, ADAL, ADAP1, ADAP2, ADCK3, ADCY1, ADCY2, ADCY7, ADH5, ADHFE1, ADK, ADSL, ADSS, AGA, AGL, AGPAT4, AGPAT9, AGPS, AGXT2, AHSA1, AIMP2, AK1, AK…
44712	single-organism catabolic process	GO_BiologicalProcess_09.12.2013_15h39	[3]	Group6	27.3121	378	9.9 E-7	1.9 E-3	1.5 E-22	1.3 E-21	[AADAT, AASS, ABCC1, ABCG5, ACAD11, ACADL, ACADM, ACADS, ACAN, ACAP2, ACAT1, ACE, ACE2, ACLY, ACOX3, ACSF3, ADAL, ADAM10, ADAM17, ADAM9, ADAMTS2, ADAP1, ADAP2, ADH5, ADPGK, ADSL, ADSS, AGL, AGXT2, AHSA1, AKR1A1, ALDH1A1, ALDH1L2, ALDH7A1, ALDOB, ALS2, AMACR, ANAPC2, APOB, ARAP2, ARFGAP2, ARFGAP3, ARFGEF1, ARFRP1, ARHGAP15, ARHGAP26, ARHGAP6, ARHGEF10, ARHGEF5, ARL1, ARSB, ASAP1, ASAP2, ASAP3, ASR…
1901135	carbohydrate derivative metabolic process	GO_BiologicalProcess_09.12.2013_15h39	[3]	Group6	26.4138	397	1.8 E-5	3.4 E-2	1.5 E-22	1.3 E-21	[AATF, ABCA1, ABCC1, ABCC5, ABCG5, ACACA, ACACB, ACAN, ACAP2, ACLY, ACPP, ADAL, ADAMTS13, ADAMTS9, ADAP1, ADAP2, ADCY1, ADCY2, ADCY7, ADK, ADSL, ADSS, AGXT2, AHSA1, AK1, AKD1, ALDH1A1, ALDOB, ALG1, ALG12, ALG14, ALG5, ALG6, ALG8, ALG9, ALS2, APIP, ARAP2, ARFGAP2, ARFGAP3, ARFGEF1, ARFRP1, ARHGAP15, ARHGAP26, ARHGAP6, ARHGEF10, ARHGEF5, ARL1, ARSB, ARSD, ARSG, ARSK, ASAH1, ASAP1, ASAP2, ASAP3, ATA…
1901564	organonitrogen compound metabolic process	GO_BiologicalProcess_09.12.2013_15h39	[3]	Group6	25.8919	508	1.1 E-5	2.2 E-2	1.5 E-22	1.3 E-21	[AADAT, AARS, AARS2, AASS, ABCA1, ABCB6, ABCC1, ABCC5, ABCD4, ABCG2, ABCG5, ACACA, ACACB, ACAN, ACAP2, ACAT1, ACE, ACLY, ACPP, ADAL, ADAMTS13, ADAP1, ADAP2, ADCY1, ADCY2, ADCY7, ADK, ADSL, ADSS, AGA, AGK, AGXT2, AHSA1, AIMP2, AK1, AKD1, ALAS1, ALDH18A1, ALDH1A1, ALDH1L2, ALDH7A1, ALDOB, ALS2, ANK1, AOX1, APIP, ARAP2, ARFGAP2, ARFGAP3, ARFGEF1, ARFRP1, ARHGAP15, ARHGAP26, ARHGAP6, ARHGEF10, ARHGEF…
1901575	organic substance catabolic process	GO_BiologicalProcess_09.12.2013_15h39	[3]	Group6	26.8156	576	1.5 E-8	3.0 E-5	1.5 E-22	1.3 E-21	[AADAT, AASS, ABCC1, ABCG5, ACAD11, ACADL, ACADM, ACADS, ACAN, ACAP2, ACAT1, ACE, ACE2, ACLY, ACOX3, ACSF3, ADAL, ADAM9, ADAMTS13, ADAMTS9, ADAP1, ADAP2, ADH5, ADPGK, ADSL, ADSS, AGL, AGXT2, AHSA1, AIFM1, AKR1A1, ALDH1A1, ALDH1L2, ALDH7A1, ALDOB, ALS2, AMACR, ANAPC2, ANAPC4, ANAPC5, APAF1, APOB, ARAP2, ARFGAP2, ARFGAP3, ARFGEF1, ARFRP1, ARHGAP15, ARHGAP26, ARHGAP6, ARHGEF10, ARHGEF5, ARL1, ARSB, …
1901657	glycosyl compound metabolic process	GO_BiologicalProcess_09.12.2013_15h39	[3]	Group6	29.2929	203	3.7 E-6	7.2 E-3	1.5 E-22	1.3 E-21	[ABCC1, ABCG5, ACACA, ACACB, ACAP2, ACLY, ACPP, ADAL, ADAP1, ADAP2, ADK, ADSL, ADSS, AGXT2, AHSA1, AK1, AKD1, ALDH1A1, ALDOB, ALS2, APIP, ARAP2, ARFGAP2, ARFGAP3, ARFGEF1, ARFRP1, ARHGAP15, ARHGAP26, ARHGAP6, ARHGEF10, ARHGEF5, ARL1, ASAP1, ASAP2, ASAP3, ATL2, ATP12A, ATP1A1, ATP4A, ATP5A1, ATP5G3, ATP6V1H, ATP8, ATP8B2, BNIP2, CACNA1C, CASR, CBR4, CDKL5, CECR1, CHD1L, CHN1, CTNS, CTPS2, DCK, DDX…
19637	organophosphate metabolic process	GO_BiologicalProcess_09.12.2013_15h39	[3, 4]	Group6	27.9192	373	1.0 E-7	2.0 E-4	1.5 E-22	1.3 E-21	[ABCA1, ABCC1, ABCG5, ACACA, ACACB, ACAP2, ACLY, ACP6, ACPP, ACSL6, ADAL, ADAP1, ADAP2, ADCY1, ADCY2, ADCY7, ADK, ADSL, ADSS, AGPAT4, AGPAT9, AHSA1, AK1, AK7, AKD1, ALDH1A1, ALDOB, ALS2, ANAPC2, ARAP2, ARFGAP2, ARFGAP3, ARFGEF1, ARFRP1, ARHGAP15, ARHGAP26, ARHGAP6, ARHGEF10, ARHGEF5, ARL1, ASAP1, ASAP2, ASAP3, ATAD5, ATL2, ATM, ATP12A, ATP1A1, ATP4A, ATP5A1, ATP5G3, ATP6V1H, ATP8, ATP8B2, BNIP2, …
6796	phosphate-containing compound metabolic process	GO_BiologicalProcess_09.12.2013_15h39	[4]	Group6	26.3398	752	1.6 E-9	3.2 E-6	1.5 E-22	1.3 E-21	[ABCA1, ABCC1, ABCG5, ACACA, ACACB, ACAP2, ACLY, ACP6, ACPP, ACSL1, ACSL6, ACVR2B, ADAL, ADAM10, ADAM17, ADAM9, ADAP1, ADAP2, ADAR, ADCY1, ADCY2, ADCY7, ADK, ADSL, ADSS, AGPAT4, AGPAT9, AHSA1, AK1, AK7, AKD1, AKTIP, ALDH1A1, ALDOB, ALPI, ALS2, ANAPC2, ANKLE2, ANKRD6, ANKS1B, ANTXR1, APIP, APLP2, APTX, ARAP2, ARFGAP2, ARFGAP3, ARFGEF1, ARFRP1, ARHGAP15, ARHGAP26, ARHGAP6, ARHGEF10, ARHGEF5, ARL1, …
19439	aromatic compound catabolic process	GO_BiologicalProcess_09.12.2013_15h39	[4]	Group6	28.4648	267	1.4 E-6	2.8 E-3	1.5 E-22	1.3 E-21	[AADAT, ABCC1, ABCG5, ACAP2, ACLY, ADAL, ADAP1, ADAP2, ADSS, AGXT2, AHSA1, AIFM1, ALDH1A1, ALDH1L2, ALDOB, ALS2, APAF1, ARAP2, ARFGAP2, ARFGAP3, ARFGEF1, ARFRP1, ARHGAP15, ARHGAP26, ARHGAP6, ARHGEF10, ARHGEF5, ARL1, ASAP1, ASAP2, ASAP3, ATL2, ATM, ATP5A1, ATP6V1H, ATP8, ATP8B2, BNIP2, BNIP3, CASR, CAT, CCBL1, CCBL2, CDKL5, CECR1, CECR2, CHAF1A, CHD1L, CHN1, CNOT1, CNOT10, CNOT6, CNOT7, CNOT8, DDB…
43412	macromolecule modification	GO_BiologicalProcess_09.12.2013_15h39	[4]	Group6	26.5801	778	1.0 E-10	2.1 E-7	1.5 E-22	1.3 E-21	[AARS, ABCA1, ACSL1, ACTL6A, ACVR2B, ADAM10, ADAM17, ADAM9, ADAR, ADCY1, ADCY2, ADCY7, ADH5, ADPRHL1, ADSL, AGA, AGBL1, AGTPBP1, AHRR, AICDA, AIMP2, AKR1A1, AKTIP, ALG1, ALG12, ALG14, ALG5, ALG6, ALG8, ALG9, ALKBH3, ALKBH4, ALKBH8, ALS2, ANAPC2, ANAPC4, ANAPC5, ANKLE2, ANKS1B, ANTXR1, ANXA1, APLP2, ARFGEF1, ARID4A, ARL2BP, ARSB, ARSD, ARSG, ARSK, ASB14, ASB3, ASB4, ASCC3, ASH2L, ASNS, ASPH, ASRGL…
44270	cellular nitrogen compound catabolic process	GO_BiologicalProcess_09.12.2013_15h39	[4]	Group6	28.2958	264	2.8 E-6	5.4 E-3	1.5 E-22	1.3 E-21	[AADAT, ABCC1, ABCG5, ACADL, ACAP2, ACLY, ADAL, ADAP1, ADAP2, ADSS, AGXT2, AHSA1, AIFM1, ALDH1A1, ALDH1L2, ALDOB, ALS2, APAF1, ARAP2, ARFGAP2, ARFGAP3, ARFGEF1, ARFRP1, ARHGAP15, ARHGAP26, ARHGAP6, ARHGEF10, ARHGEF5, ARL1, ASAP1, ASAP2, ASAP3, ATL2, ATM, ATP5A1, ATP6V1H, ATP8, ATP8B2, BNIP2, BNIP3, CASR, CAT, CCBL1, CCBL2, CDKL5, CECR1, CECR2, CHAF1A, CHD1L, CHN1, CNOT1, CNOT10, CNOT6, CNOT7, CNO…
46700	heterocycle catabolic process	GO_BiologicalProcess_09.12.2013_15h39	[4]	Group6	28.0214	262	6.8 E-6	1.3 E-2	1.5 E-22	1.3 E-21	[AADAT, ABCC1, ABCG5, ACAP2, ACLY, ADAL, ADAP1, ADAP2, ADSS, AGXT2, AHSA1, AIFM1, ALDH1A1, ALDH1L2, ALDOB, ALS2, APAF1, ARAP2, ARFGAP2, ARFGAP3, ARFGEF1, ARFRP1, ARHGAP15, ARHGAP26, ARHGAP6, ARHGEF10, ARHGEF5, ARL1, ASAP1, ASAP2, ASAP3, ATL2, ATM, ATP5A1, ATP6V1H, ATP8, ATP8B2, BNIP2, BNIP3, CASR, CAT, CCBL1, CCBL2, CDKL5, CECR1, CECR2, CHAF1A, CHD1L, CHN1, CNOT1, CNOT10, CNOT6, CNOT7, CNOT8, DDB…
1901361	organic cyclic compound catabolic process	GO_BiologicalProcess_09.12.2013_15h39	[4]	Group6	27.6356	270	1.5 E-5	2.9 E-2	1.5 E-22	1.3 E-21	[AADAT, ABCC1, ABCG5, ACAP2, ACLY, ADAL, ADAP1, ADAP2, ADSS, AGXT2, AHSA1, AIFM1, ALDH1A1, ALDH1L2, ALDOB, ALS2, APAF1, ARAP2, ARFGAP2, ARFGAP3, ARFGEF1, ARFRP1, ARHGAP15, ARHGAP26, ARHGAP6, ARHGEF10, ARHGEF5, ARL1, ASAP1, ASAP2, ASAP3, ATL2, ATM, ATP5A1, ATP6V1H, ATP8, ATP8B2, BNIP2, BNIP3, CASR, CAT, CCBL1, CCBL2, CDKL5, CECR1, CECR2, CEL, CHAF1A, CHD1L, CHN1, CNOT1, CNOT10, CNOT6, CNOT7, CNOT8…
34655	nucleobase-containing compound catabolic process	GO_BiologicalProcess_09.12.2013_15h39	[4, 5]	Group6	28.781	255	9.9 E-7	1.9 E-3	1.5 E-22	1.3 E-21	[ABCC1, ABCG5, ACAP2, ACLY, ADAL, ADAP1, ADAP2, ADSS, AGXT2, AHSA1, AIFM1, ALDH1A1, ALDOB, ALS2, APAF1, ARAP2, ARFGAP2, ARFGAP3, ARFGEF1, ARFRP1, ARHGAP15, ARHGAP26, ARHGAP6, ARHGEF10, ARHGEF5, ARL1, ASAP1, ASAP2, ASAP3, ATL2, ATM, ATP5A1, ATP6V1H, ATP8, ATP8B2, BNIP2, BNIP3, CASR, CAT, CDKL5, CECR1, CECR2, CHAF1A, CHD1L, CHN1, CNOT1, CNOT10, CNOT6, CNOT7, CNOT8, DDB2, DDX3X, DFFB, DIS3, DIS3L, D…
43085	positive regulation of catalytic activity	GO_BiologicalProcess_09.12.2013_15h39	[4, 5]	Group6	27.2727	288	2.3 E-5	4.6 E-2	1.5 E-22	1.3 E-21	[ACD, ACSL1, ACVR2B, ADAM17, ADAM9, ADAP2, ADCY1, ADCY2, ADCY7, AHSA1, AIFM1, ALDH1A1, ALDOB, ALS2, ANAPC2, ANAPC4, ANAPC5, APAF1, ARHGAP15, ARHGAP26, ARHGAP6, ARHGEF5, ARL1, ASAP2, ASAP3, ASNS, ASPH, ATP7A, BNIP2, BOK, C5, CARD10, CASP8, CASP8AP2, CASR, CCDC88A, CCL5, CCNA2, CDAN1, CDC14B, CDC16, CDC20, CDC23, CDK1, CDKL5, CENPE, CFLAR, CHL1, CHRNA3, CLPX, CLSPN, COL4A3, CPAMD8, CR1, CSF1R, CTAG…
9116	nucleoside metabolic process	GO_BiologicalProcess_09.12.2013_15h39	[4, 5, 6]	Group6	29.646	201	1.7 E-6	3.3 E-3	1.5 E-22	1.3 E-21	[ABCC1, ABCG5, ACACA, ACACB, ACAP2, ACLY, ACPP, ADAL, ADAP1, ADAP2, ADK, ADSL, ADSS, AGXT2, AHSA1, AK1, AKD1, ALDH1A1, ALDOB, ALS2, APIP, ARAP2, ARFGAP2, ARFGAP3, ARFGEF1, ARFRP1, ARHGAP15, ARHGAP26, ARHGAP6, ARHGEF10, ARHGEF5, ARL1, ASAP1, ASAP2, ASAP3, ATL2, ATP12A, ATP1A1, ATP4A, ATP5A1, ATP5G3, ATP6V1H, ATP8, ATP8B2, BNIP2, CACNA1C, CASR, CDKL5, CECR1, CHD1L, CHN1, CTNS, CTPS2, DCK, DDX3X, DF…
6464	cellular protein modification process	GO_BiologicalProcess_09.12.2013_15h39	[5, 6]	Group6	26.3195	743	2.4 E-9	4.9 E-6	1.5 E-22	1.3 E-21	[ABCA1, ACSL1, ACTL6A, ACVR2B, ADAM10, ADAM17, ADAM9, ADAR, ADCY1, ADCY2, ADCY7, ADH5, ADPRHL1, ADSL, AGA, AGBL1, AGTPBP1, AHRR, AIMP2, AKR1A1, AKTIP, ALG1, ALG12, ALG14, ALG5, ALG6, ALG8, ALG9, ALKBH4, ALS2, ANAPC2, ANAPC4, ANAPC5, ANKLE2, ANKS1B, ANTXR1, ANXA1, APLP2, ARFGEF1, ARID4A, ARL2BP, ARSB, ARSD, ARSG, ARSK, ASB14, ASB3, ASB4, ASH2L, ASNS, ASPH, ATAD5, ATG3, ATG7, ATM, ATP6V0A4, ATP7A, …
51056	regulation of small GTPase mediated signal transduction	GO_BiologicalProcess_09.12.2013_15h39	[5, 6, 7]	Group6	31.713	137	1.7 E-6	3.5 E-3	1.5 E-22	1.3 E-21	[A2M, ABCA1, ACAP2, ADAP1, ADAP2, AKAP13, ALDH1A1, ALS2, ARAP2, ARFGAP2, ARFGAP3, ARFGEF1, ARFGEF2, ARHGAP10, ARHGAP11A, ARHGAP15, ARHGAP17, ARHGAP18, ARHGAP21, ARHGAP26, ARHGAP28, ARHGAP40, ARHGAP6, ARHGEF10, ARHGEF12, ARHGEF18, ARHGEF26, ARHGEF33, ARHGEF38, ARHGEF5, ASAP1, ASAP2, ASAP3, BDH2, BNIP2, CDKL5, CDON, CHN1, COL3A1, CYTH4, DENND1A, DOCK4, DOCK7, ECT2, EPHA1, EPHA3, EPHA5, EZH2, FAM13B…
33554	cellular response to stress	GO_BiologicalProcess_09.12.2013_15h39	[3, 4]	Group7	29.8764	435	2.2 E-13	4.4 E-10	1.5 E-23	1.5 E-22	[AARS, AATF, ACD, ACTL6A, ACTR5, AIFM1, ALKBH3, ALKBH8, ALYREF, ANKRD6, ANKS1B, ANTXR1, ANXA1, AP5Z1, APTX, ARHGEF5, ARPP21, ASCC3, ASH2L, ASNS, ATAD5, ATG16L1, ATG3, ATG4C, ATG7, ATM, ATP7A, ATR, ATRX, BACH1, BAZ1B, BCLAF1, BECN1, BNIP3, BRCA1, BRCA2, BRCC3, BRE, BRIP1, C15orf42, CACNA1C, CARD9, CASP2, CASR, CAT, CBS, CCDC88A, CCNA2, CCNG1, CD36, CD44, CDAN1, CDC14B, CDK1, CEL, CEP63, CETN1, CHD…
51321	meiotic cell cycle	GO_BiologicalProcess_09.12.2013_15h39	[3, 4]	Group7	36.9458	75	9.5 E-7	1.8 E-3	1.5 E-23	1.5 E-22	[ACACA, ACTR3, ASRGL1, ASZ1, ATM, BOLL, BRCA2, BRDT, CCNA1, CDC20, CKS2, CTDSPL, DDX4, DMC1, ERCC4, EREG, EXO1, FANCA, FANCD2, FANCM, HSF1, KIAA0430, LIG3, LRIG3, MEI1, MLH1, MLH3, MNS1, MOCOS, MRE11A, MSH2, MSH3, MSH4, MYH9, NBN, NR2C2, OSGIN2, PDE3A, PIWIL1, PLCB1, PMS1, PMS2, POLR1A, RAD21, RAD21L1, RAD50, RAD51, RAD51C, RAD52, RAD54B, RAD54L, RBBP8, RPA1, RPS27A, RSPH1, SMC1B, SMC2, SMC3, SMC…
7126	meiosis	GO_BiologicalProcess_09.12.2013_15h39	[3, 4, 5]	Group7	36.9231	72	1.6 E-6	3.1 E-3	1.5 E-23	1.5 E-22	[ACACA, ASRGL1, ASZ1, ATM, BOLL, BRCA2, BRDT, CCNA1, CDC20, CKS2, CTDSPL, DDX4, DMC1, ERCC4, EREG, EXO1, FANCA, FANCD2, FANCM, HSF1, KIAA0430, LIG3, LRIG3, MEI1, MLH1, MLH3, MNS1, MOCOS, MRE11A, MSH2, MSH3, MSH4, NBN, OSGIN2, PDE3A, PIWIL1, PLCB1, PMS1, PMS2, POLR1A, RAD21, RAD21L1, RAD50, RAD51, RAD51C, RAD52, RAD54B, RAD54L, RBBP8, RPA1, RPS27A, RSPH1, SMC1B, SMC2, SMC3, SMC4, SPO11, STAG2, STA…
51276	chromosome organization	GO_BiologicalProcess_09.12.2013_15h39	[4]	Group7	33.0978	281	2.1 E-14	4.3 E-11	1.5 E-23	1.5 E-22	[ACD, ACTL6A, AICDA, AIFM2, AKR1A1, ALG1, ARID1A, ARID4A, ASH2L, ATM, BAZ1A, BAZ1B, BCOR, BNIP3, BPTF, BRCA1, BRCA2, BRCC3, BRD1, BRD8, BRDT, BRE, BUB1, CABIN1, CBX3, CDAN1, CDC23, CDC73, CDK1, CECR2, CENPC1, CENPE, CENPF, CENPI, CENPP, CEP250, CHD1L, CHD4, CHD5, CHD6, CHD7, CHD9, CHL1, CHRAC1, CIT, CTDSPL, CTNNB1, CTR9, DDX11, DEK, DFFB, DIS3L2, DKC1, DLGAP5, DMC1, DNA2, DNAJC2, DNMT3B, DSCC1, E…
60249	anatomical structure homeostasis	GO_BiologicalProcess_09.12.2013_15h39	[4]	Group7	34.8921	97	5.9 E-7	1.1 E-3	1.5 E-23	1.5 E-22	[ABCA12, ABCA4, ACACA, ACD, ANKRD12, ATM, AZI2, BBS10, BBS2, CA2, CASR, CDH23, CEL, CFH, CHRNA1, CNGB1, COL14A1, COL9A1, CSF1R, CTNNB1, CTSH, CUBN, DKC1, DMD, DNA2, ERCC4, ERCC6, FBXO4, FGGY, GIGYF2, GPR98, HAAO, HIF1A, INPP5D, IQCB1, ITGB1, ITGB3, KDR, LRP6, LTBP2, MRE11A, MTM1, MUC6, NBN, NCKAP1, NF1, NOX4, NPHP3, OBFC1, OSBPL1A, P2RX4, PDK4, PIF1, PINX1, PLG, POLA1, POLD2, POLD3, POLE, POLE2, …
75	cell cycle checkpoint	GO_BiologicalProcess_09.12.2013_15h39	[4, 5]	Group7	34.0824	91	4.0 E-6	7.8 E-3	1.5 E-23	1.5 E-22	[ANAPC2, ANAPC4, ANAPC5, ANTXR1, ATM, ATR, BACH1, BRCA1, BRCC3, BRE, BRIP1, BUB1, BUB1B, C15orf42, CASP2, CCNA2, CCNG1, CDC14B, CDC16, CDC20, CDC23, CDC45, CDK1, CDK5RAP2, CENPE, CENPF, CEP63, CHEK2, CHFR, CLSPN, CYR61, DLG1, DNA2, DTL, ERCC4, FAM175A, FANCG, GIGYF2, HPSE, HSF1, IDUA, INTS7, KLHL22, KNTC1, LCMT1, MAD1L1, MAD2L1, MAPK14, MDM2, MMAB, MRE11A, MSH2, NAE1, NBN, NEK11, PCID2, PIDD, PLK…
6974	cellular response to DNA damage stimulus	GO_BiologicalProcess_09.12.2013_15h39	[4, 5]	Group7	34.6103	262	4.3 E-16	8.8 E-13	1.5 E-23	1.5 E-22	[AATF, ACD, ACTL6A, ACTR5, ALKBH3, ALKBH8, ALYREF, ANTXR1, AP5Z1, APTX, ARHGEF5, ASCC3, ASH2L, ATAD5, ATM, ATR, ATRX, BACH1, BAZ1B, BCLAF1, BRCA1, BRCA2, BRCC3, BRE, BRIP1, C15orf42, CACNA1C, CASP2, CCDC88A, CCNA2, CCNG1, CD44, CDC14B, CDK1, CEL, CEP63, CHD1L, CHEK2, CHRNA4, CLSPN, CUL4A, CUL4B, CYR61, DCLRE1A, DDB2, DDX1, DDX5, DEK, DNA2, DTL, EGFR, EGLN3, EP300, ERCC4, ERCC5, ERCC6, ERCC6L2, ER…
7127	meiosis I	GO_BiologicalProcess_09.12.2013_15h39	[3, 4, 5, 6]	Group7	41.4894	39	1.8 E-5	3.6 E-2	1.5 E-23	1.5 E-22	[ATM, BRCA2, BRDT, CCNA1, CKS2, CTDSPL, DDX4, DMC1, ERCC4, FANCD2, FANCM, LIG3, LRIG3, MEI1, MLH1, MLH3, MRE11A, MSH2, MSH3, MSH4, PMS1, PMS2, RAD21, RAD21L1, RAD50, RAD51, RAD51C, RAD52, RAD54B, RPS27A, SPO11, STAG3, SYCP2, TEX11, TOP2A, TOP2B, TRIP13, UBR2, WEE2]
6259	DNA metabolic process	GO_BiologicalProcess_09.12.2013_15h39	[4, 5, 6]	Group7	31.6444	331	8.6 E-14	1.7 E-10	1.5 E-23	1.5 E-22	[ACD, ACTL6A, ACTR5, AICDA, AIFM1, AIFM2, ALKBH3, ALYREF, ANTXR1, AP5Z1, APAF1, APTX, ASCC3, ASRGL1, ASZ1, ATM, ATR, ATRX, BACH1, BAZ1A, BAZ1B, BNIP3, BRCA1, BRCA2, BRCC3, BRE, BRIP1, C15orf42, CACNA1C, CCDC88A, CCNE1, CD40LG, CDAN1, CDC14B, CDC25A, CDC45, CDC7, CDK1, CECR2, CEL, CENPF, CENPI, CENPP, CEP250, CHD1L, CHEK2, CHL1, CHRNA4, CLSPN, CTDSPL, CTGF, CUL4A, CUL4B, DBF4, DCLRE1A, DDB2, DDX1,…
723	telomere maintenance	GO_BiologicalProcess_09.12.2013_15h39	[3, 5, 6, 7]	Group7	46.25	37	1.4 E-6	2.7 E-3	1.5 E-23	1.5 E-22	[ACD, ATM, DKC1, DNA2, ERCC4, FBXO4, MRE11A, NBN, OBFC1, PIF1, PINX1, POLA1, POLD2, POLD3, POLE, POLE2, POT1, PRIM2, PRKDC, RAD50, RFC1, RFC2, RFC3, RFC4, RPA1, RPA2, RTEL1, SMC5, SMC6, SMG6, TERF1, TERF2, TERT, TNKS, WRN, XRCC5, XRCC6]
6281	DNA repair	GO_BiologicalProcess_09.12.2013_15h39	[3, 5, 6, 7]	Group7	40.4612	193	4.2 E-20	8.6 E-17	1.5 E-23	1.5 E-22	[ACTL6A, ACTR5, ALKBH3, ANTXR1, AP5Z1, APTX, ASCC3, ATM, ATR, ATRX, BACH1, BAZ1B, BRCA1, BRCA2, BRCC3, BRE, BRIP1, C15orf42, CACNA1C, CCDC88A, CDC14B, CDK1, CEL, CHD1L, CHEK2, CHRNA4, CLSPN, CUL4A, CUL4B, DCLRE1A, DDB2, DDX1, DEK, DNA2, DTL, EGFR, ERCC4, ERCC5, ERCC6, ERCC6L2, ERCC8, EXO1, EXOSC7, EYA1, EYA2, EYA4, FAM175A, FAN1, FANCA, FANCC, FANCD2, FANCG, FANCI, FANCL, FANCM, FOXM1, FTO, GEN1,…
51052	regulation of DNA metabolic process	GO_BiologicalProcess_09.12.2013_15h39	[4, 5, 6, 7]	Group7	35.2	88	1.2 E-6	2.5 E-3	1.5 E-23	1.5 E-22	[ACD, ALYREF, ANTXR1, ATR, BRCA1, BRCA2, BRCC3, BRE, C15orf42, CCDC88A, CDAN1, CDK1, CHEK2, DEK, DNA2, DNAJC2, DSCC1, EGFR, ERCC4, ERCC8, EREG, EYA1, FAM175A, FGFR4, FOXM1, GLI2, GTPBP4, HGF, HPSE, INO80, INPPL1, KIAA0146, KPNA1, KPNA2, LIG3, LONP1, LRIG3, MAPK15, MGEA5, MLH1, MMAB, MRE11A, MSH2, MSH3, NBN, NF2, NOX4, OBFC1, PARPBP, PAXIP1, PDGFC, PDGFRA, PDS5A, PIF1, PIK3CA, PINX1, PKD2, POLQ, P…
6260	DNA replication	GO_BiologicalProcess_09.12.2013_15h39	[5, 6, 7]	Group7	41.1392	130	1.3 E-14	2.8 E-11	1.5 E-23	1.5 E-22	[ACD, ALYREF, ANTXR1, ATR, BAZ1A, BRCA1, BRCA2, C15orf42, CACNA1C, CCDC88A, CCNE1, CDAN1, CDC25A, CDC45, CDC7, CDK1, CENPF, CHEK2, CLSPN, CTGF, DBF4, DKC1, DNA2, DNAJA3, DNAJC2, DSCC1, DTL, EGF, EGFR, ERCC4, EREG, FANCM, FHIT, GINS1, GINS4, GLI2, GTPBP4, HELB, HPSE, IGHMBP2, ING4, ING5, INO80, INPPL1, KAT2B, KIN, LIG3, LIN9, LONP1, LRIG3, MAPK15, MCM10, MCM2, MCM3, MCM3AP, MCM4, MCM6, MCM8, MCM9,…
6310	DNA recombination	GO_BiologicalProcess_09.12.2013_15h39	[5, 6, 7]	Group7	41.7323	106	1.3 E-12	2.6 E-9	1.5 E-23	1.5 E-22	[ACTL6A, ACTR5, AICDA, ALYREF, AP5Z1, ATM, ATRX, BRCA1, BRCA2, CCDC88A, CD40LG, DMC1, DNA2, ERCC4, EXO1, FAN1, FANCM, FOXP1, HMGB1, HPSE, IGHMBP2, INO80, KIAA0146, KIN, KPNA1, KPNA2, LIG3, LRIG3, MCM8, MCM9, MLH1, MLH3, MMS22L, MORF4L1, MRE11A, MSH2, MSH3, MSH4, NBN, NCOA6, NFRKB, NONO, NSMCE4A, PALB2, PARPBP, PAXIP1, PIF1, PMS1, PMS2, POLA1, POLD2, POLD3, POLE, POLE2, POLR1A, PRIM2, PRKDC, PTPRC…
7131	reciprocal meiotic recombination	GO_BiologicalProcess_09.12.2013_15h39	[3, 4, 5, 6, 7, 8, 9]	Group7	54.3478	25	1.8 E-6	3.6 E-3	1.5 E-23	1.5 E-22	[ATM, DMC1, ERCC4, FANCM, LIG3, LRIG3, MLH1, MLH3, MRE11A, MSH2, MSH3, MSH4, PMS1, PMS2, RAD21, RAD50, RAD51, RAD51C, RAD52, RAD54B, SPO11, TEX11, TOP2A, TOP2B, TRIP13]
22616	DNA strand elongation	GO_BiologicalProcess_09.12.2013_15h39	[5, 6, 7]	Group7	56.0976	23	2.2 E-6	4.5 E-3	1.5 E-23	1.5 E-22	[CDC45, DNA2, GINS1, GINS4, LIG3, LRIG3, MCM2, MCM3, MCM4, MCM6, MCM8, POLA1, POLD2, POLD3, POT1, PRIM2, RFC1, RFC2, RFC3, RFC4, RPA1, RPA2, TERT]
51053	negative regulation of DNA metabolic process	GO_BiologicalProcess_09.12.2013_15h39	[4, 5, 6, 7, 8]	Group7	44.1558	34	1.3 E-5	2.5 E-2	1.5 E-23	1.5 E-22	[ACD, ANTXR1, ATR, BRCA2, CDAN1, CHEK2, DNAJC2, ERCC4, GTPBP4, HPSE, INPPL1, LIG3, LRIG3, MAPK15, MLH1, MMAB, MRE11A, MSH2, MSH3, NF2, PARPBP, PDS5A, POT1, RAD18, RPS3, SMC3, STAG2, TERF1, TERF2, THOC1, TRIP12, TTF1, UBR5, ZRANB3]
6302	double-strand break repair	GO_BiologicalProcess_09.12.2013_15h39	[4, 6, 7, 8]	Group7	49.635	68	1.0 E-12	2.2 E-9	1.5 E-23	1.5 E-22	[ACTR5, AP5Z1, APTX, ATM, BACH1, BAZ1B, BRCA1, BRCA2, BRCC3, BRE, BRIP1, CEL, CHEK2, DDX1, DEK, DNA2, ERCC4, EYA1, FAM175A, FAN1, FOXM1, INO80, KIAA0146, LIG3, LRIG3, MCM8, MCM9, MLH1, MMS22L, MORF4L1, MRE11A, MSH2, NBN, PALB2, PARP9, PARPBP, POLA1, POLR1A, PRKDC, RAD21, RAD21L1, RAD50, RAD51, RAD52, RAD54B, RAD54L, RBBP8, RPA1, RPA2, RTEL1, SETX, SLX4, SMARCA5, SMARCAD1, SMC5, SMC6, TDP1, TP53BP…
10833	telomere maintenance via telomere lengthening	GO_BiologicalProcess_09.12.2013_15h39	[4, 6, 7, 8]	Group7	55.814	24	1.5 E-6	3.0 E-3	1.5 E-23	1.5 E-22	[ACD, DKC1, DNA2, MRE11A, OBFC1, PINX1, POLA1, POLD2, POLD3, POLE, POLE2, POT1, PRIM2, RAD50, RFC1, RFC2, RFC3, RFC4, RPA1, RPA2, TERF1, TERF2, TERT, TNKS]
6261	DNA-dependent DNA replication	GO_BiologicalProcess_09.12.2013_15h39	[6, 7, 8]	Group7	49.5935	61	1.6 E-11	3.3 E-8	1.5 E-23	1.5 E-22	[ALYREF, BAZ1A, BRCA2, C15orf42, CCNE1, CDC45, DNA2, DNAJA3, FANCM, GINS1, GINS4, HELB, HPSE, INO80, LIG3, LONP1, LRIG3, MCM2, MCM3, MCM4, MCM6, MCM8, MMS22L, MRE11A, NBN, ORC1, ORC2, POLA1, POLD2, POLD3, POLE, POLE2, POLG, POLG2, PRIM2, RAD51, REV3L, RFC1, RFC2, RFC3, RFC4, RIPK1, RNASEH1, RPA1, RPA2, RPAIN, RRM2B, SLBP, SMC3, STAG2, SYTL2, TERF1, TERF2, TFAM, THOC1, TK2, TOP2A, TOP2B, WRN, WRNI…
6312	mitotic recombination	GO_BiologicalProcess_09.12.2013_15h39	[6, 7, 8]	Group7	57.5	23	1.2 E-6	2.5 E-3	1.5 E-23	1.5 E-22	[DNA2, MLH1, MRE11A, POLA1, POLD2, POLD3, POLE, POLE2, PRIM2, RAD50, RAD51, RAD52, RAD54B, RFC1, RFC2, RFC3, RFC4, RPA1, RPA2, SMC5, SMC6, TOP2A, TOP2B]
724	double-strand break repair via homologous recombination	GO_BiologicalProcess_09.12.2013_15h39	[5, 7, 8, 9]	Group7	49.2308	32	1.3 E-6	2.5 E-3	1.5 E-23	1.5 E-22	[AP5Z1, ATM, BRCA1, BRCA2, ERCC4, FAN1, INO80, KIAA0146, MCM8, MCM9, MMS22L, MORF4L1, MRE11A, NBN, PALB2, PARPBP, POLR1A, RAD50, RAD51, RAD52, RAD54B, RAD54L, RBBP8, RPA1, RPA2, RTEL1, SLX4, SMC5, SMC6, TP53BP1, ZFYVE26, ZMYND10]
6271	DNA strand elongation involved in DNA replication	GO_BiologicalProcess_09.12.2013_15h39	[6, 7, 8, 9]	Group7	55.2632	21	8.7 E-6	1.6 E-2	1.5 E-23	1.5 E-22	[CDC45, DNA2, GINS1, GINS4, LIG3, LRIG3, MCM2, MCM3, MCM4, MCM6, MCM8, POLA1, POLD2, POLD3, PRIM2, RFC1, RFC2, RFC3, RFC4, RPA1, RPA2]
6996	organelle organization	GO_BiologicalProcess_09.12.2013_15h39	[3]	Group8	30.7549	827	6.1 E-31	1.2 E-27	5.0 E-36	7.1 E-35	[AARS2, AASS, AATF, ABCA1, ABCA5, ABCB1, ACACA, ACACB, ACADL, ACADS, ACAT1, ACD, ACP2, ACTL6A, ACTN2, ACTR3, ACTR5, ADAM17, ADSL, AFG3L2, AGTPBP1, AHCTF1, AHI1, AICDA, AIFM1, AIFM2, AK1, AKAP9, AKR1A1, AKTIP, ALDH1A1, ALDOB, ALG1, ALKBH3, ALKBH4, ALKBH8, ALS2, ALYREF, ANAPC2, ANAPC4, ANAPC5, ANK1, ANKLE2, ANLN, ANTXR1, ANXA1, ANXA11, ANXA2, AP2B1, AP3B1, AP5Z1, APAF1, APLP2, APOB, APPL1, APTX, AR…
7049	cell cycle	GO_BiologicalProcess_09.12.2013_15h39	[3]	Group8	32.6191	548	3.0 E-26	6.2 E-23	5.0 E-36	7.1 E-35	[AATF, ABCB1, ACACA, ACTR3, ADAM17, AHCTF1, AK1, AKAP9, ALG1, ALKBH4, ANAPC2, ANAPC4, ANAPC5, ANKLE2, ANLN, ANTXR1, ANXA1, ANXA11, APLP2, APPL1, ARHGEF10, ARHGEF5, ASNS, ASPM, ASRGL1, ASUN, ASZ1, ATM, ATP6V0A4, ATR, AURKA, AZI1, BACH1, BECN1, BID, BIRC6, BOD1, BOLL, BRCA1, BRCA2, BRCC3, BRDT, BRE, BRIP1, BUB1, BUB1B, C15orf42, C21orf33, CABIN1, CACNA1C, CASP2, CASP8AP2, CCNA1, CCNA2, CCNE1, CCNF,…
22607	cellular component assembly	GO_BiologicalProcess_09.12.2013_15h39	[3]	Group8	27.9217	528	1.2 E-10	2.5 E-7	5.0 E-36	7.1 E-35	[AARS2, AASS, ABCA1, ACACA, ACACB, ACADL, ACADS, ACAT1, ACD, ACSL6, ACTN2, ACTR3, ADCY1, ADSL, AFG3L2, AHCTF1, AHI1, AIFM1, ALCAM, ALDH1A1, ALDOB, ALS2, ANK1, ANLN, ANTXR1, AP2A2, AP2B1, APOB, ARFGEF1, ARHGAP15, ARHGAP26, ARHGAP6, ARHGEF10, ARHGEF12, ARHGEF18, ARHGEF5, ARPC3, ARPC5, ASAP1, ASAP3, ATG16L1, ATG3, ATG4C, ATG7, ATL2, ATP10A, ATP6V0A4, ATP6V1D, ATP7A, ATP8A2, ATPAF1, ATXN10, ATXN2, AU…
22402	cell cycle process	GO_BiologicalProcess_09.12.2013_15h39	[3, 4]	Group8	34.8532	451	3.0 E-28	6.2 E-25	5.0 E-36	7.1 E-35	[ABCB1, ACACA, ACTR3, ADAM17, AHCTF1, AK1, AKAP9, ALG1, ALKBH4, ANAPC2, ANAPC4, ANAPC5, ANKLE2, ANLN, ANTXR1, ANXA11, ARHGEF10, ARHGEF5, ASPM, ASRGL1, ASUN, ASZ1, ATM, ATP6V0A4, ATR, AURKA, AZI1, BACH1, BECN1, BID, BIRC6, BOD1, BOLL, BRCA1, BRCA2, BRCC3, BRDT, BRE, BRIP1, BUB1, BUB1B, C15orf42, CABIN1, CACNA1C, CASP2, CCNA1, CCNA2, CCNE1, CCNF, CCNG1, CCP110, CD2AP, CDC14B, CDC16, CDC20, CDC23, C…
278	mitotic cell cycle	GO_BiologicalProcess_09.12.2013_15h39	[4]	Group8	35.6297	331	1.8 E-22	3.7 E-19	5.0 E-36	7.1 E-35	[AATF, ABCB1, ADAM17, AHCTF1, AKAP9, ALG1, ANAPC2, ANAPC4, ANAPC5, ANKLE2, ANLN, ARHGEF10, ARHGEF5, ASNS, ASPM, ASUN, ATM, ATP6V0A4, AURKA, AZI1, BACH1, BID, BIRC6, BOD1, BRCA2, BRIP1, BUB1, BUB1B, C15orf42, C21orf33, CABIN1, CACNA1C, CASP2, CCNA1, CCNA2, CCNE1, CCNF, CCNG1, CCP110, CD2AP, CDC16, CDC20, CDC23, CDC25A, CDC45, CDC7, CDC73, CDK1, CDK11B, CDK13, CDK14, CDK5RAP2, CENPC1, CENPE, CENPF,…
7010	cytoskeleton organization	GO_BiologicalProcess_09.12.2013_15h39	[4]	Group8	29.7155	282	1.0 E-8	2.0 E-5	5.0 E-36	7.1 E-35	[ACTR3, ALKBH4, ANK1, ANLN, ANTXR1, ARFGEF1, ARHGAP10, ARHGAP21, ARHGAP26, ARHGAP6, ARHGEF10, ARHGEF18, ARHGEF5, ARPC3, ARPC5, ASAP3, ASRGL1, ATP2C1, ATRNL1, AURKA, BBS2, BNIP2, BRCA1, BRCA2, BRWD1, BRWD3, BUB1B, CAPN10, CAPN6, CASR, CCDC88A, CCNF, CCP110, CDC42BPB, CDK1, CDK5RAP2, CECR2, CELSR1, CENPJ, CEP120, CEP135, CEP152, CEP192, CEP250, CEP57, CEP57L1, CEP63, CEP76, CFLAR, CHEK2, CKAP5, CKS…
51276	chromosome organization	GO_BiologicalProcess_09.12.2013_15h39	[4]	Group8	33.0978	281	2.1 E-14	4.3 E-11	5.0 E-36	7.1 E-35	[ACD, ACTL6A, AICDA, AIFM2, AKR1A1, ALG1, ARID1A, ARID4A, ASH2L, ATM, BAZ1A, BAZ1B, BCOR, BNIP3, BPTF, BRCA1, BRCA2, BRCC3, BRD1, BRD8, BRDT, BRE, BUB1, CABIN1, CBX3, CDAN1, CDC23, CDC73, CDK1, CECR2, CENPC1, CENPE, CENPF, CENPI, CENPP, CEP250, CHD1L, CHD4, CHD5, CHD6, CHD7, CHD9, CHL1, CHRAC1, CIT, CTDSPL, CTNNB1, CTR9, DDX11, DEK, DFFB, DIS3L2, DKC1, DLGAP5, DMC1, DNA2, DNAJC2, DNMT3B, DSCC1, E…
6996	organelle organization	GO_BiologicalProcess_09.12.2013_15h39	[3]	Group9	30.7549	827	6.1 E-31	1.2 E-27	4.8 E-38	7.2 E-37	[AARS2, AASS, AATF, ABCA1, ABCA5, ABCB1, ACACA, ACACB, ACADL, ACADS, ACAT1, ACD, ACP2, ACSL6, ACTL6A, ACTN2, ACTR3, ACTR5, ADAM17, ADCY1, ADSL, AFG3L2, AGTPBP1, AHCTF1, AHI1, AICDA, AIFM1, AIFM2, AK1, AKAP9, AKR1A1, AKTIP, ALCAM, ALDH1A1, ALDOB, ALG1, ALKBH3, ALKBH4, ALKBH8, ALS2, ALYREF, ANAPC2, ANAPC4, ANAPC5, ANK1, ANKLE2, ANLN, ANTXR1, ANXA1, ANXA11, ANXA2, AP2A2, AP2B1, AP3B1, AP5Z1, APAF1, …
7017	microtubule-based process	GO_BiologicalProcess_09.12.2013_15h39	[3]	Group9	37.5235	200	1.5 E-16	3.1 E-13	4.8 E-38	7.2 E-37	[AK7, AP3B1, ARHGAP10, ARHGAP21, ARHGEF10, ATP6V0A4, AURKA, BBS2, BNIP2, BRCA1, BRCA2, BUB1B, CAPN6, CASR, CCDC39, CCDC40, CCNF, CCP110, CDK1, CDK5RAP2, CELSR2, CENPE, CENPJ, CEP120, CEP135, CEP152, CEP192, CEP250, CEP57, CEP57L1, CEP63, CEP76, CHEK2, CKAP5, CKS2, CLASP1, CLASP2, CLIP1, COPG1, CTNNB1, CYLD, DICER1, DISC1, DIXDC1, DLEC1, DLGAP5, DNAAF1, DNAH1, DNAH10, DNAH12, DNAH17, DNAH3, DNAH5,…
43933	macromolecular complex subunit organization	GO_BiologicalProcess_09.12.2013_15h39	[3]	Group9	27.228	443	1.4 E-7	2.9 E-4	4.8 E-38	7.2 E-37	[AARS2, AASS, ABCA1, ABCA5, ACACA, ACACB, ACADL, ACADS, ACAT1, ACTN2, ACTR3, ADSL, AHCTF1, AIFM1, ALDH1A1, ALDOB, ANAPC2, ANLN, AP2B1, APOB, ARFGEF1, ARHGAP6, ARHGEF10, ARHGEF5, ARID1A, ARPC3, ARPC5, ASAP3, ASPH, ASRGL1, ATG16L1, ATL2, ATPAF1, ATRNL1, ATXN2, AURKA, BAZ1B, BBS10, BCLAF1, BCS1L, BID, BMS1, BNIP3, BRDT, BUB1B, C15orf42, C21orf33, CADPS2, CARD10, CASP8, CASQ2, CAT, CBR4, CCDC39, CCDC…
51301	cell division	GO_BiologicalProcess_09.12.2013_15h39	[3]	Group9	32.0417	215	7.6 E-10	1.5 E-6	4.8 E-38	7.2 E-37	[AATF, ACTR3, AHCTF1, ALKBH4, ANAPC2, ANAPC4, ANAPC5, ANKLE2, ANLN, ANXA11, ARHGEF10, ARHGEF5, ASPM, ASUN, ATM, AURKA, BECN1, BIRC6, BOD1, BRCA2, BUB1, BUB1B, CAT, CCNA1, CCNA2, CCNE1, CCNF, CCNG1, CCNT2, CCP110, CD2AP, CDC14A, CDC16, CDC20, CDC23, CDC25A, CDC7, CDCA7, CDK1, CDK11B, CDK13, CDK14, CDK19, CECR2, CENPC1, CENPE, CENPF, CENPJ, CEP250, CEP63, CETN1, CHEK2, CHFR, CHL1, CIT, CKAP5, CKS2,…
33043	regulation of organelle organization	GO_BiologicalProcess_09.12.2013_15h39	[3, 4]	Group9	28.9193	190	1.7 E-5	3.4 E-2	4.8 E-38	7.2 E-37	[AATF, ACACA, ACD, ACTR3, ADAM17, AICDA, AK1, ALG1, ALKBH4, ANAPC2, ANAPC4, ANAPC5, ANK1, ANKLE2, ANLN, ANTXR1, ANXA1, ANXA2, ARFGEF1, ARHGAP10, ARHGAP21, ARHGAP26, ARHGAP6, ARHGEF10, ARHGEF18, ARHGEF5, ARPC3, ARPC5, ASAP3, ASNS, ASPM, ASRGL1, ASUN, ATG3, ATM, ATP2C1, ATP6V0A4, ATRNL1, AURKA, BBS2, BCOR, BID, BIRC6, BNIP2, BNIP3, BOD1, BRCA1, BRCA2, BRWD1, BRWD3, BUB1, BUB1B, C15orf42, C21orf33, …
7010	cytoskeleton organization	GO_BiologicalProcess_09.12.2013_15h39	[4]	Group9	29.7155	282	1.0 E-8	2.0 E-5	4.8 E-38	7.2 E-37	[ACTR3, ALKBH4, ANK1, ANLN, ANTXR1, ARFGEF1, ARHGAP10, ARHGAP21, ARHGAP26, ARHGAP6, ARHGEF10, ARHGEF18, ARHGEF5, ARPC3, ARPC5, ASAP3, ASRGL1, ATP2C1, ATRNL1, AURKA, BBS2, BNIP2, BRCA1, BRCA2, BRWD1, BRWD3, BUB1B, CAPN10, CAPN6, CASR, CCDC88A, CCNF, CCP110, CDC42BPB, CDK1, CDK5RAP2, CECR2, CELSR1, CENPJ, CEP120, CEP135, CEP152, CEP192, CEP250, CEP57, CEP57L1, CEP63, CEP76, CFLAR, CHEK2, CKAP5, CKS…
7018	microtubule-based movement	GO_BiologicalProcess_09.12.2013_15h39	[4]	Group9	41.3265	81	1.0 E-9	2.0 E-6	4.8 E-38	7.2 E-37	[AK7, AP3B1, ARHGAP10, ARHGAP21, ATP6V0A4, BBS2, CASR, CCDC39, CCDC40, CELSR2, CENPE, COPG1, DLGAP5, DNAAF1, DNAH1, DNAH10, DNAH12, DNAH17, DNAH3, DNAH5, DNAH8, DNAI1, DPCD, DST, DYNC1H1, DYNC1I1, DYNC1I2, DYNC2H1, EPB41L4B, EPB42, FYCO1, HIF1A, HTT, IFT122, IFT43, IFT46, KATNB1, KIF11, KIF13A, KIF13B, KIF14, KIF15, KIF16B, KIF18A, KIF20B, KIF21A, KIF24, KIF25, KIF26A, KIF26B, KIF27, KIF2A, KIF2C…
226	microtubule cytoskeleton organization	GO_BiologicalProcess_09.12.2013_15h39	[4, 5]	Group9	36.4706	124	7.9 E-10	1.5 E-6	4.8 E-38	7.2 E-37	[ARHGEF10, AURKA, BBS2, BNIP2, BRCA1, BRCA2, BUB1B, CAPN6, CCNF, CCP110, CDK1, CDK5RAP2, CENPJ, CEP120, CEP135, CEP152, CEP192, CEP250, CEP57, CEP57L1, CEP63, CEP76, CHEK2, CKAP5, CKS2, CLASP1, CLASP2, CLIP1, CTNNB1, CYLD, DICER1, DISC1, DIXDC1, DOCK7, DST, DYNC1H1, ECT2, EPHA3, EYA1, FER, FGF13, FGFR1OP, FOLH1, FOPNL, GAS2L3, GOLGA4, GPSM2, HAUS1, HAUS6, HAUS8, HOOK3, HTT, IDUA, INO80, KATNA1, K…
7067	mitosis	GO_BiologicalProcess_09.12.2013_15h39	[4, 5, 6]	Group9	37.1287	150	2.7 E-12	5.4 E-9	4.8 E-38	7.2 E-37	[ANAPC2, ANAPC4, ANAPC5, ANKLE2, ANLN, ARHGEF10, ARHGEF5, ASPM, ASUN, ATM, AURKA, BIRC6, BOD1, BUB1, BUB1B, CCNA1, CCNA2, CCNF, CCNG1, CD2AP, CDC16, CDC20, CDC23, CDC25A, CDK1, CDK11B, CDK13, CENPC1, CENPE, CENPF, CEP250, CEP63, CETN1, CHEK2, CHFR, CHL1, CIT, CKAP5, CLASP1, CLASP2, CLIP1, CTDP1, CYR61, DCLRE1A, DDX11, DIS3L2, DLGAP5, DSCC1, DST, EGF, EML4, EREG, EXOSC7, HAUS1, HAUS6, HAUS8, HELLS…
31023	microtubule organizing center organization	GO_BiologicalProcess_09.12.2013_15h39	[4, 5, 6]	Group9	46.3415	38	9.5 E-7	1.8 E-3	4.8 E-38	7.2 E-37	[ARHGEF10, AURKA, BNIP2, BRCA1, BRCA2, CCNF, CCP110, CDK1, CDK5RAP2, CENPJ, CEP135, CEP152, CEP192, CEP250, CEP76, CKAP5, CLASP1, CLASP2, CTNNB1, HAUS1, HAUS6, HAUS8, KIF11, NDE1, OFD1, PCM1, PKD2, PKHD1, PLK1, PLK4, PPP1R12A, RANBP1, SASS6, SPICE1, TMEM67, TRIM37, TUBE1, XPO1]
7098	centrosome cycle	GO_BiologicalProcess_09.12.2013_15h39	[4, 5, 6, 7, 8]	Group9	58.3333	28	5.8 E-8	1.1 E-4	4.8 E-38	7.2 E-37	[ARHGEF10, AURKA, BRCA1, BRCA2, CCNF, CCP110, CDK1, CDK5RAP2, CENPJ, CEP135, CEP152, CEP192, CEP250, CEP76, CTNNB1, KIF11, NDE1, OFD1, PKD2, PKHD1, PLK4, RANBP1, SASS6, SPICE1, TMEM67, TRIM37, TUBE1, XPO1]
51297	centrosome organization	GO_BiologicalProcess_09.12.2013_15h39	[5, 6, 7]	Group9	46.1538	36	2.0 E-6	4.0 E-3	4.8 E-38	7.2 E-37	[ARHGEF10, AURKA, BNIP2, BRCA1, BRCA2, CCNF, CCP110, CDK1, CDK5RAP2, CENPJ, CEP135, CEP152, CEP192, CEP250, CEP76, CKAP5, CTNNB1, HAUS1, HAUS6, HAUS8, KIF11, NDE1, OFD1, PCM1, PKD2, PKHD1, PLK1, PLK4, PPP1R12A, RANBP1, SASS6, SPICE1, TMEM67, TRIM37, TUBE1, XPO1]
86	G2/M transition of mitotic cell cycle	GO_BiologicalProcess_09.12.2013_15h39	[6, 7]	Group9	46.0606	76	6.4 E-12	1.3 E-8	4.8 E-38	7.2 E-37	[ABCB1, AKAP9, ANAPC4, ANAPC5, ATM, ATP6V0A4, AZI1, BACH1, BRIP1, C15orf42, CCNA1, CCNA2, CCP110, CDC25A, CDK1, CDK14, CDK5RAP2, CENPF, CENPJ, CEP135, CEP152, CEP192, CEP250, CEP290, CEP57, CEP63, CEP76, CEP78, CFH, CHEK2, CHL1, CKAP5, CLASP1, CLSPN, CNTRL, CYR61, DDX11, DLEC1, DYNC1H1, DYNC1I2, FGFR1OP, FOLH1, FOXM1, GOLGA4, KDM8, MASTL, MELK, MNAT1, MTA3, NAE1, NDE1, NEDD1, NUMA1, ODF2, OFD1, O…
51298	centrosome duplication	GO_BiologicalProcess_09.12.2013_15h39	[4, 5, 6, 7, 8, 9]	Group9	61.7647	21	7.1 E-7	1.4 E-3	4.8 E-38	7.2 E-37	[ARHGEF10, BRCA1, BRCA2, CCNF, CCP110, CDK5RAP2, CENPJ, CEP135, CEP152, CEP192, CEP76, NDE1, OFD1, PKD2, PKHD1, PLK4, SASS6, SPICE1, TMEM67, TRIM37, XPO1]
7020	microtubule nucleation	GO_BiologicalProcess_09.12.2013_15h39	[5, 6]	None	68.421	13	2.0 E-5	3.9 E-2	N/A	N/A	[CENPJ, CLASP1, CLASP2, FOLH1, GOLGA4, NDE1, NIN, RANBP9, TUBGCP2, TUBGCP3, TUBGCP4, TUBGCP5, TUBGCP6]
9202	deoxyribonucleoside triphosphate biosynthetic process	GO_BiologicalProcess_09.12.2013_15h39	[6, 7, 8, 9]	None	100	7	2.5 E-5	4.9 E-2	N/A	N/A	[ADK, AKD1, CACNA1C, DTYMK, TBPL1, TBXAS1, TYMS]
32392	DNA geometric change	GO_BiologicalProcess_09.12.2013_15h39	[6, 7, 8]	None	63.8889	23	8.4 E-8	1.6 E-4	N/A	N/A	[ASCC3, ATRX, CHL1, DDX1, DDX11, DNA2, IGHMBP2, INO80, MCM2, MCM4, MCM6, MRE11A, NBN, POT1, RAD50, RAD51, RAD54B, RECQL, RECQL5, RUVBL1, SETX, WRN, ZRANB3]
32481	positive regulation of type I interferon production	GO_BiologicalProcess_09.12.2013_15h39	[4, 5, 6]	None	44.186	38	4.0 E-6	7.8 E-3	N/A	N/A	[CHUK, CTNNB1, DDX3X, DDX58, DHX36, DHX58, DHX9, EP300, IFIH1, IKBKB, IRF1, IRF7, LRRFIP1, MPRIP, MRE11A, MRPL13, MYD88, NFKB1, NFKB2, NFKBIA, POLR1C, POLR2L, POLR3A, POLR3B, POLR3E, POLR3H, PPIP5K1, PRKDC, RIPK1, RIPK2, RPAIN, RPL13, RPS27A, TLR3, TREX1, XRCC5, XRCC6, ZC3HAV1]
55085	transmembrane transport	GO_BiologicalProcess_09.12.2013_15h39	[3, 4, 5]	None	29.51	265	5.7 E-8	1.1 E-4	N/A	N/A	[ABCA4, ABCB1, ABCB10, ABCB11, ABCB6, ABCC1, ABCC10, ABCC2, ABCC3, ABCC4, ABCC5, ABCC6, ABCC8, ABCC9, ABCD4, ABCG2, ABCG5, ACACA, ACACB, ACSL6, ACTN2, ADCY1, ADCY2, ADCY7, AKAP7, ANAPC2, ANO1, ANO10, ANO2, ANO3, ANO4, ANO5, ANO6, ANO9, ARL2BP, ASPH, ATP10A, ATP10D, ATP11B, ATP11C, ATP12A, ATP1A1, ATP1B3, ATP2A2, ATP2B1, ATP2C1, ATP2C2, ATP4A, ATP5A1, ATP5G3, ATP6AP1, ATP6V0A2, ATP6V0A4, ATP6V1C2,…
HVC SD+T vs HVC SD: down-regulated genes of HVC SD+T
GOID	Group-Go-Term	% Group-Go-Term
6996	organelle organization	19.8675
22402	cell cycle process	11.2583
7017	microtubule-based process	2.64901
48285	organelle fission	3.31126
6396	RNA processing	5.96026
44267	cellular protein metabolic process	3.97351
43062	extracellular structure organization	3.31126
70925	organelle assembly	7.94702
51641	cellular localization	3.31126
15931	nucleobase-containing compound transport	8.60927
6974	cellular response to DNA damage stimulus	6.62252
6281	DNA repair	15.2318
7049	cell cycle	4.63576
7020	microtubule nucleation	0.662252
9202	deoxyribonucleoside triphosphate biosynthetic process	0.662252
32392	DNA geometric change	0.662252
32481	positive regulation of type I interferon production	0.662252
55085	transmembrane transport	0.662252
	neuronal	0

## Sheet: HVC LD vs ENT LD up
	HVC LD vs ENT LD: up-regulated genes of HVC LD
GOID	GoTErm	Ontology source	Golevels	GoGroups	% Asociated genes	Nr Genes	Cluster	Genes Cluster#1	Term P-value	Term P-value Corrected with Bonferroni step down	Associated genes found
44344	cellular response to fibroblast growth factor stimulus	GO_BiologicalProcess_09.12.2013_15h39	[4, 6, 7]	Group0	26.2443	58	9.2 E-6	5.3 E-4	4.5 E-14	7.3 E-13	[ADCY2, ADCY7, ADCY8, ADCY9, ADRBK1, BRAF, CAMK2G, CBL, CD44, CLSTN1, CPS1, CREB1, CTGF, EGFR, EIF2C4, FGF1, FGF10, FGF12, FGF13, FGFR1, FOXO1, FOXO3, HBEGF, IRS2, ITPR1, KIT, KITLG, MAP2K1, MAPK1, MTOR, NDST1, NOG, NPTN, NRG1, NRG2, PDE1A, PDGFB, PDK1, PIK3R1, PIK3R2, PKD2, PLCG1, PRKAR1B, PRKAR2B, PRKCE, PTPN11, RASSF7, SHC1, SHOC2, SNAP91, SNCA, SOS1, SRC, THBS1, TNRC6A, TNRC6B, TNRC6C, TSC2]
38179	neurotrophin signaling pathway	GO_BiologicalProcess_09.12.2013_15h39	[5, 6, 7]	Group0	31.8033	97	7.3 E-14	9.0 E-12	4.5 E-14	7.3 E-13	[ABR, ADCY2, ADCY7, ADCY8, ADCY9, ADCYAP1R1, ADRBK1, AP2B1, AP2M1, ARHGEF12, ARHGEF17, ARHGEF18, ARHGEF4, ARHGEF7, ARHGEF9, BCAR1, BRAF, CAMK2G, CASP2, CLSTN1, CREB1, DUSP7, EGFR, EIF2C4, FGD3, FGD4, FGF1, FGF10, FGF13, FGFR1, FOXO1, FOXO3, HBEGF, HDAC1, HDAC2, IRS2, ITPR1, ITSN1, KALRN, KCNH4, KIDINS220, KIT, KITLG, LINGO1, LRWD1, MAGI2, MAP2K1, MAPK1, MAPK14, MCF2, MCF2L, MEF2A, MEF2C, MTOR, NF…
7169	transmembrane receptor protein tyrosine kinase signaling pathway	GO_BiologicalProcess_09.12.2013_15h39	[6, 7]	Group0	25.6198	186	1.7 E-14	2.2 E-12	4.5 E-14	7.3 E-13	[ABI1, ABR, ADAM12, ADCY2, ADCY7, ADCY8, ADCY9, ADCYAP1R1, ADRA2A, ADRA2C, ADRBK1, ANKS1A, AP2B1, AP2M1, APLP2, AR, ARHGEF12, ARHGEF17, ARHGEF18, ARHGEF4, ARHGEF7, ARHGEF9, ARID5B, ARNT, ATP6V1A, BAIAP2, BCAR1, BCR, BLNK, BRAF, CAMK2G, CASP2, CBL, CDH13, CDS2, CHN1, CHRNA3, CLSTN1, CREB1, CREBBP, CSF1R, CTGF, DDR1, DOK4, DOK5, DUSP7, EEF2K, EFNB2, EGFR, EIF2AK3, EIF2C4, EPHA5, EPHB1, EPS8, FBXW7,…
10517	regulation of phospholipase activity	GO_BiologicalProcess_09.12.2013_15h39	[6, 7]	Group0	29.1262	30	1.8 E-4	4.5 E-3	4.5 E-14	7.3 E-13	[ADCY2, ADCY7, ADCY8, ADCY9, ADCYAP1R1, ADRBK1, ANAPC2, APC2, ARHGAP6, BICD1, CALCR, CAMK2G, CREB1, EGFR, ESR1, FGF13, FGFR1, HTR2A, ITPR1, KIT, PDE1A, PLA2G6, PLCB2, PLCG1, PPP3CA, PRKAR1B, PRKAR2B, PRKCE, SNAP91, SNCA]
60193	positive regulation of lipase activity	GO_BiologicalProcess_09.12.2013_15h39	[6, 7]	Group0	28.1553	29	4.3 E-4	8.3 E-3	4.5 E-14	7.3 E-13	[ADCY2, ADCY7, ADCY8, ADCY9, ADCYAP1R1, ADRBK1, ANAPC2, APC2, ARHGAP6, CALCR, CAMK2G, CREB1, EGFR, ESR1, FGF13, FGFR1, HTR2A, ITPR1, KIT, NR1H3, PDE1A, PLA2G6, PLCB2, PLCG1, PPP3CA, PRKAR1B, PRKAR2B, PRKCE, SNAP91]
8543	fibroblast growth factor receptor signaling pathway	GO_BiologicalProcess_09.12.2013_15h39	[5, 7, 8]	Group0	28.2051	55	1.4 E-6	1.0 E-4	4.5 E-14	7.3 E-13	[ADCY2, ADCY7, ADCY8, ADCY9, ADRBK1, BRAF, CAMK2G, CBL, CLSTN1, CREB1, CTGF, EGFR, EIF2C4, FGF1, FGF10, FGF12, FGF13, FGFR1, FOXO1, FOXO3, HBEGF, IRS2, ITPR1, KIT, KITLG, MAP2K1, MAPK1, MTOR, NDST1, NOG, NPTN, NRG1, NRG2, PDE1A, PDGFB, PDK1, PIK3R1, PIK3R2, PKD2, PLCG1, PRKAR1B, PRKAR2B, PRKCE, PTPN11, RASSF7, SHC1, SHOC2, SNAP91, SOS1, SRC, THBS1, TNRC6A, TNRC6B, TNRC6C, TSC2]
48011	neurotrophin TRK receptor signaling pathway	GO_BiologicalProcess_09.12.2013_15h39	[6, 7, 8]	Group0	31.4189	93	5.3 E-13	6.3 E-11	4.5 E-14	7.3 E-13	[ABR, ADCY2, ADCY7, ADCY8, ADCY9, ADCYAP1R1, ADRBK1, AP2B1, AP2M1, ARHGEF12, ARHGEF17, ARHGEF18, ARHGEF4, ARHGEF7, ARHGEF9, BCAR1, BRAF, CAMK2G, CASP2, CLSTN1, CREB1, DUSP7, EGFR, EIF2C4, FGD3, FGD4, FGF1, FGF10, FGF13, FGFR1, FOXO1, FOXO3, HBEGF, HDAC1, HDAC2, IRS2, ITPR1, ITSN1, KALRN, KCNH4, KIDINS220, KIT, KITLG, LINGO1, LRWD1, MAP2K1, MAPK1, MAPK14, MCF2, MCF2L, MEF2A, MEF2C, MTOR, NFKBIA, N…
38127	ERBB signaling pathway	GO_BiologicalProcess_09.12.2013_15h39	[7, 8]	Group0	26.4822	67	1.3 E-6	1.0 E-4	4.5 E-14	7.3 E-13	[ADAM12, ADCY2, ADCY7, ADCY8, ADCY9, ADRA2A, ADRA2C, ADRBK1, AP2B1, AP2M1, APLP2, ARHGEF7, BCAR1, CAMK2G, CBL, CDH13, CLSTN1, CREB1, CREBBP, EGFR, EIF2C4, EPS8, FBXW7, FGF1, FGF10, FGF13, FGFR1, FOXO1, FOXO3, HBEGF, HGS, IRS2, ITPR1, KIT, KITLG, MAP2K1, MAPK1, MTOR, NRG1, NRG2, PDE1A, PDGFB, PDK1, PIK3R1, PIK3R2, PLCG1, PRKAR1B, PRKAR2B, PRKCE, PSEN1, PSEN2, PTPN11, PTPRA, PTPRJ, PXDN, RASSF7, RP…
1900274	regulation of phospholipase C activity	GO_BiologicalProcess_09.12.2013_15h39	[7, 8]	Group0	32.0513	25	1.1 E-4	3.6 E-3	4.5 E-14	7.3 E-13	[ADCY2, ADCY7, ADCY8, ADCY9, ADCYAP1R1, ADRBK1, ARHGAP6, BICD1, CALCR, CAMK2G, CREB1, EGFR, ESR1, FGF13, FGFR1, HTR2A, ITPR1, KIT, PDE1A, PLCB2, PLCG1, PRKAR1B, PRKAR2B, PRKCE, SNAP91]
44708	single-organism behavior	GO_BiologicalProcess_09.12.2013_15h39	[2, 3]	Group1	27.5956	101	2.7 E-10	2.8 E-8	1.2 E-29	2.6 E-28	[ADCY8, AFF2, AGTPBP1, ALS2, AMPH, BBS4, BDNF, BRS3, CACNA1C, CAMK2G, CHL1, CHN1, CHRNA3, CHRNA4, CHRNB2, CNR1, CPAMD8, CRHBP, CTNND2, DHX8, DLG4, DRD1, DRD3, DRD5, EGFR, EGR1, EPS8, ETV1, FGF12, FGF13, FOXP2, FXN, FZD3, GHSR, GIGYF2, GM2A, GNG7, GNPDA1, GPI, GRIA1, GRIK2, GRIN1, GRIN2B, GRM5, HOMER1, HOMER2, HTR2A, ITGA8, JPH3, JUN, KCNMA1, KLHL1, LRRK2, MAPT, MDK, MEF2A, MEF2C, NAGLU, NCOA6, NE…
35637	multicellular organismal signaling	GO_BiologicalProcess_09.12.2013_15h39	[3]	Group1	27.8965	248	1.7 E-24	2.4 E-22	1.2 E-29	2.6 E-28	[ABCC8, ABHD6, ADCY2, ADCY7, ADCY8, ADCY9, AGRN, AGTPBP1, AKAP9, ALS2, AMPH, ANAPC2, ANK2, AP2B1, AP2M1, AP3B2, AP3D1, AP3M2, APBA1, ARHGEF9, ASAP1, ASIC2, BAIAP2, BDNF, BRAF, BSN, C1QL3, CACNA1B, CACNA1C, CACNA1D, CACNA1G, CACNA2D2, CACNB2, CACNG3, CACNG4, CADPS2, CAMK1, CAMK2A, CAMK2B, CAMK2G, CAMK4, CAMKK1, CAV2, CBLN2, CDC20, CELF4, CHRNA3, CHRNA4, CHRNB2, CNIH3, CNR1, CPEB1, CPLX3, CREB1, CR…
30534	adult behavior	GO_BiologicalProcess_09.12.2013_15h39	[3, 4]	Group1	26.0563	37	4.2 E-4	8.4 E-3	1.2 E-29	2.6 E-28	[AGTPBP1, BBS4, BRS3, CACNA1C, CHL1, CHN1, CHRNA3, CHRNA4, CHRNB2, CRHBP, DRD1, DRD3, EPS8, FGF12, FXN, GHSR, GIGYF2, GRIN1, HOMER1, HOMER2, KCNMA1, KLHL1, MAPT, NR4A2, NR4A3, NRXN1, NTSR1, OPRM1, PBX3, SCN1A, SGCG, SH2D3C, SLITRK5, SNCA, TSHR, UCHL1, UNC79]
44057	regulation of system process	GO_BiologicalProcess_09.12.2013_15h39	[3, 4]	Group1	26.4973	146	8.6 E-13	1.0 E-10	1.2 E-29	2.6 E-28	[ABHD6, ACE, ADRA2A, ADRA2C, ADRBK1, ANAPC2, ANK2, AQP1, ASIC2, ATP1A1, ATP2A2, BAIAP2, BDNF, CACNA1B, CACNA1C, CACNA1D, CACNA1G, CACNA2D2, CAMK2A, CAMK2B, CAMK2G, CAV2, CDC20, CELF2, CFTR, CHRM2, CHRM3, CHRNA3, CHRNB2, CNR1, CORIN, COTL1, CPAMD8, CPEB1, CPLX3, CPS1, CRHBP, CTGF, CTNND2, CXADR, DAPK3, DHX8, DLG4, DMD, DRD1, DRD3, DRD5, DTNBP1, ECE1, EGR1, EIF2AK3, FGF10, FGF12, GAS6, GHSR, GPM6B,…
6836	neurotransmitter transport	GO_BiologicalProcess_09.12.2013_15h39	[3, 4, 5]	Group1	29.8701	46	1.9 E-6	1.3 E-4	1.2 E-29	2.6 E-28	[CACNA1B, CADPS2, CAMK2A, CHRNA3, CPLX3, DOC2B, DRD1, DRD3, DTNBP1, DVL1, GABRA2, GABRQ, GPM6B, GRIK2, KCNC4, KCNK15, NAT8L, NF1, NLGN1, NOS1, NRXN1, NRXN3, NTRK2, PCLO, PIP5K1C, PSEN1, RIMS1, SCRIB, SH2D3C, SLC18A2, SLC6A13, SLC6A15, SNCA, STX1A, STXBP1, SV2B, SV2C, SYN2, SYN3, SYNJ1, SYT1, TRIM9, TSNARE1, UNC13A, UNC13B, VAMP2]
7611	learning or memory	GO_BiologicalProcess_09.12.2013_15h39	[3, 4, 6]	Group1	29.3814	57	2.2 E-7	1.9 E-5	1.2 E-29	2.6 E-28	[ADCY8, AFF2, AMPH, BDNF, CACNA1C, CAMK2G, CHRNB2, CNR1, CPAMD8, CRHBP, CTNND2, DHX8, DLG4, DRD1, DRD3, DRD5, EGFR, EGR1, FGF13, FOXP2, FZD3, GM2A, GNPDA1, GPI, GRIA1, GRIN1, GRIN2B, GRM5, HTR2A, ITGA8, JPH3, JUN, MDK, MEF2A, MEF2C, NCOA6, NETO1, NF1, NRXN1, NTRK2, PLA2G6, PLCB1, PLK2, PRKAR1B, PRKAR2B, PSEN1, PSEN2, RASGRF1, RASSF7, RELN, RGS14, SGCG, SLC12A5, SRF, SYNJ1, TANC1, VLDLR]
19226	transmission of nerve impulse	GO_BiologicalProcess_09.12.2013_15h39	[4, 5]	Group1	28.0702	240	4.2 E-24	5.7 E-22	1.2 E-29	2.6 E-28	[ABCC8, ABHD6, ADCY2, ADCY7, ADCY8, ADCY9, AGRN, AGTPBP1, AKAP9, ALS2, AMPH, ANAPC2, AP2B1, AP2M1, AP3B2, AP3D1, AP3M2, APBA1, ARHGEF9, ASAP1, ASIC2, BAIAP2, BDNF, BRAF, BSN, C1QL3, CACNA1B, CACNA1C, CACNA1G, CACNA2D2, CACNB2, CACNG3, CACNG4, CADPS2, CAMK1, CAMK2A, CAMK2B, CAMK2G, CAMK4, CAMKK1, CAV2, CBLN2, CDC20, CELF4, CHRNA3, CHRNA4, CHRNB2, CNIH3, CNR1, CPEB1, CPLX3, CREB1, CRHBP, CTNNA2, CT…
31644	regulation of neurological system process	GO_BiologicalProcess_09.12.2013_15h39	[4, 5]	Group1	30.3846	79	1.8 E-10	1.9 E-8	1.2 E-29	2.6 E-28	[ABHD6, ADRA2C, ANAPC2, BAIAP2, BDNF, CACNA2D2, CAMK2A, CAMK2B, CDC20, CHRNA3, CHRNB2, CNR1, CPAMD8, CPEB1, CPLX3, CTNND2, DHX8, DLG4, DRD1, DRD3, DRD5, DTNBP1, EGR1, EIF2AK3, GPM6B, GRIK2, GRIK3, GRIN1, GRIN2B, GRM3, GRM5, HTR2A, ITPKA, JPH3, KCNC4, LAMA2, MEF2A, MEF2C, NAT8L, NETO1, NEURL, NF1, NISCH, NLGN1, NOS1, NPTN, NPY5R, NR2E1, NRXN1, NTRK2, OPHN1, PLA2G6, PLK2, PPP3CA, PRKCE, PSEN1, PSEN…
51969	regulation of transmission of nerve impulse	GO_BiologicalProcess_09.12.2013_15h39	[3, 4, 5, 6]	Group1	31.6872	77	3.4 E-11	3.6 E-9	1.2 E-29	2.6 E-28	[ABHD6, ANAPC2, BAIAP2, BDNF, CACNA2D2, CAMK2A, CAMK2B, CDC20, CHRNA3, CHRNB2, CNR1, CPEB1, CPLX3, CTNND2, DHX8, DLG4, DRD1, DRD3, DRD5, DTNBP1, EGR1, EIF2AK3, GPM6B, GRIK2, GRIK3, GRIN1, GRIN2B, GRM3, GRM5, HTR2A, ITPKA, JPH3, KCNC4, LAMA2, MEF2A, MEF2C, NAT8L, NETO1, NEURL, NF1, NISCH, NLGN1, NOS1, NPTN, NPY5R, NR2E1, NRXN1, NTRK2, OPHN1, PLA2G6, PLK2, PPP3CA, PRKCE, PSEN1, PSEN2, PTK2, PXK, RA…
7268	synaptic transmission	GO_BiologicalProcess_09.12.2013_15h39	[4, 5, 6]	Group1	29.9202	225	1.1 E-26	1.5 E-24	1.2 E-29	2.6 E-28	[ABCC8, ABHD6, ADCY2, ADCY7, ADCY8, ADCY9, AGRN, AGTPBP1, AKAP9, ALS2, AMPH, ANAPC2, AP2B1, AP2M1, AP3B2, AP3D1, AP3M2, APBA1, ARHGEF9, ASAP1, ASIC2, BAIAP2, BDNF, BRAF, BSN, C1QL3, CACNA1B, CACNA1C, CACNA1G, CACNA2D2, CACNB2, CACNG3, CACNG4, CADPS2, CAMK1, CAMK2A, CAMK2B, CAMK2G, CAMK4, CAMKK1, CAV2, CBLN2, CDC20, CELF4, CHRNA3, CHRNA4, CHRNB2, CNIH3, CNR1, CPEB1, CPLX3, CREB1, CRHBP, CTNNA2, CT…
50890	cognition	GO_BiologicalProcess_09.12.2013_15h39	[5]	Group1	29.1866	61	1.0 E-7	9.8 E-6	1.2 E-29	2.6 E-28	[ADCY8, AFF2, AMPH, BBS4, BDNF, CACNA1C, CAMK2G, CHL1, CHRNA4, CHRNB2, CNR1, CPAMD8, CRHBP, CTNND2, DHX8, DLG4, DRD1, DRD3, DRD5, EGFR, EGR1, FGF13, FOXP2, FZD3, GM2A, GNPDA1, GPI, GRIA1, GRIN1, GRIN2B, GRM5, HTR2A, ITGA8, JPH3, JUN, MDK, MEF2A, MEF2C, NCOA6, NETO1, NF1, NRXN1, NTRK2, PLA2G6, PLCB1, PLK2, PRKAR1B, PRKAR2B, PSEN1, PSEN2, PTCHD1, RASGRF1, RASSF7, RELN, RGS14, SGCG, SLC12A5, SRF, SY…
1505	regulation of neurotransmitter levels	GO_BiologicalProcess_09.12.2013_15h39	[3, 5, 6, 7]	Group1	27.5	44	3.1 E-5	1.4 E-3	1.2 E-29	2.6 E-28	[AGTPBP1, CACNA1B, CADPS2, CAMK2A, CHRNA3, CPLX3, DAGLA, DAGLB, DOC2B, DRD1, DRD3, DTNBP1, DVL1, GABRA2, GPM6B, GRIK2, KCNC4, NAT8L, NF1, NLGN1, NOS1, NRXN1, NRXN3, NTRK2, PCLO, PIP5K1C, PSEN1, RIMS1, SCRIB, SH2D3C, SLC18A2, SLC6A13, SNCA, STX1A, STXBP1, SYN2, SYN3, SYNJ1, SYT1, TRIM9, TSNARE1, UNC13A, UNC13B, VAMP2]
7612	learning	GO_BiologicalProcess_09.12.2013_15h39	[4, 5, 7]	Group1	26.1261	29	1.6 E-3	9.6 E-3	1.2 E-29	2.6 E-28	[AMPH, CACNA1C, CHRNB2, CTNND2, DHX8, DLG4, DRD1, DRD3, DRD5, FGF13, FOXP2, GRIN1, GRIN2B, GRM5, JPH3, JUN, NETO1, NF1, NRXN1, NTRK2, PRKAR2B, RASSF7, RELN, RGS14, SGCG, SLC12A5, SRF, SYNJ1, TANC1]
7613	memory	GO_BiologicalProcess_09.12.2013_15h39	[4, 5, 7]	Group1	28.7356	25	7.6 E-4	1.0 E-2	1.2 E-29	2.6 E-28	[ADCY8, CAMK2G, CHRNB2, CNR1, DHX8, DRD1, FGF13, GRIA1, GRIN1, GRIN2B, HTR2A, ITGA8, JPH3, MDK, NETO1, NTRK2, PLA2G6, PLCB1, PLK2, PSEN1, PSEN2, RASGRF1, RELN, RGS14, VLDLR]
50804	regulation of synaptic transmission	GO_BiologicalProcess_09.12.2013_15h39	[4, 5, 6, 7]	Group1	33.1818	73	9.6 E-12	1.0 E-9	1.2 E-29	2.6 E-28	[ABHD6, ANAPC2, BAIAP2, BDNF, CACNA2D2, CAMK2A, CAMK2B, CDC20, CHRNA3, CHRNB2, CNR1, CPEB1, CPLX3, CTNND2, DHX8, DLG4, DRD1, DRD3, DRD5, DTNBP1, EGR1, GPM6B, GRIK2, GRIK3, GRIN1, GRIN2B, GRM3, GRM5, HTR2A, ITPKA, JPH3, KCNC4, LAMA2, MEF2A, MEF2C, NAT8L, NETO1, NEURL, NF1, NISCH, NLGN1, NOS1, NPTN, NPY5R, NR2E1, NRXN1, NTRK2, OPHN1, PLA2G6, PLK2, PPP3CA, PRKCE, PSEN1, PSEN2, PTK2, PXK, RAB8A, RAPG…
48167	regulation of synaptic plasticity	GO_BiologicalProcess_09.12.2013_15h39	[3, 5, 6, 7, 8]	Group1	36.6667	44	4.0 E-9	3.9 E-7	1.2 E-29	2.6 E-28	[ABHD6, ANAPC2, BAIAP2, BDNF, CAMK2A, CAMK2B, CDC20, CPEB1, CTNND2, DHX8, DLG4, DRD1, DRD5, EGR1, GRIK2, GRIN1, GRIN2B, GRM5, ITPKA, JPH3, NETO1, NEURL, NF1, NPTN, NR2E1, NTRK2, PLK2, PSEN1, PSEN2, RAB8A, RAPGEF2, RASGRF1, RASSF7, RELN, RGS14, RIMS1, SERPINE2, SHISA9, SIPA1L1, SNCA, SRF, STXBP1, UNC13A, UNC13B]
7269	neurotransmitter secretion	GO_BiologicalProcess_09.12.2013_15h39	[4, 5, 6, 7, 8]	Group1	29.661	35	3.6 E-5	1.5 E-3	1.2 E-29	2.6 E-28	[CACNA1B, CADPS2, CAMK2A, CHRNA3, CPLX3, DOC2B, DTNBP1, DVL1, GRIK2, KCNC4, NF1, NLGN1, NRXN1, NRXN3, NTRK2, PCLO, PIP5K1C, PSEN1, RIMS1, SCRIB, SH2D3C, SLC18A2, SLC6A13, SNCA, STX1A, STXBP1, SYN2, SYN3, SYNJ1, SYT1, TRIM9, TSNARE1, UNC13A, UNC13B, VAMP2]
7270	neuron-neuron synaptic transmission	GO_BiologicalProcess_09.12.2013_15h39	[5, 6, 7]	Group1	33.6449	36	1.1 E-6	8.6 E-5	1.2 E-29	2.6 E-28	[ALS2, CAMK2G, CAMK4, CHRNB2, CNIH3, CNR1, CRHBP, DLGAP2, DRD1, DRD3, DRD5, GABRB2, GRIK2, GRIK3, GRIN1, HTR2A, KIF1B, NAT8L, NF1, NISCH, NLGN1, NPY5R, NRXN1, NTRK2, OPHN1, PLA2G6, PRKCE, PSEN1, RASD2, RASSF7, RELN, SERPINE2, SNCA, STXBP1, UNC13A, UNC13B]
60562	epithelial tube morphogenesis	GO_BiologicalProcess_09.12.2013_15h39	[4, 5, 6]	Group10	25.072	87	5.2 E-7	4.2 E-5	3.5 E-8	2.8 E-7	[ACTR1A, AR, ARHGEF5, BBS4, BBS5, BBS7, BMP7, BTRC, CCDC39, CD44, CELSR1, CSF1R, CTSH, DDR1, DVL1, DVL3, ESR1, FGF1, FGF10, FGF13, FOXD1, FOXJ1, FZD3, GLI2, GLI3, GLMN, GPC3, GZF1, HES1, HEY2, IFT122, IFT52, IGBP1, INTS1, KAT2A, KDM2B, KDM6A, KIF26B, KLHL3, LAMA5, LHX2, LMO4, LRP6, MED1, MEF2A, MEF2C, MKS1, NCKAP1, NCOA3, NFATC3, NOG, NPNT, NR2F2, NRP1, PAX2, PHACTR4, PKD1, PKD2, PLOD2, PLXND1, P…
30879	mammary gland development	GO_BiologicalProcess_09.12.2013_15h39	[4, 5, 6, 7]	Group10	26.9231	42	8.1 E-5	2.8 E-3	3.5 E-8	2.8 E-7	[AR, BTRC, CASK, CAV2, CCND1, CREB1, CSF1R, DDR1, EIF2AK3, ESR1, FGF10, FGF13, GLI2, GLI3, HEY2, ID2, IGBP1, IGF1R, IGFBP5, IRF6, IRS2, JAK2, KCNA5, LRP6, MAPK1, MED1, NCOA3, NCOR2, NEURL, NRG1, PRLR, PTCH1, RXFP1, SCRIB, SLIT2, SOSTDC1, SRC, STAT5B, TFAP2C, TGFB3, TPH1, WNT2]
61180	mammary gland epithelium development	GO_BiologicalProcess_09.12.2013_15h39	[5, 6, 7, 8]	Group10	30.8642	25	2.2 E-4	5.5 E-3	3.5 E-8	2.8 E-7	[AR, BTRC, CCND1, CSF1R, DDR1, ESR1, FGF10, FGF13, GLI2, HEY2, ID2, IRF6, JAK2, LRP6, MAPK1, MED1, NCOA3, PTCH1, SCRIB, SLIT2, SOSTDC1, SRC, STAT5B, TFAP2C, WNT2]
30178	negative regulation of Wnt signaling pathway	GO_BiologicalProcess_09.12.2013_15h39	[4, 5, 6, 7, 8]	Group11	26.1194	35	5.6 E-4	9.6 E-3	5.6 E-4	5.6 E-4	[ANAPC2, ANKRD6, APC2, ARRB1, AXIN2, BARX1, CAV2, CCND1, CDH2, CSNK1E, CYLD, DAB2, DACT1, EGR1, GLI3, GPC3, GPI, HDAC2, HMGXB4, JUP, LRP4, LRP6, NOG, PAPD7, PRICKLE1, PTPRO, SFRP2, SOSTDC1, STK4, TBX18, TLE1, TLE2, TSC2, WNT11, ZNRF3]
90090	negative regulation of canonical Wnt signaling pathway	GO_BiologicalProcess_09.12.2013_15h39	[5, 6, 7, 8, 9]	Group11	25.7732	25	3.9 E-3	3.9 E-3	5.6 E-4	5.6 E-4	[ANAPC2, ANKRD6, APC2, ARRB1, AXIN2, CAV2, CDH2, CYLD, DAB2, DACT1, EGR1, GLI3, GPC3, HDAC2, LRP4, NOG, PRICKLE1, PTPRO, SFRP2, SOSTDC1, STK4, TBX18, TLE2, WNT11, ZNRF3]
43414	macromolecule methylation	GO_BiologicalProcess_09.12.2013_15h39	[3, 4, 5]	Group12	25.6098	42	2.6 E-4	5.8 E-3	2.6 E-11	2.9 E-10	[AKR1A1, ARID4A, ARID4B, ASH2L, ATF7IP, ATRX, BCOR, BRCA1, CTCF, EHMT1, FBXO11, FTSJD2, IWS1, JARID2, KDM3A, KDM6A, KIAA1244, METTL14, MLL, MLL3, MLL5, MTF2, N6AMT1, NSD1, NSUN2, PAXIP1, PICK1, RAB3B, RTF1, SETD1B, SETD2, SETD6, SETDB2, SNW1, SUPT6H, TET2, TFAP2C, TRMT61B, USP7, WDR82, WHSC1L1, ZNF335]
33044	regulation of chromosome organization	GO_BiologicalProcess_09.12.2013_15h39	[4, 5]	Group12	26.8657	36	2.6 E-4	6.0 E-3	2.6 E-11	2.9 E-10	[ARRB1, AXIN2, BCOR, BRCA1, CDK9, CHEK1, CTBP1, CTCF, ERCC4, FLCN, IWS1, JARID2, JDP2, KDM3A, LPIN1, MLL, MTF2, NCOR1, NOC2L, NOS1, PAXIP1, PKD2, RPS6KA5, RTF1, SET, SIN3A, SNCA, SNW1, SUPT6H, TADA2A, TLK2, TPR, TRIP12, UBR5, WAPAL, WDHD1]
6325	chromatin organization	GO_BiologicalProcess_09.12.2013_15h39	[5]	Group12	25.5183	160	1.9 E-12	2.1 E-10	2.6 E-11	2.9 E-10	[AEBP2, AKR1A1, ARID1A, ARID1B, ARID2, ARID4A, ARID4B, ARRB1, ASH2L, ASXL1, ATF2, ATM, BAP1, BAZ1B, BCOR, BCORL1, BPTF, BRCA1, BRCC3, BRD1, BRD3, BRD8, BRPF1, BRPF3, C11orf30, CABIN1, CBX3, CBX7, CDAN1, CDK9, CHD4, CHD5, CHD6, CHD9, CHEK1, CREBBP, CSRP2BP, CTBP1, CTCF, CTDSPL, DAPK3, EHMT1, EP300, EP400, EPC2, EYA2, EYA3, FAM175A, FLCN, H2AFY, H2AFY2, HDAC1, HDAC2, HDAC4, HEY2, HMG20A, HMGN2, HMG…
1902275	regulation of chromatin organization	GO_BiologicalProcess_09.12.2013_15h39	[5, 6]	Group12	31.068	32	2.8 E-5	1.2 E-3	2.6 E-11	2.9 E-10	[ARRB1, BCOR, BRCA1, CDK9, CHEK1, CTBP1, CTCF, FLCN, IWS1, JARID2, JDP2, KDM3A, LPIN1, MLL, MTF2, NCOR1, NOC2L, NOS1, PAXIP1, PKD2, RPS6KA5, RTF1, SET, SIN3A, SNCA, SNW1, SUPT6H, TADA2A, TLK2, TPR, TRIP12, UBR5]
6479	protein methylation	GO_BiologicalProcess_09.12.2013_15h39	[4, 5, 6, 7, 8]	Group12	31.4815	34	1.1 E-5	6.5 E-4	2.6 E-11	2.9 E-10	[AKR1A1, ARID4A, ARID4B, ASH2L, BCOR, BRCA1, CTCF, EHMT1, FBXO11, IWS1, JARID2, KDM3A, KDM6A, KIAA1244, MLL, MLL3, MLL5, MTF2, N6AMT1, NSD1, PAXIP1, RAB3B, RTF1, SETD1B, SETD2, SETD6, SETDB2, SNW1, SUPT6H, TET2, TFAP2C, WDR82, WHSC1L1, ZNF335]
16568	chromatin modification	GO_BiologicalProcess_09.12.2013_15h39	[6]	Group12	29.4798	153	1.0 E-17	1.3 E-15	2.6 E-11	2.9 E-10	[AEBP2, AKR1A1, ARID1A, ARID1B, ARID2, ARID4A, ARID4B, ARRB1, ASH2L, ASXL1, ATF2, ATM, BAP1, BAZ1B, BCOR, BCORL1, BPTF, BRCA1, BRCC3, BRD1, BRD3, BRD8, BRPF1, BRPF3, C11orf30, CABIN1, CBX3, CBX7, CDAN1, CDK9, CHD4, CHD5, CHD6, CHD9, CHEK1, CREBBP, CSRP2BP, CTBP1, CTCF, CTDSPL, DAPK3, EHMT1, EP300, EP400, EPC2, EYA2, EYA3, FAM175A, FLCN, H2AFY, H2AFY2, HDAC1, HDAC2, HDAC4, HEY2, HMG20A, HMGN3, INO…
16570	histone modification	GO_BiologicalProcess_09.12.2013_15h39	[3, 6, 7, 8]	Group12	29.9694	98	3.0 E-12	3.4 E-10	2.6 E-11	2.9 E-10	[AKR1A1, ARID4A, ARID4B, ARRB1, ASH2L, ASXL1, ATF2, ATM, BAP1, BAZ1B, BCOR, BRCA1, BRCC3, BRD1, BRD8, BRPF1, BRPF3, CDK9, CHEK1, CREBBP, CSRP2BP, CTBP1, CTCF, EHMT1, EP300, EP400, EYA2, EYA3, FLCN, HDAC1, HDAC2, HDAC4, IRF4, IWS1, JAK2, JARID2, JDP2, JMJD6, KANSL1, KAT2A, KAT6A, KAT6B, KAT7, KDM2A, KDM2B, KDM3A, KDM4A, KDM5B, KDM6A, KIAA1244, LDB1, LPIN1, MAGI1, MEAF6, MLL, MLL3, MLL5, MORF4L1, M…
16571	histone methylation	GO_BiologicalProcess_09.12.2013_15h39	[4, 5, 6, 7, 8, 9]	Group12	34.5238	29	6.9 E-6	4.1 E-4	2.6 E-11	2.9 E-10	[AKR1A1, ARID4A, ARID4B, ASH2L, BCOR, BRCA1, CTCF, EHMT1, IWS1, JARID2, KDM3A, KDM6A, KIAA1244, MLL, MLL3, MLL5, MTF2, NSD1, PAXIP1, RTF1, SETD1B, SETD2, SETDB2, SNW1, SUPT6H, TET2, WDR82, WHSC1L1, ZNF335]
43543	protein acylation	GO_BiologicalProcess_09.12.2013_15h39	[6, 7]	Group12	30.0546	55	1.5 E-7	1.3 E-5	2.6 E-11	2.9 E-10	[ARRB1, ATF2, BRCA1, BRD1, BRD8, BRPF1, BRPF3, CHEK1, CREBBP, CSRP2BP, CTBP1, CTCF, EP300, EP400, FLCN, FOXO1, HHAT, IRF4, IWS1, KANSL1, KAT2A, KAT6A, KAT6B, KAT7, KIAA1244, LDB1, MCM8, MEAF6, MLL, MORF4L1, NCOA3, NMT1, NOC2L, NOS1, PAXIP1, RPS6KA5, SAP130, SET, SF3B3, SIN3A, SIRT1, SNCA, SPTLC3, SUPT7L, TADA2A, TAF1, TAF5L, TRRAP, USP22, YEATS2, ZDHHC1, ZDHHC15, ZDHHC22, ZDHHC23, ZDHHC5]
31056	regulation of histone modification	GO_BiologicalProcess_09.12.2013_15h39	[4, 6, 7, 8, 9]	Group12	33.3333	30	1.0 E-5	6.1 E-4	2.6 E-11	2.9 E-10	[ARRB1, BCOR, BRCA1, CDK9, CHEK1, CTBP1, CTCF, FLCN, IWS1, JARID2, JDP2, KDM3A, LPIN1, MLL, MTF2, NCOR1, NOC2L, NOS1, PAXIP1, PKD2, RPS6KA5, RTF1, SET, SIN3A, SNCA, SNW1, SUPT6H, TADA2A, TRIP12, UBR5]
6473	protein acetylation	GO_BiologicalProcess_09.12.2013_15h39	[7, 8]	Group12	29.5597	47	2.0 E-6	1.3 E-4	2.6 E-11	2.9 E-10	[ARRB1, ATF2, BRCA1, BRD1, BRD8, BRPF1, BRPF3, CHEK1, CREBBP, CSRP2BP, CTBP1, CTCF, EP300, EP400, FLCN, FOXO1, IRF4, IWS1, KANSL1, KAT2A, KAT6A, KAT6B, KAT7, KIAA1244, LDB1, MEAF6, MLL, MORF4L1, NCOA3, NOC2L, NOS1, PAXIP1, RPS6KA5, SAP130, SET, SF3B3, SIN3A, SIRT1, SNCA, SPTLC3, SUPT7L, TADA2A, TAF1, TAF5L, TRRAP, USP22, YEATS2]
18205	peptidyl-lysine modification	GO_BiologicalProcess_09.12.2013_15h39	[7, 8]	Group12	31.8681	58	7.0 E-9	6.7 E-7	2.6 E-11	2.9 E-10	[ARID4A, ARID4B, ARRB1, ATF2, ATP7A, BRCA1, BRD1, BRD8, BRPF1, BRPF3, CHEK1, CREBBP, CSRP2BP, CTBP1, CTCF, EHMT1, EP300, EP400, FLCN, HDAC4, IRF4, IWS1, JMJD6, KANSL1, KAT2A, KAT6A, KAT6B, KAT7, KDM3A, KIAA1244, LDB1, MEAF6, MLL, MORF4L1, NCOA3, NOC2L, NOS1, PAXIP1, RPS6KA5, RTF1, SAP130, SET, SETD2, SETD6, SF3B3, SIN3A, SIRT1, SNCA, SPTLC3, SUPT7L, TADA2A, TAF1, TAF5L, TET2, TRRAP, USP22, YEATS2…
34968	histone lysine methylation	GO_BiologicalProcess_09.12.2013_15h39	[5, 6, 7, 8, 9, 10]	Group12	40.9091	27	3.0 E-7	2.6 E-5	2.6 E-11	2.9 E-10	[AKR1A1, ARID4A, ARID4B, ASH2L, BCOR, BRCA1, IWS1, JARID2, KDM3A, KDM6A, KIAA1244, MLL, MLL3, MLL5, MTF2, NSD1, PAXIP1, RTF1, SETD1B, SETD2, SETDB2, SNW1, SUPT6H, TET2, WDR82, WHSC1L1, ZNF335]
16573	histone acetylation	GO_BiologicalProcess_09.12.2013_15h39	[4, 7, 8, 9, 10, 11]	Group12	34.6154	45	2.0 E-8	1.9 E-6	2.6 E-11	2.9 E-10	[ARRB1, ATF2, BRCA1, BRD1, BRD8, BRPF1, BRPF3, CHEK1, CREBBP, CSRP2BP, CTBP1, CTCF, EP300, EP400, FLCN, IRF4, IWS1, KANSL1, KAT2A, KAT6A, KAT6B, KAT7, KIAA1244, LDB1, MEAF6, MLL, MORF4L1, NCOA3, NOC2L, NOS1, PAXIP1, RPS6KA5, SAP130, SET, SF3B3, SIN3A, SNCA, SPTLC3, SUPT7L, TADA2A, TAF1, TAF5L, TRRAP, USP22, YEATS2]
6475	internal protein amino acid acetylation	GO_BiologicalProcess_09.12.2013_15h39	[8, 9]	Group12	31.4685	45	4.9 E-7	4.0 E-5	2.6 E-11	2.9 E-10	[ARRB1, ATF2, BRCA1, BRD1, BRD8, BRPF1, BRPF3, CHEK1, CREBBP, CSRP2BP, CTBP1, CTCF, EP300, EP400, FLCN, IRF4, IWS1, KANSL1, KAT2A, KAT6A, KAT6B, KAT7, KIAA1244, LDB1, MEAF6, MLL, MORF4L1, NCOA3, NOC2L, NOS1, PAXIP1, RPS6KA5, SAP130, SET, SF3B3, SIN3A, SNCA, SPTLC3, SUPT7L, TADA2A, TAF1, TAF5L, TRRAP, USP22, YEATS2]
51640	organelle localization	GO_BiologicalProcess_09.12.2013_15h39	[3, 4]	Group13	25.4355	73	2.4 E-6	1.6 E-4	3.0 E-13	4.2 E-12	[AMPH, AP3B2, AP3D1, AP3M2, ARFGAP1, ARL6, BBS4, BBS5, BBS7, CADPS2, CEP120, COPG1, CPLX3, DENND1A, DLG4, DMD, DPYSL2, DTNBP1, FMN2, FNBP1L, GBF1, GOLGA2, GPSM2, GRIK2, HOOK3, ITSN1, KATNB1, KIF13A, KIF1B, KIF3A, KLHL12, LRRK2, MAD1L1, MAP2K1, MAPT, MEF2A, MEF2C, MYH10, NDEL1, NLGN1, NRXN1, NUMA1, OPHN1, PARD3, PCLO, PCM1, PIP5K1C, PLXNA2, PSEN1, PTK2, RASGRP1, RIMS1, SCRIB, SDAD1, SEC16A, SEC23A…
51656	establishment of organelle localization	GO_BiologicalProcess_09.12.2013_15h39	[2, 3, 4, 5]	Group13	26.7857	60	3.2 E-6	2.1 E-4	3.0 E-13	4.2 E-12	[AMPH, AP3B2, AP3D1, AP3M2, ARFGAP1, ARL6, BBS4, BBS5, BBS7, CADPS2, COPG1, CPLX3, DENND1A, DLG4, DPYSL2, DTNBP1, FMN2, FNBP1L, GBF1, GPSM2, GRIK2, ITSN1, KATNB1, KIF13A, KIF1B, KIF3A, KLHL12, MAD1L1, MAP2K1, MAPT, MYH10, NDEL1, NLGN1, NUMA1, OPHN1, PCLO, PIP5K1C, PSEN1, PTK2, RASGRP1, RIMS1, SCRIB, SDAD1, SEC16A, SEC23A, SEC24A, SEC24C, SLIT1, SNCA, SPIRE1, STX1A, STXBP1, SYNJ1, SYT1, TRIM9, TSN…
6836	neurotransmitter transport	GO_BiologicalProcess_09.12.2013_15h39	[3, 4, 5]	Group13	29.8701	46	1.9 E-6	1.3 E-4	3.0 E-13	4.2 E-12	[CACNA1B, CADPS2, CAMK2A, CHRNA3, CPLX3, DOC2B, DRD1, DRD3, DTNBP1, DVL1, GABRA2, GABRQ, GPM6B, GRIK2, KCNC4, KCNK15, NAT8L, NF1, NLGN1, NOS1, NRXN1, NRXN3, NTRK2, PCLO, PIP5K1C, PSEN1, RIMS1, SCRIB, SH2D3C, SLC18A2, SLC6A13, SLC6A15, SNCA, STX1A, STXBP1, SV2B, SV2C, SYN2, SYN3, SYNJ1, SYT1, TRIM9, TSNARE1, UNC13A, UNC13B, VAMP2]
31644	regulation of neurological system process	GO_BiologicalProcess_09.12.2013_15h39	[4, 5]	Group13	30.3846	79	1.8 E-10	1.9 E-8	3.0 E-13	4.2 E-12	[ABHD6, ADRA2C, ANAPC2, BAIAP2, BDNF, CACNA2D2, CAMK2A, CAMK2B, CDC20, CHRNA3, CHRNB2, CNR1, CPAMD8, CPEB1, CPLX3, CTNND2, DHX8, DLG4, DRD1, DRD3, DRD5, DTNBP1, EGR1, EIF2AK3, GPM6B, GRIK2, GRIK3, GRIN1, GRIN2B, GRM3, GRM5, HTR2A, ITPKA, JPH3, KCNC4, LAMA2, MEF2A, MEF2C, NAT8L, NETO1, NEURL, NF1, NISCH, NLGN1, NOS1, NPTN, NPY5R, NR2E1, NRXN1, NTRK2, OPHN1, PLA2G6, PLK2, PPP3CA, PRKCE, PSEN1, PSEN…
51648	vesicle localization	GO_BiologicalProcess_09.12.2013_15h39	[4, 5]	Group13	29.1667	49	1.9 E-6	1.3 E-4	3.0 E-13	4.2 E-12	[AMPH, AP3B2, AP3D1, AP3M2, ARFGAP1, ARL6, BBS4, BBS5, BBS7, CADPS2, COPG1, CPLX3, DENND1A, DLG4, DPYSL2, DTNBP1, FNBP1L, GBF1, GRIK2, ITSN1, KIF13A, KIF3A, KLHL12, MAP2K1, NDEL1, NLGN1, NRXN1, OPHN1, PCLO, PIP5K1C, PSEN1, RASGRP1, RIMS1, SCRIB, SEC16A, SEC23A, SEC24A, SEC24C, SNCA, STX1A, STXBP1, SYNJ1, SYT1, TRIM9, TSNARE1, UNC13A, UNC13B, VAMP2, ZDHHC15]
51969	regulation of transmission of nerve impulse	GO_BiologicalProcess_09.12.2013_15h39	[3, 4, 5, 6]	Group13	31.6872	77	3.4 E-11	3.6 E-9	3.0 E-13	4.2 E-12	[ABHD6, ANAPC2, BAIAP2, BDNF, CACNA2D2, CAMK2A, CAMK2B, CDC20, CHRNA3, CHRNB2, CNR1, CPEB1, CPLX3, CTNND2, DHX8, DLG4, DRD1, DRD3, DRD5, DTNBP1, EGR1, EIF2AK3, GPM6B, GRIK2, GRIK3, GRIN1, GRIN2B, GRM3, GRM5, HTR2A, ITPKA, JPH3, KCNC4, LAMA2, MEF2A, MEF2C, NAT8L, NETO1, NEURL, NF1, NISCH, NLGN1, NOS1, NPTN, NPY5R, NR2E1, NRXN1, NTRK2, OPHN1, PLA2G6, PLK2, PPP3CA, PRKCE, PSEN1, PSEN2, PTK2, PXK, RA…
1505	regulation of neurotransmitter levels	GO_BiologicalProcess_09.12.2013_15h39	[3, 5, 6, 7]	Group13	27.5	44	3.1 E-5	1.4 E-3	3.0 E-13	4.2 E-12	[AGTPBP1, CACNA1B, CADPS2, CAMK2A, CHRNA3, CPLX3, DAGLA, DAGLB, DOC2B, DRD1, DRD3, DTNBP1, DVL1, GABRA2, GPM6B, GRIK2, KCNC4, NAT8L, NF1, NLGN1, NOS1, NRXN1, NRXN3, NTRK2, PCLO, PIP5K1C, PSEN1, RIMS1, SCRIB, SH2D3C, SLC18A2, SLC6A13, SNCA, STX1A, STXBP1, SYN2, SYN3, SYNJ1, SYT1, TRIM9, TSNARE1, UNC13A, UNC13B, VAMP2]
48489	synaptic vesicle transport	GO_BiologicalProcess_09.12.2013_15h39	[3, 4, 5, 6, 7, 8]	Group13	36.5854	30	1.2 E-6	9.0 E-5	3.0 E-13	4.2 E-12	[AMPH, AP3B2, AP3D1, AP3M2, CADPS2, CPLX3, DENND1A, DLG4, DPYSL2, DTNBP1, GRIK2, ITSN1, NLGN1, OPHN1, PCLO, PIP5K1C, PSEN1, RIMS1, SCRIB, SNCA, STX1A, STXBP1, SYNJ1, SYT1, TRIM9, TSNARE1, UNC13A, UNC13B, VAMP2, ZDHHC15]
50804	regulation of synaptic transmission	GO_BiologicalProcess_09.12.2013_15h39	[4, 5, 6, 7]	Group13	33.1818	73	9.6 E-12	1.0 E-9	3.0 E-13	4.2 E-12	[ABHD6, ANAPC2, BAIAP2, BDNF, CACNA2D2, CAMK2A, CAMK2B, CDC20, CHRNA3, CHRNB2, CNR1, CPEB1, CPLX3, CTNND2, DHX8, DLG4, DRD1, DRD3, DRD5, DTNBP1, EGR1, GPM6B, GRIK2, GRIK3, GRIN1, GRIN2B, GRM3, GRM5, HTR2A, ITPKA, JPH3, KCNC4, LAMA2, MEF2A, MEF2C, NAT8L, NETO1, NEURL, NF1, NISCH, NLGN1, NOS1, NPTN, NPY5R, NR2E1, NRXN1, NTRK2, OPHN1, PLA2G6, PLK2, PPP3CA, PRKCE, PSEN1, PSEN2, PTK2, PXK, RAB8A, RAPG…
97479	synaptic vesicle localization	GO_BiologicalProcess_09.12.2013_15h39	[5, 6]	Group13	36.4706	31	8.8 E-7	6.9 E-5	3.0 E-13	4.2 E-12	[AMPH, AP3B2, AP3D1, AP3M2, CADPS2, CPLX3, DENND1A, DLG4, DPYSL2, DTNBP1, GRIK2, ITSN1, NLGN1, NRXN1, OPHN1, PCLO, PIP5K1C, PSEN1, RIMS1, SCRIB, SNCA, STX1A, STXBP1, SYNJ1, SYT1, TRIM9, TSNARE1, UNC13A, UNC13B, VAMP2, ZDHHC15]
7269	neurotransmitter secretion	GO_BiologicalProcess_09.12.2013_15h39	[4, 5, 6, 7, 8]	Group13	29.661	35	3.6 E-5	1.5 E-3	3.0 E-13	4.2 E-12	[CACNA1B, CADPS2, CAMK2A, CHRNA3, CPLX3, DOC2B, DTNBP1, DVL1, GRIK2, KCNC4, NF1, NLGN1, NRXN1, NRXN3, NTRK2, PCLO, PIP5K1C, PSEN1, RIMS1, SCRIB, SH2D3C, SLC18A2, SLC6A13, SNCA, STX1A, STXBP1, SYN2, SYN3, SYNJ1, SYT1, TRIM9, TSNARE1, UNC13A, UNC13B, VAMP2]
7270	neuron-neuron synaptic transmission	GO_BiologicalProcess_09.12.2013_15h39	[5, 6, 7]	Group13	33.6449	36	1.1 E-6	8.6 E-5	3.0 E-13	4.2 E-12	[ALS2, CAMK2G, CAMK4, CHRNB2, CNIH3, CNR1, CRHBP, DLGAP2, DRD1, DRD3, DRD5, GABRB2, GRIK2, GRIK3, GRIN1, HTR2A, KIF1B, NAT8L, NF1, NISCH, NLGN1, NPY5R, NRXN1, NTRK2, OPHN1, PLA2G6, PRKCE, PSEN1, RASD2, RASSF7, RELN, SERPINE2, SNCA, STXBP1, UNC13A, UNC13B]
7420	brain development	GO_BiologicalProcess_09.12.2013_15h39	[3, 4, 5, 6, 7]	Group14	25.9136	156	9.8 E-13	1.1 E-10	6.7 E-13	8.8 E-12	[ABR, ACTR1A, AFF2, AGTPBP1, AK4, AK7, AK8, ALDH1A2, APLP2, AQP1, ATM, ATP7A, ATRX, ATXN2, BBS4, BBS7, BCL11B, BCR, BOK, BPTF, CASP2, CCNG1, CDON, CELSR2, CEP120, CHN1, CHRD, CHRNB2, CREB1, CTNNA2, DCX, DPCD, DPYSL2, DRD1, DSCAML1, DYNC2H1, ECE2, EGFR, EPHA5, FGF10, FGF13, FGFR1, FOXJ1, FOXP2, FZD3, FZR1, GLI2, GLI3, GRIN1, HDAC2, HERC1, HES1, HMGCS1, HOOK3, ID2, ID4, IGBP1, IGF1R, INTS1, IRS2, K…
30900	forebrain development	GO_BiologicalProcess_09.12.2013_15h39	[3, 4, 5, 6, 7, 8]	Group14	29.6188	101	3.0 E-12	3.4 E-10	6.7 E-13	8.8 E-12	[ACTR1A, AGTPBP1, ALDH1A2, APLP2, AQP1, ATP7A, ATRX, BBS4, BCL11B, CDON, CEP120, CHN1, CHRD, CHRNB2, CREB1, DPCD, DPYSL2, DRD1, DYNC2H1, EGFR, EPHA5, FGF10, FGF13, FGFR1, FOXP2, FZR1, GLI2, GLI3, GRIN1, HDAC2, HES1, HOOK3, ID2, ID4, INTS1, KAT2A, KDM2B, LHX2, LHX6, LRP2, LRP6, LRRK2, MAPK8IP3, MDK, MEF2A, MEF2C, MYH10, NCOR1, NCOR2, NDEL1, NDST1, NEUROD6, NF1, NOG, NR2E1, NR2F1, NR2F2, NR4A2, NR4…
30902	hindbrain development	GO_BiologicalProcess_09.12.2013_15h39	[3, 4, 5, 6, 7, 8]	Group14	25.1748	36	9.9 E-4	1.0 E-2	6.7 E-13	8.8 E-12	[AGTPBP1, ALDH1A2, ATP7A, ATXN2, CTNNA2, FGF13, FOXP2, FZD3, GLI2, GRIN1, HERC1, HES1, IGBP1, INTS1, KAT2A, KDM2B, KLHL1, KNDC1, LDB1, LRP6, MAFB, MDK, MYH10, MYO16, NAGLU, NLGN4X, NOG, NR2C2, PAX6, PCNT, PLXNA2, PTPRS, SCN5A, SERPINE2, TBR1, ZNF238]
21537	telencephalon development	GO_BiologicalProcess_09.12.2013_15h39	[3, 4, 5, 6, 7, 8, 9]	Group14	34.715	67	6.8 E-12	7.6 E-10	6.7 E-13	8.8 E-12	[AGTPBP1, AQP1, BBS4, BCL11B, CDON, CEP120, CHN1, DPCD, DPYSL2, DRD1, EGFR, EPHA5, FGF13, FOXP2, GLI3, GRIN1, HDAC2, HES1, ID2, ID4, KAT2A, KDM2B, LHX2, LHX6, LRP6, LRRK2, MDK, MEF2A, MEF2C, MYH10, NCOR2, NDEL1, NEUROD6, NF1, NR2E1, NR4A3, NTRK2, NUMB, PAX6, PCNT, PLCB1, PLOD2, PLXNA4, PRDM8, PSEN1, PTPRS, RAC1, RARB, RELN, ROBO2, SAFB, SCN5A, SEMA3A, SLC8A1, SLC8A3, SLIT1, SLIT2, SLIT3, SLITRK5,…
21543	pallium development	GO_BiologicalProcess_09.12.2013_15h39	[3, 4, 5, 6, 7, 8, 9, 10]	Group14	32.4786	38	1.5 E-6	1.1 E-4	6.7 E-13	8.8 E-12	[BBS4, CDON, CEP120, CHN1, DRD1, EGFR, EPHA5, FGF13, FOXP2, GLI3, GRIN1, HDAC2, ID4, LHX6, LRP6, MDK, MEF2A, MEF2C, NDEL1, NEUROD6, NF1, NR2E1, NR4A3, NTRK2, PAX6, PLCB1, PSEN1, PTPRS, RAC1, RELN, SLIT2, SRF, SRGAP2, SRGAP3, TACC2, TFAP2C, ZEB2, ZNF238]
21953	central nervous system neuron differentiation	GO_BiologicalProcess_09.12.2013_15h39	[5, 6, 7, 8, 9]	Group14	27.0588	46	3.3 E-5	1.4 E-3	6.7 E-13	8.8 E-12	[AGTPBP1, ATP7A, ATXN2, BCL11B, CHRNB2, DCX, DRD1, DYNC2H1, EPHB1, GABRB1, GIGYF2, GLI2, GLI3, HERC1, HES1, ID4, INTS1, KNDC1, LDB1, LHX6, LINGO1, LMO4, MAP2, MYCBP2, NDEL1, NR2E1, NR4A2, NTRK2, PAX6, PLXNA4, POU3F4, PRDM8, PSEN1, PTCH1, PTK2, RAC1, RAPGEF2, ROBO2, SLIT1, SLIT2, SLIT3, SOX1, SOX5, TCTN1, TFAP2C, TULP3]
21987	cerebral cortex development	GO_BiologicalProcess_09.12.2013_15h39	[3, 4, 5, 6, 7, 8, 9, 10, 11]	Group14	34.6154	27	1.3 E-5	7.0 E-4	6.7 E-13	8.8 E-12	[BBS4, CDON, CEP120, EGFR, FGF13, FOXP2, GLI3, GRIN1, LHX6, LRP6, MDK, NDEL1, NF1, NR2E1, NTRK2, PAX6, PLCB1, PSEN1, PTPRS, RAC1, RELN, SLIT2, SRGAP2, SRGAP3, TACC2, TFAP2C, ZNF238]
35239	tube morphogenesis	GO_BiologicalProcess_09.12.2013_15h39	[3, 4, 5]	Group15	25.4098	93	1.1 E-7	9.9 E-6	1.7 E-16	3.2 E-15	[ACTR1A, AR, ARHGEF5, BBS4, BBS5, BBS7, BMP7, BTRC, CCDC39, CD44, CELSR1, CHN1, CSF1R, CTSH, DDR1, DVL1, DVL3, ESR1, FGF1, FGF10, FGF13, FOXD1, FOXJ1, FZD3, FZR1, GLI2, GLI3, GLMN, GPC3, GZF1, HES1, HEY2, IFT122, IFT52, IGBP1, INTS1, KAT2A, KDM2B, KDM6A, KIF26B, KLHL3, LAMA5, LHX2, LMO4, LRP6, MED1, MEF2A, MEF2C, MKS1, NCKAP1, NCOA3, NFATC3, NOG, NPNT, NR2F2, NR4A3, NRP1, PAX2, PHACTR4, PKD1, PKD…
2009	morphogenesis of an epithelium	GO_BiologicalProcess_09.12.2013_15h39	[4, 5]	Group15	26.7819	124	2.2 E-11	2.4 E-9	1.7 E-16	3.2 E-15	[ACTR1A, ALDH1A2, ANKRD6, AR, ARHGEF5, BBS4, BBS5, BBS7, BMP7, BTRC, CCDC39, CD44, CELSR1, COL5A1, CSF1R, CTSH, DAB2, DACT1, DDR1, DLG3, DVL1, DVL3, EGFR, EPB41L5, ESR1, FGF1, FGF10, FGF13, FGFR1, FOXD1, FOXJ1, FRAS1, FZD3, FZR1, GLI2, GLI3, GLMN, GPC3, GZF1, HBEGF, HES1, HEY2, IFT122, IFT52, IGBP1, IGF1R, INTS1, JAG2, JUP, KAT2A, KDM2B, KDM6A, KIF26B, KLHL3, LAMA5, LHX2, LMO4, LRP6, MAGI2, MED1,…
7507	heart development	GO_BiologicalProcess_09.12.2013_15h39	[3, 4, 5, 6, 7]	Group15	26.5263	126	3.0 E-11	3.2 E-9	1.7 E-16	3.2 E-15	[ACTR1A, ACVR2B, ADAM19, ADRBK1, ALDH1A2, ANK2, ARRB1, ATF2, ATM, ATRNL1, BASP1, BAZ1B, BBS4, BBS5, BBS7, BCOR, CCDC39, COL5A1, COTL1, CXADR, DVL1, DVL3, ECE1, ECE2, EFNB2, EP300, FBN1, FGF12, FGF13, FGFR1, FHL2, FOXJ1, FOXP1, FOXP4, GLI2, GLI3, GPC3, HDAC2, HES1, HEY1, HEY2, ID2, IFT122, IFT52, INSR, JMJD6, JUN, JUP, KAT6A, KDM6A, KIF3A, LMO4, LRP6, LY6E, MED1, MEF2A, MEF2C, MEF2D, MKL2, MYCBP2,…
60562	epithelial tube morphogenesis	GO_BiologicalProcess_09.12.2013_15h39	[4, 5, 6]	Group15	25.072	87	5.2 E-7	4.2 E-5	1.7 E-16	3.2 E-15	[ACTR1A, AR, ARHGEF5, BBS4, BBS5, BBS7, BMP7, BTRC, CASK, CAV2, CCDC39, CCND1, CD44, CELSR1, CREB1, CSF1R, CTSH, DDR1, DVL1, DVL3, EIF2AK3, ESR1, FGF1, FGF10, FGF13, FOXD1, FOXJ1, FZD3, GLI2, GLI3, GLMN, GPC3, GZF1, HES1, HEY2, ID2, IFT122, IFT52, IGBP1, IGF1R, IGFBP5, INTS1, IRF6, IRS2, JAK2, KAT2A, KCNA5, KDM2B, KDM6A, KIF26B, KLHL3, LAMA5, LHX2, LMO4, LRP6, MAPK1, MED1, MEF2A, MEF2C, MKS1, NCK…
3007	heart morphogenesis	GO_BiologicalProcess_09.12.2013_15h39	[4, 5, 6, 7, 8]	Group15	26.2911	56	1.2 E-5	6.7 E-4	1.7 E-16	3.2 E-15	[ACTR1A, ALDH1A2, ATF2, BAZ1B, BBS4, BBS5, BBS7, CCDC39, COL5A1, DVL3, FHL2, FOXJ1, HES1, HEY1, HEY2, ID2, IFT52, INSR, JUN, JUP, KAT6A, LRP6, LY6E, MED1, MEF2A, MEF2C, MKL2, NCOR2, NEDD4, NPY1R, NPY2R, NPY5R, NR2F2, NRG1, PKD2, PPP3CA, PSEN1, PTCH1, PTK2, RXRA, RYR2, SETDB2, SFRP2, SLC8A1, SMARCD3, SOX11, SRF, T, THBS1, TNNT2, TTN, WHSC1, WNT11, WNT2, ZFPM2, ZMIZ1]
3206	cardiac chamber morphogenesis	GO_BiologicalProcess_09.12.2013_15h39	[3, 4, 5, 6, 7, 8, 9]	Group15	25	28	3.8 E-3	7.6 E-3	1.7 E-16	3.2 E-15	[ACTR1A, DVL3, FHL2, HES1, HEY1, HEY2, ID2, LRP6, LY6E, MED1, MEF2A, MEF2C, NPY2R, NPY5R, NR2F2, NRG1, PPP3CA, RXRA, RYR2, SFRP2, SMARCD3, SOX11, SRF, TNNT2, WHSC1, WNT11, WNT2, ZFPM2]
30030	cell projection organization	GO_BiologicalProcess_09.12.2013_15h39	[3]	Group16	27.6199	311	6.2 E-30	8.9 E-28	1.0 E-30	2.3 E-29	[ABI1, ABLIM2, ABLIM3, AGRN, ALS2, ANK2, AP2B1, AP2M1, ARHGAP26, ARHGEF12, ARHGEF4, ARHGEF7, ARL6, ARRB1, ASAP1, ATP7A, ATP8A2, ATXN2, BAI1, BAIAP2, BBS4, BBS5, BBS7, BCL11A, BCL11B, BDNF, BMP7, BOC, CACNA1C, CACNA1D, CACNA1G, CACNA1I, CACNA1S, CACNB2, CAMK1, CAMK1D, CAMK2B, CAMSAP1, CAP1, CAPRIN2, CBFA2T2, CC2D2A, CCDC88A, CCP110, CDC20, CDH13, CDKL5, CELSR2, CELSR3, CHL1, CHN1, CHRNA3, CHRNB2, …
50808	synapse organization	GO_BiologicalProcess_09.12.2013_15h39	[3]	Group16	31.7647	54	2.6 E-8	2.4 E-6	1.0 E-30	2.3 E-29	[AGRN, ALS2, ANAPC2, ASIC2, BDNF, C1QL3, CACNA1S, CACNA2D2, CACNB2, CAMK1, CAMK2B, CBLN2, CDC20, CHRNB2, CTNNA2, DACT1, DLG4, DRD1, DVL1, EPHA5, EPHB1, FZR1, GHSR, GPHN, GPM6A, GRIN1, IL1RAPL1, LAMB2, LRP4, LRRK2, LRRTM1, NEDD4, NEURL, NLGN1, NLGN4X, NRCAM, NRG1, NRXN1, NRXN3, NTRK2, PAK3, PALM, PLXND1, PTK2, RELN, ROBO2, SGCG, SH2D3C, SLIT1, SNCA, TG, TNC, UNC13A, UNC13B]
31344	regulation of cell projection organization	GO_BiologicalProcess_09.12.2013_15h39	[3, 4]	Group16	28.6145	95	1.1 E-10	1.1 E-8	1.0 E-30	2.3 E-29	[AGRN, BBS4, BCL11A, BMP7, CAMK1, CAMK1D, CAMK2B, CAPRIN2, CBFA2T2, CCDC88A, CDC20, CDKL5, CHN1, CHRNA3, CHRNB2, CIT, CNR1, CSRP1, DGKB, DMD, DPYSL3, DSCAM, DVL1, FBXW7, FGF13, FGFR1, FKBP4, FNBP1L, FXN, GOLGA2, GPM6A, GRIN1, HDAC2, IL1RAPL1, INTS1, KATNB1, KIDINS220, KNDC1, LGALS1, LINGO1, LRRK2, MAGI2, MAPT, MTOR, NDEL1, NEDD4, NEURL, NGEF, NLGN1, NPTN, NR2E1, NRCAM, NRG1, NRP1, NRXN1, NTRK2, N…
32989	cellular component morphogenesis	GO_BiologicalProcess_09.12.2013_15h39	[3, 4]	Group16	25.382	299	2.8 E-22	3.7 E-20	1.0 E-30	2.3 E-29	[ABI1, ABLIM2, ABLIM3, AGRN, ALS2, ANK2, ANTXR1, AP2B1, AP2M1, ARHGAP15, ARHGEF12, ARHGEF18, ARHGEF7, ARL6, ARRB1, ASAP1, ATP7A, ATP8A2, ATXN2, AXIN2, BAI1, BAIAP2, BASP1, BBS4, BBS5, BBS7, BCL11A, BCL11B, BCL6, BCL9L, BDNF, BMP7, BOC, BRCA1, BRWD1, BVES, CACNA1C, CACNA1D, CACNA1G, CACNA1I, CACNA1S, CACNB2, CAMK2B, CAMSAP1, CAP1, CAPN3, CAPRIN2, CC2D2A, CDC42SE2, CDKL5, CELSR2, CELSR3, CHL1, CHN1…
30031	cell projection assembly	GO_BiologicalProcess_09.12.2013_15h39	[4]	Group16	31.6206	80	1.5 E-11	1.7 E-9	1.0 E-30	2.3 E-29	[AGRN, ARHGAP26, ARHGEF4, ARHGEF7, ARL6, ARRB1, BAIAP2, BBS4, BBS5, CC2D2A, CCDC88A, CDH13, CELSR2, CELSR3, DMD, DPYSL3, DYNC2H1, DZIP1, E2F4, FGD3, FGD4, FNBP1L, FOXJ1, GPM6A, IFT140, IFT46, INTS1, KIF27, KIF3A, KIT, LAMA5, LRRC16A, MKS1, MTOR, MTSS1L, MYH10, MYLK3, NCKAP1, NCOA3, NEK1, NEURL, NLGN1, NRG1, NRXN1, NUP85, OCRL, ODZ1, ONECUT1, OPHN1, OSBPL1A, PALM, PARVB, PCM1, PCNT, PDGFB, PPP1R9B…
31346	positive regulation of cell projection organization	GO_BiologicalProcess_09.12.2013_15h39	[3, 4, 5]	Group16	32.5843	58	2.7 E-9	2.7 E-7	1.0 E-30	2.3 E-29	[AGRN, BBS4, BCL11A, BMP7, CAMK1, CAMK1D, CAMK2B, CAPRIN2, CBFA2T2, CDKL5, CNR1, CSRP1, DMD, DPYSL3, DSCAM, DVL1, FBXW7, FGFR1, FNBP1L, FXN, GOLGA2, GPM6A, IL1RAPL1, INTS1, KATNB1, KIDINS220, MAGI2, MAPT, MTOR, NDEL1, NEURL, NLGN1, NPTN, NRP1, NTRK2, NTRK3, OBSL1, ODZ1, PALM, PRKCI, PTK7, RAC1, RAPGEF2, RASGRF2, RELN, RHOQ, ROBO2, SKIL, SLIT2, SRF, STK25, TGFB3, TGFBR1, TIAM1, TRIM67, TWF2, VLDLR…
902	cell morphogenesis	GO_BiologicalProcess_09.12.2013_15h39	[4, 5]	Group16	26.2206	290	6.3 E-24	8.5 E-22	1.0 E-30	2.3 E-29	[ABI1, ABLIM2, ABLIM3, AGRN, ALS2, ANK2, ANTXR1, AP2B1, AP2M1, ARHGAP15, ARHGEF12, ARHGEF18, ARHGEF7, ARL6, ARRB1, ASAP1, ATP7A, ATP8A2, ATXN2, AXIN2, BAI1, BAIAP2, BASP1, BBS4, BBS5, BBS7, BCL11A, BCL11B, BCL6, BCL9L, BDNF, BMP7, BOC, BRCA1, BRWD1, BVES, CACNA1C, CACNA1D, CACNA1G, CACNA1I, CACNA1S, CACNB2, CAMK2B, CAMSAP1, CAP1, CAPRIN2, CC2D2A, CDC42SE2, CDKL5, CELSR2, CELSR3, CHL1, CHN1, CHRNA…
904	cell morphogenesis involved in differentiation	GO_BiologicalProcess_09.12.2013_15h39	[4, 5, 6]	Group16	26.6833	214	1.1 E-18	1.4 E-16	1.0 E-30	2.3 E-29	[ABLIM2, ABLIM3, AGRN, ALS2, ANK2, ANTXR1, AP2B1, AP2M1, ARHGEF12, ARHGEF7, ATP7A, ATP8A2, AXIN2, BAI1, BAIAP2, BASP1, BCL11A, BCL11B, BCL9L, BDNF, BMP7, BOC, BRCA1, BVES, CACNA1C, CACNA1D, CACNA1G, CACNA1I, CACNA1S, CACNB2, CAMK2B, CAP1, CAPRIN2, CDKL5, CELSR2, CHL1, CHN1, CHRNA3, CHRNB2, CIT, COL4A4, COL5A1, COL6A1, COL6A2, CREB1, CSNK2A2, CTNNA2, DAB2, DACT1, DACT2, DCX, DLG3, DLG4, DOCK7, DPY…
48858	cell projection morphogenesis	GO_BiologicalProcess_09.12.2013_15h39	[4, 5, 6]	Group16	28.7688	229	1.4 E-24	1.9 E-22	1.0 E-30	2.3 E-29	[ABI1, ABLIM2, ABLIM3, AGRN, ALS2, ANK2, AP2B1, AP2M1, ARHGEF12, ARHGEF7, ARL6, ARRB1, ASAP1, ATP7A, ATP8A2, ATXN2, BAI1, BAIAP2, BBS4, BBS5, BBS7, BCL11A, BCL11B, BDNF, BMP7, BOC, CACNA1C, CACNA1D, CACNA1G, CACNA1I, CACNA1S, CACNB2, CAMK2B, CAP1, CAPRIN2, CC2D2A, CDKL5, CELSR2, CELSR3, CHL1, CHN1, CHRNA3, CHRNB2, CIT, COL4A4, COL5A1, COL6A1, COL6A2, CREB1, CSNK2A2, CTNNA2, DACT1, DCX, DLG3, DLG4…
10720	positive regulation of cell development	GO_BiologicalProcess_09.12.2013_15h39	[4, 5, 6, 7]	Group16	26.738	50	2.1 E-5	1.0 E-3	1.0 E-30	2.3 E-29	[AXIN2, BCL11A, BCL9L, BDNF, CAPRIN2, CDKL5, DAB2, DSCAM, EPB41L5, FBXW7, FXN, GLI3, GOLGA2, GRM5, HDAC2, HES1, ID2, IL1RAPL1, MAPT, NDEL1, NEURL, NPTN, NRP1, NTRK2, NTRK3, NUMB, OBSL1, OPRM1, PAX2, PAX6, PDE3A, PRKCI, PRPF19, PTK2, RFX3, RGS14, ROBO2, SERPINE2, SKIL, SLIT2, SMARCD3, SNW1, SOX11, SPEN, STK25, TGFB3, TIAM1, TWF2, XRCC6, ZNF335]
22008	neurogenesis	GO_BiologicalProcess_09.12.2013_15h39	[5, 6]	Group16	25.436	350	2.3 E-26	3.3 E-24	1.0 E-30	2.3 E-29	[ABLIM2, ABLIM3, ACTR1A, ADRA2C, AGRN, AGTPBP1, AIFM1, ALDH1A2, ALS2, ANK2, ANKS1A, AP2B1, AP2M1, ARHGEF12, ARHGEF7, ATP7A, ATP8A2, ATXN2, BAI1, BAIAP2, BBS4, BCL11A, BCL11B, BDNF, BMP7, BOC, BOK, CACNA1C, CACNA1D, CACNA1G, CACNA1I, CACNA1S, CACNB2, CAMK1, CAMK1D, CAMK2B, CAMSAP1, CAP1, CAPRIN2, CBFA2T2, CCDC66, CCDC88A, CDC20, CDKL5, CDON, CELSR1, CELSR2, CELSR3, CEP120, CHL1, CHN1, CHRNA3, CHRN…
48666	neuron development	GO_BiologicalProcess_09.12.2013_15h39	[4, 5, 6, 8, 9]	Group16	27.0215	264	8.2 E-24	1.0 E-21	1.0 E-30	2.3 E-29	[ABLIM2, ABLIM3, AGRN, ALS2, ANK2, ANKS1A, AP2B1, AP2M1, ARHGEF12, ARHGEF7, ATP7A, ATP8A2, ATXN2, BAI1, BAIAP2, BBS4, BCL11A, BCL11B, BDNF, BMP7, BOC, CACNA1C, CACNA1D, CACNA1G, CACNA1I, CACNA1S, CACNB2, CAMK1, CAMK1D, CAMK2B, CAMSAP1, CAP1, CAPRIN2, CBFA2T2, CCDC66, CCDC88A, CDC20, CDKL5, CELSR2, CELSR3, CHL1, CHN1, CHRNA3, CHRNB2, CIT, CLMN, CNGA3, CNR1, COL4A4, COL5A1, COL6A1, COL6A2, CREB1, C…
48699	generation of neurons	GO_BiologicalProcess_09.12.2013_15h39	[6, 7]	Group16	25.8089	335	2.1 E-26	3.0 E-24	1.0 E-30	2.3 E-29	[ABLIM2, ABLIM3, ACTR1A, ADRA2C, AGRN, AGTPBP1, AIFM1, ALDH1A2, ALS2, ANK2, ANKS1A, AP2B1, AP2M1, ARHGEF12, ARHGEF7, ATP7A, ATP8A2, ATXN2, BAI1, BAIAP2, BBS4, BCL11A, BCL11B, BDNF, BMP7, BOC, CACNA1C, CACNA1D, CACNA1G, CACNA1I, CACNA1S, CACNB2, CAMK1, CAMK1D, CAMK2B, CAMSAP1, CAP1, CAPRIN2, CBFA2T2, CCDC66, CCDC88A, CDC20, CDKL5, CDON, CELSR1, CELSR2, CELSR3, CHL1, CHN1, CHRNA3, CHRNB2, CIT, CLMN…
30182	neuron differentiation	GO_BiologicalProcess_09.12.2013_15h39	[5, 7, 8]	Group16	25.9934	314	2.9 E-25	4.1 E-23	1.0 E-30	2.3 E-29	[ABLIM2, ABLIM3, ACTR1A, ADRA2C, AGRN, AGTPBP1, AIFM1, ALDH1A2, ALS2, ANK2, ANKS1A, AP2B1, AP2M1, ARHGEF12, ARHGEF7, ATP7A, ATP8A2, ATXN2, BAI1, BAIAP2, BBS4, BCL11A, BCL11B, BDNF, BMP7, BOC, CACNA1C, CACNA1D, CACNA1G, CACNA1I, CACNA1S, CACNB2, CAMK1, CAMK1D, CAMK2B, CAMSAP1, CAP1, CAPRIN2, CBFA2T2, CCDC66, CCDC88A, CDC20, CDKL5, CDON, CELSR2, CELSR3, CHL1, CHN1, CHRNA3, CHRNB2, CIT, CLMN, CNGA3,…
31175	neuron projection development	GO_BiologicalProcess_09.12.2013_15h39	[4, 5, 6, 7, 9, 10]	Group16	28.5207	241	2.9 E-25	4.0 E-23	1.0 E-30	2.3 E-29	[ABLIM2, ABLIM3, AGRN, ALS2, ANK2, AP2B1, AP2M1, ARHGEF12, ARHGEF7, ATP7A, ATP8A2, ATXN2, BAI1, BAIAP2, BBS4, BCL11A, BCL11B, BDNF, BMP7, BOC, CACNA1C, CACNA1D, CACNA1G, CACNA1I, CACNA1S, CACNB2, CAMK1, CAMK1D, CAMK2B, CAMSAP1, CAP1, CAPRIN2, CBFA2T2, CCDC88A, CDC20, CDKL5, CELSR2, CELSR3, CHL1, CHN1, CHRNA3, CHRNB2, CIT, CLMN, CNR1, COL4A4, COL5A1, COL6A1, COL6A2, CREB1, CSNK2A2, CSRP1, CTNNA2, …
50769	positive regulation of neurogenesis	GO_BiologicalProcess_09.12.2013_15h39	[5, 6, 7, 8, 9]	Group16	29.7872	42	5.6 E-6	3.5 E-4	1.0 E-30	2.3 E-29	[BCL11A, BDNF, CAPRIN2, CDKL5, DSCAM, FBXW7, FXN, GLI3, GOLGA2, GRM5, HDAC2, HES1, ID2, IL1RAPL1, MAPT, NDEL1, NEURL, NPTN, NRP1, NTRK2, NTRK3, NUMB, OBSL1, OPRM1, PAX6, PRKCI, PRPF19, PTK2, RGS14, ROBO2, SERPINE2, SKIL, SLIT2, SMARCD3, SNW1, SOX11, SPEN, STK25, TIAM1, TWF2, XRCC6, ZNF335]
16358	dendrite development	GO_BiologicalProcess_09.12.2013_15h39	[3, 5, 6, 7, 8, 10, 11]	Group16	38.3234	64	1.1 E-13	1.4 E-11	1.0 E-30	2.3 E-29	[ARHGEF7, ATP7A, BAIAP2, BBS4, BCL11A, BDNF, BMP7, CAMK1, CAMK1D, CAMK2B, CAPRIN2, CDC20, CDKL5, CELSR2, CHRNA3, CHRNB2, CIT, CSRP1, CTNNA2, DACT1, DCX, DLG4, DSCAM, DVL1, EPHB1, FBXW7, GRIN1, GRIN3A, HDAC2, IL1RAPL1, KIDINS220, KLHL1, KNDC1, LRRK2, MAP2, MCF2, MEF2A, NEDD4, NEURL, NGEF, NLGN1, NR2E1, NRP1, NTRK2, OBSL1, PAK3, PALM, PPP1R9B, RAC1, RAP2A, RAPGEF2, RELN, SARM1, SEMA3A, SGCG, SH2D3C…
48667	cell morphogenesis involved in neuron differentiation	GO_BiologicalProcess_09.12.2013_15h39	[5, 6, 7, 9, 10]	Group16	28.8372	186	3.5 E-20	4.5 E-18	1.0 E-30	2.3 E-29	[ABLIM2, ABLIM3, AGRN, ALS2, ANK2, AP2B1, AP2M1, ARHGEF12, ARHGEF7, ATP7A, ATP8A2, BAI1, BAIAP2, BCL11A, BCL11B, BDNF, BMP7, BOC, CACNA1C, CACNA1D, CACNA1G, CACNA1I, CACNA1S, CACNB2, CAMK2B, CAP1, CAPRIN2, CDKL5, CELSR2, CHL1, CHN1, CHRNA3, CHRNB2, CIT, COL4A4, COL5A1, COL6A1, COL6A2, CREB1, CSNK2A2, CTNNA2, DACT1, DCX, DLG3, DLG4, DOCK7, DPYSL2, DPYSL3, DSCAM, DSCAML1, DST, DVL1, EFNB1, EGFR, EP…
10975	regulation of neuron projection development	GO_BiologicalProcess_09.12.2013_15h39	[4, 5, 6, 7, 8, 9, 10, 11]	Group16	29.7794	81	3.2 E-10	3.3 E-8	1.0 E-30	2.3 E-29	[BCL11A, BMP7, CAMK1, CAMK1D, CAMK2B, CAPRIN2, CBFA2T2, CCDC88A, CDC20, CDKL5, CHN1, CHRNA3, CHRNB2, CIT, CNR1, CSRP1, DGKB, DMD, DPYSL3, DSCAM, DVL1, FBXW7, FGF13, FGFR1, FKBP4, FXN, GOLGA2, GRIN1, HDAC2, IL1RAPL1, KATNB1, KIDINS220, KNDC1, LGALS1, LINGO1, LRRK2, MAGI2, MAPT, NDEL1, NEDD4, NEURL, NGEF, NLGN1, NPTN, NR2E1, NRCAM, NRP1, NTRK2, NTRK3, OBSL1, PALM, PLXNA4, PRKCI, PSEN1, PTK2, PTK7, …
45664	regulation of neuron differentiation	GO_BiologicalProcess_09.12.2013_15h39	[6, 7, 8, 9]	Group16	25.9169	106	4.6 E-9	4.5 E-7	1.0 E-30	2.3 E-29	[ADRA2C, BCL11A, BCL11B, BDNF, BMP7, CAMK1, CAMK1D, CAMK2B, CAPRIN2, CBFA2T2, CCDC88A, CDC20, CDKL5, CDON, CHN1, CHRNA3, CHRNB2, CIT, CNR1, CSRP1, DGKB, DMD, DPYSL2, DPYSL3, DSCAM, DVL1, FAM5C, FBXW7, FGF13, FGFR1, FKBP4, FXN, GLI2, GLI3, GOLGA2, GRIN1, HDAC2, HES1, HEY2, HMG20A, ID2, ID4, IL1RAPL1, KATNB1, KIDINS220, KNDC1, LGALS1, LINGO1, LRRK2, MAGI2, MAPT, MED1, MEF2A, MEF2C, NDEL1, NEDD4, NE…
48812	neuron projection morphogenesis	GO_BiologicalProcess_09.12.2013_15h39	[5, 6, 7, 8, 10, 11]	Group16	29.1159	191	3.2 E-21	4.2 E-19	1.0 E-30	2.3 E-29	[ABLIM2, ABLIM3, AGRN, ALS2, ANK2, AP2B1, AP2M1, ARHGEF12, ARHGEF7, ATP7A, ATP8A2, ATXN2, BAI1, BAIAP2, BCL11A, BCL11B, BDNF, BMP7, BOC, CACNA1C, CACNA1D, CACNA1G, CACNA1I, CACNA1S, CACNB2, CAMK2B, CAP1, CAPRIN2, CDKL5, CELSR2, CHL1, CHN1, CHRNA3, CHRNB2, CIT, COL4A4, COL5A1, COL6A1, COL6A2, CREB1, CSNK2A2, CTNNA2, DACT1, DCX, DLG3, DLG4, DOCK7, DPYSL2, DPYSL3, DSCAM, DSCAML1, DST, DTNBP1, DVL1, …
61564	axon development	GO_BiologicalProcess_09.12.2013_15h39	[5, 6, 7, 8, 10, 11]	Group16	28.1667	169	2.5 E-17	3.2 E-15	1.0 E-30	2.3 E-29	[ABLIM2, ABLIM3, AGRN, ALS2, ANK2, AP2B1, AP2M1, ARHGEF12, ARHGEF7, ATP8A2, BAI1, BAIAP2, BCL11A, BCL11B, BDNF, BMP7, BOC, CACNA1C, CACNA1D, CACNA1G, CACNA1I, CACNA1S, CACNB2, CAP1, CDKL5, CELSR3, CHL1, CHN1, CHRNB2, COL4A4, COL5A1, COL6A1, COL6A2, CREB1, CSNK2A2, CTNNA2, DCX, DLG3, DLG4, DOCK7, DPYSL2, DPYSL3, DSCAM, DSCAML1, DST, DVL1, EFNB1, EGFR, EPHA5, EPHB1, ETV1, FARP2, FGF13, FGFR1, FOXP1…
10976	positive regulation of neuron projection development	GO_BiologicalProcess_09.12.2013_15h39	[4, 5, 6, 7, 8, 9, 10, 11, 12]	Group16	35	28	7.3 E-6	4.3 E-4	1.0 E-30	2.3 E-29	[BCL11A, BMP7, CAMK1, CAMK1D, CAMK2B, CBFA2T2, CNR1, CSRP1, DMD, DPYSL3, DVL1, FGFR1, KATNB1, KIDINS220, MAGI2, NDEL1, NPTN, NTRK2, NTRK3, PRKCI, PTK7, RAPGEF2, RASGRF2, RELN, TRIM67, TWF2, VLDLR, WDR1]
50773	regulation of dendrite development	GO_BiologicalProcess_09.12.2013_15h39	[4, 5, 6, 7, 8, 9, 10, 11, 12]	Group16	38.3721	33	9.8 E-8	8.9 E-6	1.0 E-30	2.3 E-29	[BCL11A, BMP7, CAMK1, CAMK1D, CAMK2B, CAPRIN2, CDC20, CDKL5, CHRNA3, CHRNB2, CIT, CSRP1, FBXW7, GRIN1, IL1RAPL1, KNDC1, LRRK2, NEDD4, NEURL, NGEF, NLGN1, NR2E1, NTRK2, OBSL1, PALM, RAP2A, RAPGEF2, RELN, SARM1, SIPA1L1, SS18L1, TNIK, VLDLR]
48813	dendrite morphogenesis	GO_BiologicalProcess_09.12.2013_15h39	[4, 6, 7, 8, 9, 10, 11, 12]	Group16	41.3043	38	9.2 E-10	9.2 E-8	1.0 E-30	2.3 E-29	[ATP7A, CAMK2B, CAPRIN2, CDKL5, CELSR2, CHRNA3, CHRNB2, CIT, CTNNA2, DACT1, DCX, DLG4, DSCAM, DVL1, EPHB1, FBXW7, GRIN1, IL1RAPL1, KIDINS220, KNDC1, LRRK2, MAP2, MEF2A, NEDD4, NGEF, NR2E1, OBSL1, PAK3, RAC1, RAP2A, RAPGEF2, RELN, SARM1, SEMA3A, SIPA1L1, SLITRK5, SNAP91, TNIK]
7409	axonogenesis	GO_BiologicalProcess_09.12.2013_15h39	[6, 7, 8, 9, 10, 11, 12]	Group16	28.3019	165	3.7 E-17	4.8 E-15	1.0 E-30	2.3 E-29	[ABLIM2, ABLIM3, AGRN, ALS2, ANK2, AP2B1, AP2M1, ARHGEF12, ARHGEF7, ATP8A2, BAI1, BAIAP2, BCL11A, BCL11B, BDNF, BMP7, BOC, CACNA1C, CACNA1D, CACNA1G, CACNA1I, CACNA1S, CACNB2, CAP1, CDKL5, CHL1, CHN1, CHRNB2, COL4A4, COL5A1, COL6A1, COL6A2, CREB1, CSNK2A2, CTNNA2, DCX, DLG3, DLG4, DOCK7, DPYSL2, DPYSL3, DSCAM, DSCAML1, DST, DVL1, EFNB1, EGFR, EPHA5, EPHB1, ETV1, FARP2, FGF13, FGFR1, FOXP1, FXN, F…
7411	axon guidance	GO_BiologicalProcess_09.12.2013_15h39	[5, 6, 7, 8, 9, 10, 11, 12, 13]	Group16	29.1262	120	9.8 E-14	1.1 E-11	1.0 E-30	2.3 E-29	[ABLIM2, ABLIM3, AGRN, ANK2, AP2B1, AP2M1, ARHGEF12, BCL11B, BDNF, BMP7, BOC, CACNA1C, CACNA1D, CACNA1G, CACNA1I, CACNA1S, CACNB2, CAP1, CHL1, CHN1, COL4A4, COL5A1, COL6A1, COL6A2, CREB1, CSNK2A2, DCX, DLG3, DLG4, DPYSL2, DPYSL3, DSCAM, DVL1, EFNB1, EGFR, EPHA5, EPHB1, ETV1, FARP2, FGFR1, FOXP1, FZD3, GLI2, GLI3, HSP90AB1, ITGB3, KCNQ2, KCNQ3, LAMA2, LAMB2, LHX2, LHX9, LNPEP, MAP2K1, MAPK1, MAPK8…
50770	regulation of axonogenesis	GO_BiologicalProcess_09.12.2013_15h39	[5, 6, 7, 8, 9, 10, 11, 12, 13]	Group16	26.2712	31	1.0 E-3	1.0 E-2	1.0 E-30	2.3 E-29	[BCL11A, CDKL5, CHN1, DSCAM, FGF13, FXN, GOLGA2, GRIN1, LINGO1, MAPT, NDEL1, NRCAM, NRP1, NTRK2, NTRK3, PLXNA4, PSEN1, PTK2, PTPRO, ROBO2, RTN4R, SEMA3A, SEMA3F, SIPA1L1, SKIL, SLIT1, SLIT2, SSH2, STK25, TIAM1, TWF2]
30030	cell projection organization	GO_BiologicalProcess_09.12.2013_15h39	[3]	Group17	27.6199	311	6.2 E-30	8.9 E-28	6.2 E-30	1.3 E-28	[ABI1, ABLIM2, ABLIM3, ACTR1A, ADRA2C, AGRN, AGTPBP1, AIFM1, ALDH1A2, ALS2, ANAPC2, ANK2, ANKS1A, ANTXR1, AP2B1, AP2M1, ARHGAP15, ARHGAP26, ARHGEF12, ARHGEF18, ARHGEF4, ARHGEF7, ARL6, ARRB1, ASAP1, ASIC2, ATP7A, ATP8A2, ATXN2, AXIN2, BAI1, BAIAP2, BASP1, BBS4, BBS5, BBS7, BCL11A, BCL11B, BCL6, BCL9L, BDNF, BMP7, BOC, BOK, BRCA1, BRWD1, BVES, C1QL3, CACNA1C, CACNA1D, CACNA1G, CACNA1I, CACNA1S, CAC…
30031	cell projection assembly	GO_BiologicalProcess_09.12.2013_15h39	[4]	Group17	31.6206	80	1.5 E-11	1.7 E-9	6.2 E-30	1.3 E-28	[AGRN, ARHGAP26, ARHGEF4, ARHGEF7, ARL6, ARRB1, BAIAP2, BBS4, BBS5, CC2D2A, CCDC88A, CDH13, CELSR2, CELSR3, DMD, DPYSL3, DYNC2H1, DZIP1, E2F4, FGD3, FGD4, FNBP1L, FOXJ1, GPM6A, IFT140, IFT46, INTS1, KIF27, KIF3A, KIT, LAMA5, LRRC16A, MKS1, MTOR, MTSS1L, MYH10, MYLK3, NCKAP1, NCOA3, NEK1, NEURL, NLGN1, NRG1, NRXN1, NUP85, OCRL, ODZ1, ONECUT1, OPHN1, OSBPL1A, PALM, PARVB, PCM1, PCNT, PDGFB, PPP1R9B…
44782	cilium organization	GO_BiologicalProcess_09.12.2013_15h39	[4]	Group17	30.0885	34	3.3 E-5	1.4 E-3	6.2 E-30	1.3 E-28	[ARL6, ARRB1, BBS4, BBS5, CC2D2A, CELSR2, CELSR3, DMD, DYNC2H1, DZIP1, E2F4, FOXJ1, IFT122, IFT140, IFT46, KIF27, KIF3A, LAMA5, MKS1, NEK1, NEURL, NME7, OCRL, ONECUT1, OSBPL1A, PCM1, PCNT, RAB8A, RFX3, SNX10, TMEM231, TTC21B, WDR19, WDR35]
42384	cilium assembly	GO_BiologicalProcess_09.12.2013_15h39	[4, 5, 6, 7, 8]	Group17	29.2453	31	1.3 E-4	3.7 E-3	6.2 E-30	1.3 E-28	[ARL6, ARRB1, BBS4, BBS5, CC2D2A, CELSR2, CELSR3, DMD, DYNC2H1, DZIP1, E2F4, FOXJ1, IFT140, IFT46, KIF27, KIF3A, LAMA5, MKS1, NEK1, NEURL, OCRL, ONECUT1, OSBPL1A, PCM1, PCNT, RAB8A, RFX3, SNX10, TMEM231, WDR19, WDR35]
60271	cilium morphogenesis	GO_BiologicalProcess_09.12.2013_15h39	[5, 6, 7]	Group17	28.2609	39	4.5 E-5	1.7 E-3	6.2 E-30	1.3 E-28	[ARL6, ARRB1, ASAP1, BBS4, BBS5, BBS7, CC2D2A, CELSR2, CELSR3, DMD, DYNC2H1, DZIP1, E2F4, FOXJ1, GSN, IFT122, IFT140, IFT46, IFT80, KIF27, KIF3A, LAMA5, MKS1, NEK1, NEURL, OCRL, ONECUT1, OSBPL1A, PCM1, PCNT, RAB8A, RFX3, SNX10, TCTN1, TCTN3, TMEM231, TTC21B, WDR19, WDR35]
30029	actin filament-based process	GO_BiologicalProcess_09.12.2013_15h39	[3]	Group18	27.1044	161	6.5 E-15	8.0 E-13	6.5 E-15	1.1 E-13	[ABI1, ABR, ACTN1, ADD2, ADRA2A, AMOT, ANK2, ANTXR1, AQP1, ARHGAP26, ARHGAP6, ARHGEF17, ARHGEF18, ARHGEF5, ARPC3, ARPC5, ARRB1, ASAP3, ATP1A1, ATRNL1, BAIAP2, BCAR1, BCL6, BCR, CAP1, CAPN10, CAPN3, CCDC88A, CDC42BPB, CELSR1, CORO1C, CORO2A, COTL1, CSF1R, CTGF, CXADR, DAAM1, DAPK3, DIAPH2, DLG4, DMD, DOCK2, DPYSL3, DTNBP1, EPB41, EPB41L1, EPB41L5, EPHA5, EPS8, FAN1, FARP2, FAT1, FGD3, FGD4, FGF10,…
30036	actin cytoskeleton organization	GO_BiologicalProcess_09.12.2013_15h39	[4, 5]	Group18	28.3465	144	3.6 E-15	4.5 E-13	6.5 E-15	1.1 E-13	[ABI1, ABR, ACTN1, ADD2, ADRA2A, AMOT, ANTXR1, AQP1, ARHGAP26, ARHGAP6, ARHGEF17, ARHGEF18, ARHGEF5, ARPC3, ARPC5, ARRB1, ASAP3, ATRNL1, BAIAP2, BCAR1, BCL6, BCR, CAP1, CAPN10, CAPN3, CCDC88A, CDC42BPB, CELSR1, CORO1C, CORO2A, COTL1, CSF1R, CTGF, CXADR, DAAM1, DAPK3, DIAPH2, DLG4, DOCK2, DPYSL3, DTNBP1, EPB41, EPB41L1, EPB41L5, EPHA5, EPS8, FAN1, FARP2, FAT1, FGD3, FGD4, FGF10, FHOD1, FMN2, FMNL2…
7420	brain development	GO_BiologicalProcess_09.12.2013_15h39	[3, 4, 5, 6, 7]	Group19	25.9136	156	9.8 E-13	1.1 E-10	9.8 E-13	1.1 E-11	[ABR, ACTR1A, AFF2, AGTPBP1, AK4, AK7, AK8, ALDH1A2, APLP2, AQP1, ATM, ATP7A, ATRX, ATXN2, BBS4, BBS7, BCL11B, BCR, BOK, BPTF, CASP2, CCNG1, CDON, CELSR2, CEP120, CHN1, CHRD, CHRNB2, CREB1, CTNNA2, DCX, DPCD, DPYSL2, DRD1, DSCAML1, DYNC2H1, ECE2, EGFR, EPHA5, EPHB1, FGF10, FGF13, FGFR1, FOXJ1, FOXP2, FZD3, FZR1, GABRB1, GIGYF2, GLI2, GLI3, GRIN1, HDAC2, HERC1, HES1, HMGCS1, HOOK3, ID2, ID4, IGBP1…
30902	hindbrain development	GO_BiologicalProcess_09.12.2013_15h39	[3, 4, 5, 6, 7, 8]	Group19	25.1748	36	9.9 E-4	1.0 E-2	9.8 E-13	1.1 E-11	[AGTPBP1, ALDH1A2, ATP7A, ATXN2, CTNNA2, FGF13, FOXP2, FZD3, GLI2, GRIN1, HERC1, HES1, IGBP1, INTS1, KAT2A, KDM2B, KLHL1, KNDC1, LDB1, LRP6, MAFB, MDK, MYH10, MYO16, NAGLU, NLGN4X, NOG, NR2C2, PAX6, PCNT, PLXNA2, PTPRS, SCN5A, SERPINE2, TBR1, ZNF238]
22037	metencephalon development	GO_BiologicalProcess_09.12.2013_15h39	[3, 4, 5, 6, 7, 8, 9]	Group19	26.3158	25	2.9 E-3	8.7 E-3	9.8 E-13	1.1 E-11	[AGTPBP1, ATP7A, ATXN2, FOXP2, FZD3, GLI2, GRIN1, HERC1, INTS1, KAT2A, KLHL1, KNDC1, LDB1, LRP6, MDK, MYH10, MYO16, NAGLU, NLGN4X, NR2C2, PCNT, PTPRS, SCN5A, SERPINE2, ZNF238]
31344	regulation of cell projection organization	GO_BiologicalProcess_09.12.2013_15h39	[3, 4]	Group2	28.6145	95	1.1 E-10	1.1 E-8	6.7 E-11	6.7 E-10	[AGRN, BBS4, BCL11A, BMP7, CAMK1, CAMK1D, CAMK2B, CAPRIN2, CBFA2T2, CCDC88A, CDC20, CDKL5, CHN1, CHRNA3, CHRNB2, CIT, CNR1, CSRP1, DGKB, DMD, DPYSL3, DSCAM, DVL1, FBXW7, FGF13, FGFR1, FKBP4, FNBP1L, FXN, GOLGA2, GPM6A, GRIN1, HDAC2, IL1RAPL1, INTS1, KATNB1, KIDINS220, KNDC1, LGALS1, LINGO1, LRRK2, MAGI2, MAPT, MTOR, NDEL1, NEDD4, NEURL, NGEF, NLGN1, NPTN, NR2E1, NRCAM, NRG1, NRP1, NRXN1, NTRK2, N…
31346	positive regulation of cell projection organization	GO_BiologicalProcess_09.12.2013_15h39	[3, 4, 5]	Group2	32.5843	58	2.7 E-9	2.7 E-7	6.7 E-11	6.7 E-10	[AGRN, BBS4, BCL11A, BMP7, CAMK1, CAMK1D, CAMK2B, CAPRIN2, CBFA2T2, CDKL5, CNR1, CSRP1, DMD, DPYSL3, DSCAM, DVL1, FBXW7, FGFR1, FNBP1L, FXN, GOLGA2, GPM6A, IL1RAPL1, INTS1, KATNB1, KIDINS220, MAGI2, MAPT, MTOR, NDEL1, NEURL, NLGN1, NPTN, NRP1, NTRK2, NTRK3, OBSL1, ODZ1, PALM, PRKCI, PTK7, RAC1, RAPGEF2, RASGRF2, RELN, RHOQ, ROBO2, SKIL, SLIT2, SRF, STK25, TGFB3, TGFBR1, TIAM1, TRIM67, TWF2, VLDLR…
10720	positive regulation of cell development	GO_BiologicalProcess_09.12.2013_15h39	[4, 5, 6, 7]	Group2	26.738	50	2.1 E-5	1.0 E-3	6.7 E-11	6.7 E-10	[AXIN2, BCL11A, BCL9L, BDNF, CAPRIN2, CDKL5, DAB2, DSCAM, EPB41L5, FBXW7, FXN, GLI3, GOLGA2, GRM5, HDAC2, HES1, ID2, IL1RAPL1, MAPT, NDEL1, NEURL, NPTN, NRP1, NTRK2, NTRK3, NUMB, OBSL1, OPRM1, PAX2, PAX6, PDE3A, PRKCI, PRPF19, PTK2, RFX3, RGS14, ROBO2, SERPINE2, SKIL, SLIT2, SMARCD3, SNW1, SOX11, SPEN, STK25, TGFB3, TIAM1, TWF2, XRCC6, ZNF335]
1764	neuron migration	GO_BiologicalProcess_09.12.2013_15h39	[4, 5, 6, 7, 8]	Group2	26.9231	35	3.0 E-4	6.4 E-3	6.7 E-11	6.7 E-10	[ACTR1A, CDKL5, CELSR1, CELSR2, CELSR3, CHL1, CNOT6, DCX, DYX1C1, FGF13, FGFR1, FZD3, GAS6, GPM6A, KIRREL3, MAPT, MYH10, NDEL1, NR2F1, NR2F2, NR4A2, NRCAM, NRP1, NTRK2, NTRK3, PAX6, PCNT, PSEN1, PTK2, RAPGEF2, RELN, SEMA3A, SOX1, SRF, SRGAP2]
50769	positive regulation of neurogenesis	GO_BiologicalProcess_09.12.2013_15h39	[5, 6, 7, 8, 9]	Group2	29.7872	42	5.6 E-6	3.5 E-4	6.7 E-11	6.7 E-10	[BCL11A, BDNF, CAPRIN2, CDKL5, DSCAM, FBXW7, FXN, GLI3, GOLGA2, GRM5, HDAC2, HES1, ID2, IL1RAPL1, MAPT, NDEL1, NEURL, NPTN, NRP1, NTRK2, NTRK3, NUMB, OBSL1, OPRM1, PAX6, PRKCI, PRPF19, PTK2, RGS14, ROBO2, SERPINE2, SKIL, SLIT2, SMARCD3, SNW1, SOX11, SPEN, STK25, TIAM1, TWF2, XRCC6, ZNF335]
10975	regulation of neuron projection development	GO_BiologicalProcess_09.12.2013_15h39	[4, 5, 6, 7, 8, 9, 10, 11]	Group2	29.7794	81	3.2 E-10	3.3 E-8	6.7 E-11	6.7 E-10	[BCL11A, BMP7, CAMK1, CAMK1D, CAMK2B, CAPRIN2, CBFA2T2, CCDC88A, CDC20, CDKL5, CHN1, CHRNA3, CHRNB2, CIT, CNR1, CSRP1, DGKB, DMD, DPYSL3, DSCAM, DVL1, FBXW7, FGF13, FGFR1, FKBP4, FXN, GOLGA2, GRIN1, HDAC2, IL1RAPL1, KATNB1, KIDINS220, KNDC1, LGALS1, LINGO1, LRRK2, MAGI2, MAPT, NDEL1, NEDD4, NEURL, NGEF, NLGN1, NPTN, NR2E1, NRCAM, NRP1, NTRK2, NTRK3, OBSL1, PALM, PLXNA4, PRKCI, PSEN1, PTK2, PTK7, …
45664	regulation of neuron differentiation	GO_BiologicalProcess_09.12.2013_15h39	[6, 7, 8, 9]	Group2	25.9169	106	4.6 E-9	4.5 E-7	6.7 E-11	6.7 E-10	[ADRA2C, BCL11A, BCL11B, BDNF, BMP7, CAMK1, CAMK1D, CAMK2B, CAPRIN2, CBFA2T2, CCDC88A, CDC20, CDKL5, CDON, CHN1, CHRNA3, CHRNB2, CIT, CNR1, CSRP1, DGKB, DMD, DPYSL2, DPYSL3, DSCAM, DVL1, FAM5C, FBXW7, FGF13, FGFR1, FKBP4, FXN, GLI2, GLI3, GOLGA2, GRIN1, HDAC2, HES1, HEY2, HMG20A, ID2, ID4, IL1RAPL1, KATNB1, KIDINS220, KNDC1, LGALS1, LINGO1, LRRK2, MAGI2, MAPT, MED1, MEF2A, MEF2C, NDEL1, NEDD4, NE…
50770	regulation of axonogenesis	GO_BiologicalProcess_09.12.2013_15h39	[5, 6, 7, 8, 9, 10, 11, 12, 13]	Group2	26.2712	31	1.0 E-3	1.0 E-2	6.7 E-11	6.7 E-10	[BCL11A, CDKL5, CHN1, DSCAM, FGF13, FXN, GOLGA2, GRIN1, LINGO1, MAPT, NDEL1, NRCAM, NRP1, NTRK2, NTRK3, PLXNA4, PSEN1, PTK2, PTPRO, ROBO2, RTN4R, SEMA3A, SEMA3F, SIPA1L1, SKIL, SLIT1, SLIT2, SSH2, STK25, TIAM1, TWF2]
31589	cell-substrate adhesion	GO_BiologicalProcess_09.12.2013_15h39	[3, 4]	Group20	26.4368	69	1.0 E-6	7.8 E-5	1.0 E-6	5.1 E-6	[ABI3BP, ACTN1, ADAMTS13, ANTXR1, ARHGAP6, BCL6, BRCA1, BVES, CASK, CCDC80, CD44, CDH13, CTGF, DAB2, DDR1, DMD, DMTF1, ECM2, EDIL3, EPB41L5, EPDR1, EPHB1, GAS6, GPM6B, INTS1, ITGA8, ITGB3, JAK2, LAMA5, LAMB2, LGALS1, MACF1, MERTK, MICALL2, NF1, NPNT, NRG1, ONECUT1, PDK1, PIK3R1, PKD1, PLEKHA2, PPFIA1, PPFIA2, PPP3CA, PRKCE, PTK2, PTPRJ, PTPRK, PTPRO, PXDN, RAC1, ROCK2, SGCE, SMOC1, SMOC2, SNED1, …
7160	cell-matrix adhesion	GO_BiologicalProcess_09.12.2013_15h39	[4, 5]	Group20	25.8621	45	1.2 E-4	3.8 E-3	1.0 E-6	5.1 E-6	[ACTN1, ADAMTS13, ARHGAP6, BCL6, CASK, CD44, CDH13, CTGF, DDR1, DMD, ECM2, EPB41L5, EPDR1, GPM6B, ITGA8, ITGB3, LAMA5, MACF1, NF1, NPNT, NRG1, ONECUT1, PDK1, PIK3R1, PKD1, PLEKHA2, PPFIA1, PPFIA2, PTK2, PTPRJ, PTPRK, PXDN, RAC1, ROCK2, SGCE, SNED1, SRC, SRF, STK11IP, THBS1, TLE1, TLE2, TMEM8B, VCL, VTN]
10810	regulation of cell-substrate adhesion	GO_BiologicalProcess_09.12.2013_15h39	[4, 5]	Group20	28.125	36	9.7 E-5	3.1 E-3	1.0 E-6	5.1 E-6	[ABI3BP, ARHGAP6, BCL6, CASK, CCDC80, CDH13, DAB2, DDR1, DMD, DMTF1, ECM2, EDIL3, EPB41L5, GPM6B, INTS1, JAK2, LGALS1, MACF1, NF1, NPNT, NRG1, ONECUT1, PIK3R1, PLEKHA2, PPP3CA, PRKCE, PTK2, PTPRJ, PTPRO, ROCK2, SMOC1, SMOC2, SRC, THBS1, VTN, VWC2]
32409	regulation of transporter activity	GO_BiologicalProcess_09.12.2013_15h39	[3, 4, 5]	Group21	25.5814	33	1.1 E-3	9.4 E-3	2.3 E-4	4.6 E-4	[ADRA2A, ANK2, CACNA1D, CACNG3, CACNG4, CNIH3, CRHBP, DAPK1, DLG4, DMD, DRD3, FGF12, GSTO1, HOMER1, JPH3, MLL, NEDD4, NLGN1, NRXN1, OPRM1, PDE4B, PKD2, PLA2G6, RELN, RYR2, SCN3B, SNAP91, SNCA, STIM1, STIM2, SYNGR3, WNK2, WWP2]
34765	regulation of ion transmembrane transport	GO_BiologicalProcess_09.12.2013_15h39	[4, 5, 6, 7]	Group21	26.4901	40	1.7 E-4	4.6 E-3	2.3 E-4	4.6 E-4	[ADRA2A, ANK2, CACNA1D, CACNG3, CACNG4, CASK, CNIH3, CRBN, CRHBP, DAPK1, DLG4, DMD, DRD3, FGF12, GSTO1, HOMER1, IRS2, JPH3, KCNA4, KCNA5, KCNN2, NEDD4, NLGN1, NOS1, NRXN1, OPRM1, PDE4B, PDGFB, PKD2, PLA2G6, RELN, RYR2, SCN3B, SCN5A, SNAP91, STIM1, STIM2, THBS1, WNK2, WWP2]
32412	regulation of ion transmembrane transporter activity	GO_BiologicalProcess_09.12.2013_15h39	[5, 6, 7, 8]	Group21	26.7857	30	8.7 E-4	1.1 E-2	2.3 E-4	4.6 E-4	[ADRA2A, ANK2, CACNA1D, CACNG3, CACNG4, CNIH3, CRHBP, DAPK1, DLG4, DMD, DRD3, FGF12, GSTO1, HOMER1, JPH3, NEDD4, NLGN1, NRXN1, OPRM1, PDE4B, PKD2, PLA2G6, RELN, RYR2, SCN3B, SNAP91, STIM1, STIM2, WNK2, WWP2]
1678	cellular glucose homeostasis	GO_BiologicalProcess_09.12.2013_15h39	[5, 6, 7]	Group22	28.4091	25	9.1 E-4	1.0 E-2	9.6 E-8	6.7 E-7	[AACS, ADRA2A, ARRB1, CSRP1, EPHA5, FOXO1, GAS6, GRIK2, HK1, HMGN3, HOOK3, KCNA4, KCNA5, LGALS1, MEF2A, MEF2C, MLXIPL, PAX2, PLA2G6, PPP3CA, PRKCE, RAB11FIP2, SIN3A, SIRT1, ZNF236]
42593	glucose homeostasis	GO_BiologicalProcess_09.12.2013_15h39	[6]	Group22	26.5432	43	9.5 E-5	3.1 E-3	9.6 E-8	6.7 E-7	[AACS, ADRA2A, ARRB1, ASPSCR1, CACNA1C, CSRP1, EPHA5, FOXO1, FOXO3, GAS6, GCGR, GPR21, GRIK2, HK1, HMGN3, HNF4A, HOOK3, IGFBP5, INSR, KCNA4, KCNA5, LGALS1, MCU, MEF2A, MEF2C, MLXIPL, NCOR2, PAX2, PAX6, PLA2G6, PPP3CA, PRKAA2, PRKCE, PTCH1, PTPN11, PYGL, RAB11FIP2, SIN3A, SIRT1, SLC18A2, STAT3, STXBP5L, ZNF236]
30073	insulin secretion	GO_BiologicalProcess_09.12.2013_15h39	[6, 7, 8, 9, 10]	Group22	26.5306	52	1.9 E-5	9.1 E-4	9.6 E-8	6.7 E-7	[AACS, ABCC8, ACVR2B, ADRA2A, ADRA2C, ARRB1, CACNA1C, CACNA1D, CACNA2D2, CAMK2G, CAPN10, CHRM3, CNR1, CPLX3, DOC2B, EIF2AK3, EPHA5, GHSR, HMGN3, HNF4A, ILDR2, IQGAP1, IRS2, ITPR1, JAK2, KCNA4, KCNA5, KCNB1, KCNC2, MCU, MGEA5, MYRIP, PCLO, PCSK1, PFKL, PLA2G6, PPP3CA, PRKAR1B, PRKAR2B, PRKCE, PRPF6, PSMD9, PTPN11, RAB11FIP2, RAPGEF4, RFX3, SLC18A2, STX1A, STXBP1, STXBP5L, SYT7, VAMP2]
50796	regulation of insulin secretion	GO_BiologicalProcess_09.12.2013_15h39	[5, 6, 7, 8, 9, 10, 11]	Group22	26.0355	44	1.2 E-4	3.7 E-3	9.6 E-8	6.7 E-7	[AACS, ABCC8, ADRA2A, ADRA2C, ARRB1, CACNA1C, CACNA1D, CACNA2D2, CAPN10, CHRM3, CNR1, DOC2B, EPHA5, GHSR, HMGN3, HNF4A, IQGAP1, IRS2, ITPR1, JAK2, KCNA4, KCNA5, KCNB1, KCNC2, MCU, MGEA5, MYRIP, PCSK1, PFKL, PLA2G6, PPP3CA, PRKAR1B, PRKAR2B, PRKCE, PRPF6, PSMD9, PTPN11, RAPGEF4, RFX3, STX1A, STXBP1, STXBP5L, SYT7, VAMP2]
[truncated: 69 more rows]

## Sheet: HVC LD vs ENT LD down
	HVC LD vs ENT LD: down-regulated genes of HVC LD
GOID	GoTErm	Ontology source	Golevels	GoGroups	% Asociated genes	Nr Genes	Cluster	Genes Cluster#1	Term P-value	Term P-value Corrected with Bonferroni step down	Associated genes found
[truncated: 211 more rows]

## Sheet: HVC LD vs RA LD up
	HVC LD vs RA LD: up-regulated genes of HVC LD
[truncated: 402 more rows]

## Sheet: HVC LD vs RA LD down
	HVC LD vs RA LD: down-regulated genes of HVC LD
[truncated: 196 more rows]

[truncated: 7 more sheets: RA LD vs RA SD up, RA LD vs RA SD down, RA LD vs ENT LD up, RA LD vs ENT LD down, 208, 625, 1695]
