# Supplementary material for: Using the canary genome to decipher the evolution of hormone-sensitive gene regulation in seasonal singing birds
Source: Genome Biol. 2015 Jan 29;16(1):19. doi: 10.1186/s13059-014-0578-9 (PMC4373106; doi:10.1186/s13059-014-0578-9)
Supplement: Additional file 6: Table S5. — Genes of the testosterone-inducible seasonal up-regulated genes (A, ‘208’ of Figure 5A), seasonal up-regulated genes not testosterone-inducible (B, ‘625’ of Figure 5A), testosterone-inducible seasonal down-regulated genes (C, ‘1,695’ of Figure 5B), and of 1,000 randomly selected genes (D). ‘D’ was used for estimation of the abundance of androgen response elements (AREs) and estrogen response elements (EREs) in the canary and zebra finch genomes. These genes were not found in the HVC transcriptomes. [file 13059_2014_578_MOESM6_ESM.xlsx]

## Sheet: 1708
Element	Chromosome	NCBI ID	ENSEMBL ID	Transcript ID	-	-	-
REEP2	13	100231895	ENSTGUG00000000004	ENSTGUT00000000004
KATNAL2	Z	100220307	ENSTGUG00000000013	ENSTGUT00000000011
DPYSL3	13	100230958	ENSTGUG00000000047	ENSTGUT00000000059
IFT46	24	100224469	ENSTGUG00000000059	ENSTGUT00000000057
LNPEP	-	-	ENSTGUG00000000082	ENSTGUT00000000090
NANS	Z	100227675|100227675	ENSTGUG00000000113	ENSTGUT00000000114|XM_002186921
MATK	28	100229024	ENSTGUG00000000123	ENSTGUT00000000138
KCTD16	13	1.00227e+16	ENSTGUG00000000129	ENSTGUT00000000130|XM_002190085
ARHGAP26	13	100227128|100227128	ENSTGUG00000000148	ENSTGUT00000000159|ENSTGUT00000000161
FGF1	13	100221393	ENSTGUG00000000158	XM_002193223
GNPDA1	13	100228169	ENSTGUG00000000166	XM_002193496
MFSD12	28	100222377	ENSTGUG00000000177	XM_002190231
FZR1	28	100231997	ENSTGUG00000000181	ENSTGUT00000000185
BACE1	24	101233428	ENSTGUG00000000184	ENSTGUT00000000193
UNC13A	28	100220362	ENSTGUG00000000189	ENSTGUT00000000204
ALS2CL	-	-	ENSTGUG00000000211	ENSTGUT00000000222|XM_002192073|XM_002192538
HTR4	-	-	ENSTGUG00000000218	ENSTGUT00000000229|XM_002192614
HOOK3	Z	100232384|100232384	ENSTGUG00000000245	XM_002189459|ENSTGUT00000000273
PCYOX1L	13	100226181	ENSTGUG00000000252	ENSTGUT00000000266
CCDC13	2	100224662	ENSTGUG00000000260	ENSTGUT00000000268
ABLIM3	13	100227184	ENSTGUG00000000269	ENSTGUT00000000284
LPL	-	-	ENSTGUG00000000287	ENSTGUT00000000300|XM_002190537
PSD3	Z	100220878|100220878	ENSTGUG00000000293	ENSTGUT00000000311|ENSTGUT00000000315
NEURL1B	-	-	ENSTGUG00000000298	ENSTGUT00000000306|XM_002193079
ERGIC1	13	100218486|100218486	ENSTGUG00000000300	ENSTGUT00000000317|XM_002195755
CPEB4	13	100222328	ENSTGUG00000000329	ENSTGUT00000000343
HMP19	-	-	ENSTGUG00000000333	ENSTGUT00000000348|NM_001245149
DRD1	-	-	ENSTGUG00000000340	NM_001243833
SFXN1	13	100226188	ENSTGUG00000000341	ENSTGUT00000000355
AQP1	2	100222743|100222743	ENSTGUG00000000342	ENSTGUT00000000356|XM_002196228
FAM188B	2	100224602|100224602	ENSTGUG00000000347	ENSTGUT00000000363|ENSTGUT00000000365
BRD8	-	-	ENSTGUG00000000354	ENSTGUT00000000377|XM_002196505
CRHR2	2	100219758	ENSTGUG00000000359	ENSTGUT00000000374
MLLT1	28	100225272	ENSTGUG00000000360	ENSTGUT00000000373
CTDSPL	2	100232268|100232268|100232268	ENSTGUG00000000374	XM_002196455|XM_002196463|ENSTGUT00000000387
LMAN2L	13	100190273|100190273	ENSTGUG00000000376	ENSTGUT00000000390|ENSTGUT00000000391
VILL	-	-	ENSTGUG00000000377	ENSTGUT00000000402
CHSY3	Z	100223757|100223757	ENSTGUG00000000380	ENSTGUT00000000392|XM_002188714
GRK6	13	100229994	ENSTGUG00000000396	ENSTGUT00000000419
CDC42SE2	Z	100222809	ENSTGUG00000000400	ENSTGUT00000000413
PDLIM7	13	100227182	ENSTGUG00000000408	ENSTGUT00000000424
ARHGEF18	28	100218467	ENSTGUG00000000416	ENSTGUT00000000438
FAM193B	13	100218535	ENSTGUG00000000424	ENSTGUT00000000437
DIRAS2	Z	100226683|100226683	ENSTGUG00000000429	ENSTGUT00000000445|XM_002192441
GADD45G	Z	100223813	ENSTGUG00000000433	ENSTGUT00000000446
KRCC1	-	-	ENSTGUG00000000442	ENSTGUT00000000456|NM_001245618
UIMC1	13	100223255	ENSTGUG00000000445	ENSTGUT00000000462
SLC5A3	1B	100226514	ENSTGUG00000000459	ENSTGUT00000000472
SPIN1	-	-	ENSTGUG00000000468	ENSTGUT00000000482|XM_002193358
HIATL1	-	-	ENSTGUG00000000471	ENSTGUT00000000487|XM_002190783
SIN3B	28	100223305	ENSTGUG00000000474	ENSTGUT00000000492
CNTNAP4	Z	100219930|100219930	ENSTGUG00000000475	ENSTGUT00000000490|ENSTGUT00000000505
TMEM38A	28	100220425	ENSTGUG00000000480	ENSTGUT00000000494
SON	-	-	ENSTGUG00000000486	ENSTGUT00000000504
CRYZL1	1B	100230307	ENSTGUG00000000494	ENSTGUT00000000508
SAFB	28	100229022	ENSTGUG00000000502	ENSTGUT00000000522
HABP4	Z	100219004	ENSTGUG00000000508	ENSTGUT00000000525
CELF5	28	100218525	ENSTGUG00000000514	ENSTGUT00000000534
RNF44	13	100224307|100224307	ENSTGUG00000000520	XM_002197406|ENSTGUT00000000543
SCN5A	-	-	ENSTGUG00000000531	ENSTGUT00000000549|ENSTGUT00000000555
PTCH1	Z	100224767	ENSTGUG00000000532	XM_002194181
CLTB	13	100218543|100218543|100218543	ENSTGUG00000000535	XM_002197445|ENSTGUT00000000559|XM_002197458
ACVR2B	-	-	ENSTGUG00000000545	XM_002186927
KIAA1191	13	100228165	ENSTGUG00000000548	ENSTGUT00000000567
APLP2	24	100222411	ENSTGUG00000000549	ENSTGUT00000000583
TLE2	28	101233398	ENSTGUG00000000551	ENSTGUT00000000589
SPINK5	-	-	ENSTGUG00000000562	ENSTGUT00000000584|XM_002194425
C9ORF3	-	-	ENSTGUG00000000565	XM_002191799|ENSTGUT00000000596
BARX2	24	100231153	ENSTGUG00000000574	ENSTGUT00000000594
LOC100189987	24	100189987	ENSTGUG00000000577	ENSTGUT00000000598
PPAP2C	-	-	ENSTGUG00000000592	ENSTGUT00000000614
PRKAG2	2	100218551	ENSTGUG00000000594	ENSTGUT00000000626
SHC2	28	100217581	ENSTGUG00000000601	ENSTGUT00000000623
SCN3B	24	100217626|100217626	ENSTGUG00000000607	XM_002192630|ENSTGUT00000000627
ATP12A	-	-	ENSTGUG00000000609	ENSTGUT00000000648
ATP4A	-	-	ENSTGUG00000000609	XM_002196835
RNF126	-	-	ENSTGUG00000000628	ENSTGUT00000000657
B3GAT1	24	100224397	ENSTGUG00000000632	ENSTGUT00000000653
SLC30A5	-	-	ENSTGUG00000000636	ENSTGUT00000000662|XM_002194934
CYFIP2	13	100220372	ENSTGUG00000000637	XM_002198040
PALM	28	100226167	ENSTGUG00000000639	ENSTGUT00000000659
THYN1	24	100225357	ENSTGUG00000000651	ENSTGUT00000000672
MIR3187	-	-	ENSTGUG00000000652	ENSTGUT00000000675
VPS26B	24	100232045	ENSTGUG00000000653	XM_002197030
FNTM2	13	100008580|100008580	ENSTGUG00000000654	ENSTGUT00000000674|NM_001080958
MED16	-	-	ENSTGUG00000000660	XM_002193716
MEF2C	Z	100218659	ENSTGUG00000000676	ENSTGUT00000000702
PAXIP1	-	-	ENSTGUG00000000682	ENSTGUT00000000709
NTM	-	-	ENSTGUG00000000693	ENSTGUT00000000723|XM_002197233
NR2F1	-	-	ENSTGUG00000000713	ENSTGUT00000000735|XM_002189069
RAB8A	28	100218529|100218529	ENSTGUG00000000716	XM_002197629|ENSTGUT00000000745
ANKRD32	Z	100226248|100226248	ENSTGUG00000000723	ENSTGUT00000000746|ENSTGUT00000000749
GRIA1	13	751952	ENSTGUG00000000726	ENSTGUT00000000768
MCTP1	Z	100220492	ENSTGUG00000000728	ENSTGUT00000000753
GMEB1	-	-	ENSTGUG00000000731	ENSTGUT00000000756|XM_002189055
ZBTB44	24	100223426|100223426	ENSTGUG00000000733	ENSTGUT00000000755|XM_002197401
PKNOX2	24	100220524|100220524	ENSTGUG00000000744	XM_002197513|ENSTGUT00000000771
WDR60	2	100217534	ENSTGUG00000000751	ENSTGUT00000000776
ZMYND11	2	100232017|100232017	ENSTGUG00000000764	XM_002192322|ENSTGUT00000000809
PANX3	24	100220518	ENSTGUG00000000769	ENSTGUT00000000798
PUS3	24	100230084|100230084	ENSTGUG00000000778	XM_002193473|ENSTGUT00000000805
CDON	24	100225354	ENSTGUG00000000784	ENSTGUT00000000816
GM2A	13	100229991	ENSTGUG00000000788	ENSTGUT00000000818
CHEK1	24	100219597	ENSTGUG00000000790	ENSTGUT00000000823
STT3A	24	100230089	ENSTGUG00000000797	ENSTGUT00000000830
HDGF2	-	-	ENSTGUG00000000805	ENSTGUT00000000839|XM_002194361
SDC3	23	100228583	ENSTGUG00000000806	ENSTGUT00000000833
SNRNP40	-	-	ENSTGUG00000000812	ENSTGUT00000000843
GNG7	28	100221367	ENSTGUG00000000825	ENSTGUT00000000853
FAM118B	24	100227281	ENSTGUG00000000827	ENSTGUT00000000857
GDA	Z	100217616|100217616|100217616|100217616	ENSTGUG00000000830	ENSTGUT00000000860|ENSTGUT00000000862|XM_002191485|ENSTGUT00000000859
DCPS	24	100217679	ENSTGUG00000000833	ENSTGUT00000000867
WDR37	2	100220373|100220373	ENSTGUG00000000838	XM_002193229|ENSTGUT00000000875
ST3GAL4	24	100224400	ENSTGUG00000000840	ENSTGUT00000000874
KIRREL3	24	100230136	ENSTGUG00000000847	ENSTGUT00000000879
RBM22	13	100231940	ENSTGUG00000000850	XM_002198672
PFKP	2	100229947|100229947|100229947	ENSTGUG00000000852	ENSTGUT00000000919|XM_002193530|XM_002193560
TCOF1	-	-	ENSTGUG00000000867	ENSTGUT00000000899|ENSTGUT00000000901|XR_054605
NDST1	13	100229081	ENSTGUG00000000871	XM_002195404
HNRNPR	-	-	ENSTGUG00000000880	ENSTGUT00000000920
KCNC4	26	100220199	ENSTGUG00000000883	ENSTGUT00000000916
CIRBP	-	-	ENSTGUG00000000884	NM_001245633
CAMK2A	13	100220435	ENSTGUG00000000887	ENSTGUT00000000946
KCNA3	26	100224073	ENSTGUG00000000902	ENSTGUT00000000937
PAM	Z	100227923	ENSTGUG00000000903	ENSTGUT00000000957
PNPLA1	-	-	ENSTGUG00000000909	ENSTGUT00000000945
ASAP3	23	100220904|100220904	ENSTGUG00000000911	ENSTGUT00000000958|ENSTGUT00000000961
ETV7	-	-	ENSTGUG00000000916	XM_002193939
SLC6A7	13	100217533	ENSTGUG00000000917	ENSTGUT00000000972
KCTD20	26	100219284	ENSTGUG00000000921	ENSTGUT00000000956
STK38	26	100231774	ENSTGUG00000000925	XM_002193998
HNRNPM	-	-	ENSTGUG00000000938	ENSTGUT00000000978
MTCH1	26	100220135	ENSTGUG00000000939	ENSTGUT00000000976
SESN2	23	100221755	ENSTGUG00000000945	ENSTGUT00000000982
NRP1	2	100218484	ENSTGUG00000000947	ENSTGUT00000001000
FAM76A	-	-	ENSTGUG00000000951	ENSTGUT00000000987|XM_002193714
WASF2	-	-	ENSTGUG00000000966	ENSTGUT00000001001|XM_002193882
SIKE1	26	100232629	ENSTGUG00000000967	ENSTGUT00000001004
MAN2A1	Z	100227845	ENSTGUG00000000974	ENSTGUT00000001018
NUDC	23	100227627	ENSTGUG00000000980	ENSTGUT00000001016
DAPK3	28	101232831	ENSTGUG00000001010	ENSTGUT00000001047
BCAS2	-	-	ENSTGUG00000001012	ENSTGUT00000001050|NM_001245279
TRIM33	26	100231705	ENSTGUG00000001017	ENSTGUT00000001068
ZEB1	2	100226179	ENSTGUG00000001020	ENSTGUT00000001060
SQSTM1	13	100222311	ENSTGUG00000001022	ENSTGUT00000001067
HMGN2	23	100232449	ENSTGUG00000001024	ENSTGUT00000001066
FKBP8	28	100231977	ENSTGUG00000001043	ENSTGUT00000001087
CRTC1	28	100227217	ENSTGUG00000001067	ENSTGUT00000001108
EIF2D	26	100219281	ENSTGUG00000001092	ENSTGUT00000001148
RUFY1	13	100229989	ENSTGUG00000001097	ENSTGUT00000001149
ZNF608	Z	100220126	ENSTGUG00000001100	XM_002190810
ARMC4	2	100230520	ENSTGUG00000001101	ENSTGUT00000001147
RASSF5	26	100231772	ENSTGUG00000001106	ENSTGUT00000001151
CNOT6	13	100231015	ENSTGUG00000001119	ENSTGUT00000001170
ABI1	2	100229607	ENSTGUG00000001133	ENSTGUT00000001178
NIPAL3	23	100232454	ENSTGUG00000001149	ENSTGUT00000001196
FAM13B	13	100229089|100229089	ENSTGUG00000001175	ENSTGUT00000001223|ENSTGUT00000001232
SRSF10	23	100223836	ENSTGUG00000001178	ENSTGUT00000001233
TCEB3	-	-	ENSTGUG00000001205	XM_004174389
COMMD3	-	-	ENSTGUG00000001208	NM_001245173|ENSTGUT00000001257
TGFBI	13	100227786|100227786	ENSTGUG00000001216	ENSTGUT00000001274|XM_002187279
SKIDA1	2	100229602|100229602	ENSTGUG00000001217	ENSTGUT00000001267|ENSTGUT00000001268
CAP1	23	100218914	ENSTGUG00000001218	ENSTGUT00000001273
PLXDC2	2	100228724	ENSTGUG00000001224	ENSTGUT00000001275
PALM2	Z	100221702	ENSTGUG00000001228	ENSTGUT00000001281
FBXL3	13	100219149|100219599|100219599	ENSTGUG00000001232	ENSTGUT00000001285|XM_002199524|ENSTGUT00000013071
KLHL12	26	100228857	ENSTGUG00000001234	ENSTGUT00000001299
NSUN6	2	100218063|100218063	ENSTGUG00000001241	ENSTGUT00000001295|XM_002192400
H2AFY	-	-	ENSTGUG00000001246	ENSTGUT00000001300|XM_002187494
CACNB2	2	100232478	ENSTGUG00000001247	ENSTGUT00000001306
KDM5B	26	100220128	ENSTGUG00000001257	ENSTGUT00000001327
HPCAL4	23	100231395|100231395	ENSTGUG00000001261	ENSTGUT00000001312|XM_002196889
PABPC4	23	100228528	ENSTGUG00000001266	ENSTGUT00000001325
KIAA0368	-	-	ENSTGUG00000001279	ENSTGUT00000001337|XM_002188789
LZTR1	-	-	ENSTGUG00000001281	ENSTGUT00000001339
VIM	2	100226733	ENSTGUG00000001298	ENSTGUT00000001356
NAV1	-	-	ENSTGUG00000001299	XM_002195634
CSRP1	26	100227860	ENSTGUG00000001313	XM_002198288
FNIP1	13	100232481	ENSTGUG00000001315	ENSTGUT00000001372
RSU1	2	100223854	ENSTGUG00000001318	ENSTGUT00000001373
C1QL3	2	100220933|100220933	ENSTGUG00000001322	XM_002193531|ENSTGUT00000001377
ADC	23	100221805	ENSTGUG00000001325	ENSTGUT00000001383
TNNT2	-	-	ENSTGUG00000001330	XM_002195727
RNF19B	23	100232444	ENSTGUG00000001337	ENSTGUT00000001392
FNDC5	-	-	ENSTGUG00000001341	ENSTGUT00000001393|XM_002193883
KCNN2	Z	100230275	ENSTGUG00000001344	ENSTGUT00000001400
FAM171A1	2	100230529	ENSTGUG00000001352	ENSTGUT00000001409
CAAP1	Z	100221644	ENSTGUG00000001360	XM_002192386
BSDC1	-	-	ENSTGUG00000001376	ENSTGUT00000001433
KIF3A	13	100228676	ENSTGUG00000001386	ENSTGUT00000001448
TXLNA	23	100228519	ENSTGUG00000001389	ENSTGUT00000001445
SLU7	13	100230538	ENSTGUG00000001410	ENSTGUT00000001471
HDAC1	23	100220830	ENSTGUG00000001420	ENSTGUT00000001486
ZNF804B	2	100225842|100225842	ENSTGUG00000001424	ENSTGUT00000001479|ENSTGUT00000001480
CDK14	2	100225766	ENSTGUG00000001434	ENSTGUT00000001497
APTX	Z	100226520	ENSTGUG00000001441	ENSTGUT00000001501
WDR77	26	100232675	ENSTGUG00000001465	ENSTGUT00000001530
CCNG1	13	100219074	ENSTGUG00000001470	XM_002193839
MAT2B	13	100226730	ENSTGUG00000001479	ENSTGUT00000001541
INPP5B	23	100220826	ENSTGUG00000001481	ENSTGUT00000001558
IRF6	-	-	ENSTGUG00000001485	XM_002196352
EFCAB1	-	-	ENSTGUG00000001491	XM_002194551
CAMK1G	26	100231757	ENSTGUG00000001506	ENSTGUT00000001568
CALCR	2	100223972	ENSTGUG00000001514	ENSTGUT00000001572
DDX58	Z	100222705	ENSTGUG00000001516	ENSTGUT00000001581
PRDM8	4	100230967	ENSTGUG00000001530	ENSTGUT00000001589
SGCE	2	100232516	ENSTGUG00000001558	ENSTGUT00000001625
MEAF6	-	-	ENSTGUG00000001560	NM_001197177
G3BP2	4	100226202|100226202|100226202	ENSTGUG00000001561	XM_002193793|ENSTGUT00000001631|XM_002193824
AP4B1	26	100218221	ENSTGUG00000001565	ENSTGUT00000001632
PPP1R9A	2	100220970	ENSTGUG00000001566	ENSTGUT00000001638
LCP2	-	-	ENSTGUG00000001570	ENSTGUT00000001633|ENSTGUT00000001634|ENSTGUT00000001636|XM_002190288
RNF165	Z	100229382	ENSTGUG00000001575	ENSTGUT00000001639
IK	13	100220119	ENSTGUG00000001576	ENSTGUT00000001655
HAUS1	Z	100226576	ENSTGUG00000001579	ENSTGUT00000001643
RSBN1	26	100230666	ENSTGUG00000001581	ENSTGUT00000001644
TBC1D22B	-	-	ENSTGUG00000001592	ENSTGUT00000001673|XM_002196549
BRPF3	26	100222040	ENSTGUG00000001612	ENSTGUT00000001684
NRG2	13	100219062	ENSTGUG00000001621	ENSTGUT00000001688
ADPRHL2	23	100228514	ENSTGUG00000001622	ENSTGUT00000001686
RIT2	Z	100218515|100218515	ENSTGUG00000001623	ENSTGUT00000001687|XM_002188004
EIF2C4	23	100229500	ENSTGUG00000001631	ENSTGUT00000001713
MAPK14	-	-	ENSTGUG00000001633	ENSTGUT00000001709|XM_002198943
SLC4A9	-	-	ENSTGUG00000001638	XM_002190961
CELF4	Z	100218454|100218454	ENSTGUG00000001647	ENSTGUT00000001711|ENSTGUT00000001716
SRPK1	26	100219206	ENSTGUG00000001648	ENSTGUT00000001725
SDAD1	4	100219472|100219472	ENSTGUG00000001665	ENSTGUT00000001735|XM_002192816
SRA1	-	-	ENSTGUG00000001677	ENSTGUT00000001753
HARS	-	-	ENSTGUG00000001688	ENSTGUT00000001761|XM_002191132
SHROOM3	4	100227195	ENSTGUG00000001695	ENSTGUT00000001763
ZMAT2	-	-	ENSTGUG00000001696	ENSTGUT00000001764|XM_002191193
ARPP21	2	100220121	ENSTGUG00000001697	ENSTGUT00000001779
PCDHAC2	13	100220115	ENSTGUG00000001700	ENSTGUT00000001766
DLGAP3	23	100228562	ENSTGUG00000001734	ENSTGUT00000001809
UBP1	2	100221040	ENSTGUG00000001752	ENSTGUT00000001827
KIAA1045	Z	100230979	ENSTGUG00000001754	ENSTGUT00000001829
FBXL2	2	100230638	ENSTGUG00000001755	ENSTGUT00000001831
VCP	Z	100225249	ENSTGUG00000001760	ENSTGUT00000001842
PURG	4	100217493	ENSTGUG00000001764	ENSTGUT00000001835
FAM214B	Z	100229053|100229053	ENSTGUG00000001778	ENSTGUT00000001854|ENSTGUT00000001855
RPS10	26	100223058|100223058|100223058	ENSTGUG00000001782	ENSTGUT00000001858|XM_002199198|ENSTGUT00000001861
UNC13B	Z	100224334	ENSTGUG00000001785	ENSTGUT00000001879
RUSC2	Z	100218562	ENSTGUG00000001809	ENSTGUT00000001882
LANCL2	2	100218185	ENSTGUG00000001810	ENSTGUT00000001883
TAF1C	-	-	ENSTGUG00000001822	XM_002190691
NFYA	26	100220765|100220765|100220765	ENSTGUG00000001832	XM_002186880|ENSTGUT00000001906|XM_002186913
GLI3	2	100227712	ENSTGUG00000001834	ENSTGUT00000001913
NDST3	4	100229648	ENSTGUG00000001856	XM_002186533
PRSS12	4	100220072	ENSTGUG00000001861	ENSTGUT00000001939
UBTF	-	-	ENSTGUG00000001880	ENSTGUT00000001955
TMEM209	1A	100227755|100227755	ENSTGUG00000001904	XM_002187461|ENSTGUT00000001985
MAPT	27	100225617	ENSTGUG00000001908	ENSTGUT00000001984
NEUROD6	2	100220046|100220046	ENSTGUG00000001910	ENSTGUT00000001986|XM_002199030
SUB1	-	-	ENSTGUG00000001918	ENSTGUT00000001994
COPG2	1A	100221939	ENSTGUG00000001923	XM_002187824
CDH10	2	100229614|100229614	ENSTGUG00000001926	XM_002199081|ENSTGUT00000002007
QRFPR	4	100224844	ENSTGUG00000001929	ENSTGUT00000002003
CDH9	2	100226804	ENSTGUG00000001934	ENSTGUT00000002013
GDI2	1A	100219103|100219103	ENSTGUG00000001937	XM_002188120|ENSTGUT00000002014
STRADA	27	100230347|100230347	ENSTGUG00000001939	ENSTGUT00000002020|XM_002193345
BBS7	4	100232493|100232493	ENSTGUG00000001949	XM_002188103|ENSTGUT00000002027
LIMD2	-	-	ENSTGUG00000001952	NM_001245838|ENSTGUT00000002031
DROSHA	2	100220998	ENSTGUG00000001955	ENSTGUT00000002043
RAD1	Z	100221348	ENSTGUG00000001960	XM_002191770
DCAF7	27	100221726|100221726	ENSTGUG00000001963	XM_002193846|ENSTGUT00000002037
CYB561	-	-	ENSTGUG00000001976	ENSTGUT00000002051
PRLR	Z	100219498|100219498	ENSTGUG00000001979	ENSTGUT00000002055|XM_002194500
CETN1	-	-	ENSTGUG00000002010	ENSTGUT00000002092|XM_002188415
RBM17	1A	100220084	ENSTGUG00000002013	ENSTGUT00000002101
NMT1	27	100226494	ENSTGUG00000002035	ENSTGUT00000002127
SERPINB5	2	100219138|100219138	ENSTGUG00000002060	XM_002199374|ENSTGUT00000002146
EFTUD2	27	100229316	ENSTGUG00000002065	ENSTGUT00000002170
BRS3	-	-	ENSTGUG00000002096	ENSTGUT00000002182|XM_002189155
CD40LG	4A	100231712	ENSTGUG00000002108	ENSTGUT00000002194
HNRPLL	3	100229003	ENSTGUG00000002112	ENSTGUT00000002204
GMDS	2	100229558|100229558	ENSTGUG00000002124	ENSTGUT00000002211|ENSTGUT00000002209
RBMX	4A	100225951	ENSTGUG00000002135	ENSTGUT00000002222
CELF2	1A	100221037	ENSTGUG00000002136	ENSTGUT00000002225
PSMD11	27	100227482|100227482	ENSTGUG00000002139	ENSTGUT00000002250|ENSTGUT00000002242
USP6NL	1A	100226760	ENSTGUG00000002142	ENSTGUT00000002234
GINS1	-	-	ENSTGUG00000002143	ENSTGUT00000002231|XM_002196973
IRF4	2	100223845|100223845	ENSTGUG00000002144	XM_002199511|ENSTGUT00000002236
FAM175A	4	100232555	ENSTGUG00000002146	ENSTGUT00000002235
SLC8A1	-	-	ENSTGUG00000002147	ENSTGUT00000002247|XM_002199454
ECE1	21	100223517	ENSTGUG00000002148	ENSTGUT00000002269
DAB2	Z	100217544	ENSTGUG00000002156	ENSTGUT00000002254
FGF13	4A	100223078|100223078	ENSTGUG00000002160	XM_002190368|ENSTGUT00000002260
TUBB2C	17	100101449|100101449	ENSTGUG00000002184	NM_001099690|ENSTGUT00000002904
CHGB	-	-	ENSTGUG00000002191	ENSTGUT00000002281|XM_002197018
MCM8	3	100228136	ENSTGUG00000002203	ENSTGUT00000002296
PKD2	4	100219153	ENSTGUG00000002213	ENSTGUT00000002319
CAMK1D	1A	100221874	ENSTGUG00000002216	ENSTGUT00000002326
B3GNT2	3	100217506|100217506	ENSTGUG00000002218	XM_002199557|ENSTGUT00000002306
EHBP1	3	100227159	ENSTGUG00000002228	ENSTGUT00000002318
EXOSC10	21	100230180	ENSTGUG00000002231	ENSTGUT00000002343
ANGPTL7	21	100221555	ENSTGUG00000002257	ENSTGUT00000002348
GHR	Z	100222341	ENSTGUG00000002265	ENSTGUT00000002358
HMGCS1	Z	100221293	ENSTGUG00000002279	XM_002196579
CASC3	27	100221713	ENSTGUG00000002300	ENSTGUT00000002395
RREB1	2	100222866|100222866	ENSTGUG00000002309	ENSTGUT00000002404|ENSTGUT00000002402
MAN1B1	17	100223461	ENSTGUG00000002313	ENSTGUT00000002405
SERTAD2	3	100228138|100228138|100228138	ENSTGUG00000002314	XM_002199702|XM_002199706|ENSTGUT00000002400
SSR1	2	100225787	ENSTGUG00000002319	ENSTGUT00000002418
PCDH19	4A	100230685	ENSTGUG00000002323	ENSTGUT00000002416
FGF10	Z	1.00225e+16	ENSTGUG00000002333	ENSTGUT00000002423|XM_002196864
DRAXIN	21	100226438|100226438	ENSTGUG00000002343	XM_002190969|ENSTGUT00000002434
SPRED2	3	100225254	ENSTGUG00000002349	ENSTGUT00000002440
RNF150	4	100231642	ENSTGUG00000002354	ENSTGUT00000002447
SMARCE1	27	100232351	ENSTGUG00000002357	ENSTGUT00000002459
DMTF1	1A	100229576|100229576	ENSTGUG00000002365	XM_002193499|ENSTGUT00000002465
CLCN6	21	100220658	ENSTGUG00000002366	ENSTGUT00000002473
PHF14	2	100223551	ENSTGUG00000002383	ENSTGUT00000002490
PCDH11X	-	-	ENSTGUG00000002396	ENSTGUT00000002486|XM_002190999
GRM3	1A	751962	ENSTGUG00000002399	ENSTGUT00000002495
PLOD1	21	100217784|100217784	ENSTGUG00000002406	XM_002194034|ENSTGUT00000002521
DACH2	4A	100225039|100225039	ENSTGUG00000002423	XM_002192711|ENSTGUT00000002525
LEPREL4	27	100222681	ENSTGUG00000002427	ENSTGUT00000002519
MACROD2	3	1.00224e+16	ENSTGUG00000002438	ENSTGUT00000002528|ENSTGUT00000002533
SCIN	2	1.00225e+16	ENSTGUG00000002439	ENSTGUT00000002580|XM_002189146
KLHL11	27	100232300	ENSTGUG00000002445	ENSTGUT00000002535
ARL15	Z	100231945	ENSTGUG00000002448	ENSTGUT00000002540
SEMA3A	1A	100230255	ENSTGUG00000002449	ENSTGUT00000002579
C9ORF172	-	-	ENSTGUG00000002470	ENSTGUT00000002565|XM_002190651
ETV1	2	100222614	ENSTGUG00000002489	ENSTGUT00000002615
DHRS3	21	100221618	ENSTGUG00000002492	ENSTGUT00000002589
ZNF385C	-	-	ENSTGUG00000002501	ENSTGUT00000002608|XM_002194489
LRFN2	3	100224885	ENSTGUG00000002521	ENSTGUT00000002616
DGKB	2	100229293	ENSTGUG00000002522	ENSTGUT00000002635
SUPT7L	3	100221967	ENSTGUG00000002523	XM_002186736
KAT2A	27	100221709	ENSTGUG00000002531	ENSTGUT00000002645
SH3BGRL	4A	100230355|100230355	ENSTGUG00000002550	XM_002187210|ENSTGUT00000002649
SOSTDC1	2	100232245|100232245	ENSTGUG00000002552	XM_002188273|ENSTGUT00000002647
FOSL2	3	100220040	ENSTGUG00000002556	ENSTGUT00000002654
DCLK2	4	100221624	ENSTGUG00000002559	ENSTGUT00000002674
KCNH4	27	100231338	ENSTGUG00000002564	ENSTGUT00000002665
GRIN1	17	751779|751779	ENSTGUG00000002568	NM_001076693|ENSTGUT00000002688
DNAJC11	21	100219755	ENSTGUG00000002575	ENSTGUT00000002681
CALM2	3	100190529	ENSTGUG00000002581	ENSTGUT00000002711
LPAR4	4A	100226504|100226504	ENSTGUG00000002588	ENSTGUT00000002687|XM_002187995
TAF9B	-	-	ENSTGUG00000002603	XM_002188806
TTC7A	3	100225862	ENSTGUG00000002614	ENSTGUT00000002724
AIDA	3	100223916	ENSTGUG00000002668	ENSTGUT00000002774
MAGI2	1A	100231154	ENSTGUG00000002672	ENSTGUT00000002794
IGBP1	4A	100227494	ENSTGUG00000002673	ENSTGUT00000002780
NAGLU	27	100232350	ENSTGUG00000002677	ENSTGUT00000002784
SP4	2	100222594	ENSTGUG00000002680	ENSTGUT00000002791
PHTF2	1A	100226402	ENSTGUG00000002692	ENSTGUT00000002814
FAM155B	4A	100227539	ENSTGUG00000002698	ENSTGUT00000002803
EFNB1	-	-	ENSTGUG00000002702	ENSTGUT00000002805
AJAP1	21	100227362	ENSTGUG00000002718	ENSTGUT00000002824
TUBG1	27	100220696	ENSTGUG00000002727	ENSTGUT00000002836
LRRC47	21	100231188|100231188	ENSTGUG00000002737	XM_002192629|ENSTGUT00000002846
ANAPC2	17	100221446	ENSTGUG00000002756	XM_002191663
AR	4A	751774	ENSTGUG00000002760	NM_001076688
DDR1	-	-	ENSTGUG00000002768	ENSTGUT00000002891|XM_002191712
RNF180	Z	100221923|100221923	ENSTGUG00000002779	ENSTGUT00000002887|ENSTGUT00000002889
RGS7BP	Z	100231574	ENSTGUG00000002783	ENSTGUT00000002892
BPNT1	3	100221964|100221964	ENSTGUG00000002789	XM_002190162|ENSTGUT00000002902
ADAMTS6	Z	100222950	ENSTGUG00000002799	ENSTGUT00000002936
HSF1	-	-	ENSTGUG00000002805	ENSTGUT00000002921
MPP6	2	100229257	ENSTGUG00000002811	ENSTGUT00000002930
ARRDC1	17	100223454	ENSTGUG00000002813	ENSTGUT00000002928
EHMT1	17	100217666	ENSTGUG00000002819	ENSTGUT00000002963
DFNA5	2	100226426	ENSTGUG00000002821	ENSTGUT00000002939
OSBPL3	2	100217755	ENSTGUG00000002830	ENSTGUT00000002977
ZC3H12B	4A	100228442	ENSTGUG00000002846	XM_002189779
BRCA1	27	100224649|100224649	ENSTGUG00000002867	ENSTGUT00000002985|ENSTGUT00000002984
IKZF2	7	100224109	ENSTGUG00000002874	ENSTGUT00000002997
CBX3	2	100217763|100217763|100217763|100217763|100217763	ENSTGUG00000002876	XM_002194299|XM_002194218|ENSTGUT00000002996|XM_002194250|XM_002194278
SNX10	2	100230219|100230219	ENSTGUG00000002886	XM_002194406|ENSTGUT00000003000
MLL5	1A	100226399	ENSTGUG00000002911	ENSTGUT00000003052
FAM122C	-	-	ENSTGUG00000002926	ENSTGUT00000003045|XM_002191874
FAM122B	-	-	ENSTGUG00000002933	ENSTGUT00000003064|XM_002190102
MPP3	27	100220701	ENSTGUG00000002948	ENSTGUT00000003084
JAZF1	2	100232240|100232240	ENSTGUG00000002953	XM_002195649|ENSTGUT00000003071
GABRD	21	100221609	ENSTGUG00000002966	ENSTGUT00000003095
RPS6KC1	3	100229684	ENSTGUG00000002977	ENSTGUT00000003115
BAIAP2	18	100228843	ENSTGUG00000002986	ENSTGUT00000003139
MBNL3	4A	100217834	ENSTGUG00000002999	ENSTGUT00000003136
NFS1	20	100220384	ENSTGUG00000003005	ENSTGUT00000003167
PIP4K2B	27	100218810	ENSTGUG00000003020	ENSTGUT00000003144
SNCA	4	751582|751582	ENSTGUG00000003065	NM_001048253|ENSTGUT00000003204
MLXIPL	19	100223302	ENSTGUG00000003070	ENSTGUT00000003206
TLK2	27	100229355	ENSTGUG00000003073	ENSTGUT00000003233
ATAD3A	-	-	ENSTGUG00000003082	ENSTGUT00000003227|XM_002197496
BAZ1B	19	100220420	ENSTGUG00000003085	ENSTGUT00000003222
ARL4C	7	100220165|100220165	ENSTGUG00000003095	XM_002189891|ENSTGUT00000003219
NSUN5	19	100227169	ENSTGUG00000003110	ENSTGUT00000003239
GALNT15	2	100220675	ENSTGUG00000003115	ENSTGUT00000003248
POM121C	19	100224289	ENSTGUG00000003118	ENSTGUT00000003250
ITGB3	-	-	ENSTGUG00000003122	XM_002198837
RFTN1	2	100223609|100223609	ENSTGUG00000003139	XM_002196592|ENSTGUT00000003265
KIF27	Z	100225805|100225805	ENSTGUG00000003157	ENSTGUT00000003283|ENSTGUT00000003286
RD3	3	100231602|100231602	ENSTGUG00000003169	ENSTGUT00000003292|XM_002192048
RPRML	-	-	ENSTGUG00000003180	ENSTGUT00000003305
ENGASE	18	100218273	ENSTGUG00000003184	ENSTGUT00000003328
ACCN1	-	-	ENSTGUG00000003215	ENSTGUT00000003344|XM_002198920
HHAT	3	1.0022e+16	ENSTGUG00000003218	ENSTGUT00000003347|ENSTGUT00000003346
SYT14	3	100226857	ENSTGUG00000003225	ENSTGUT00000003358
TLE1	Z	100221996	ENSTGUG00000003227	ENSTGUT00000003391
DIEXF	3	100231540	ENSTGUG00000003232	ENSTGUT00000003374
CXORF57	-	-	ENSTGUG00000003234	ENSTGUT00000003368|XM_002191000
RNPS1	-	-	ENSTGUG00000003237	XM_002190289
RAP1GDS1	4	100217715|100217715	ENSTGUG00000003238	ENSTGUT00000003403|XM_002192407
TBC1D24	-	-	ENSTGUG00000003258	ENSTGUT00000003388|XM_002190588
LONRF3	4A	100231345	ENSTGUG00000003292	ENSTGUT00000003441
UBE2E1	2	100227355	ENSTGUG00000003311	ENSTGUT00000003451
MLLT6	-	-	ENSTGUG00000003324	XM_002186625
COL6A1	7	100226931	ENSTGUG00000003341	ENSTGUT00000003516
THRB	2	100221540	ENSTGUG00000003349	ENSTGUT00000003502
LRRK2	1A	100230190	ENSTGUG00000003353	ENSTGUT00000003548
RARB	2	778446|778446|778446	ENSTGUG00000003374	XM_002197370|ENSTGUT00000003537|XM_002197349
PKDCC	3	1.0022e+16	ENSTGUG00000003379	ENSTGUT00000003520|ENSTGUT00000003518
FAM5C	8	100220937|100220937	ENSTGUG00000003383	XM_002189920|ENSTGUT00000003533
COL6A2	7	100224039	ENSTGUG00000003386	ENSTGUT00000003554
EML4	3	100219108	ENSTGUG00000003388	ENSTGUT00000003564
TRMT10A	4	100231180|100231180	ENSTGUG00000003401	ENSTGUT00000003539|XM_002192570
DLGAP4	20	100230962	ENSTGUG00000003402	ENSTGUT00000003560
CEP78	Z	100218723|100218723|100218723	ENSTGUG00000003403	ENSTGUT00000003549|ENSTGUT00000003546|ENSTGUT00000003544
UPF3B	4A	100221665|100221665	ENSTGUG00000003411	ENSTGUT00000003547|ENSTGUT00000003566
PIGQ	14	100219679	ENSTGUG00000003419	ENSTGUT00000003567
KCNG3	3	100229605	ENSTGUG00000003439	XM_002195635
LRRTM3	6	100230204	ENSTGUG00000003452	ENSTGUT00000003592
CAMK2B	22	100228031	ENSTGUG00000003464	ENSTGUT00000003620
CHRNA3	10	100219339	ENSTGUG00000003469	ENSTGUT00000003619
L3MBTL1	-	-	ENSTGUG00000003474	ENSTGUT00000003640
WBSCR17	19	100225198	ENSTGUG00000003475	ENSTGUT00000003626
SEC14L5	14	100232178	ENSTGUG00000003476	ENSTGUT00000003634
YBEY	7	100218263|100218263|100218263	ENSTGUG00000003495	XM_002192186|ENSTGUT00000003632|ENSTGUT00000003655
CUL4B	4A	100221731	ENSTGUG00000003508	ENSTGUT00000003698
PPP3CA	4	100232244	ENSTGUG00000003527	ENSTGUT00000003715
SERINC5	Z	100226395	ENSTGUG00000003543	ENSTGUT00000003700
POLD2	22	100221195	ENSTGUG00000003553	ENSTGUT00000003701
STX1A	19	100223293|100223293	ENSTGUG00000003555	ENSTGUT00000003734|ENSTGUT00000003741
ST6GALNAC6	17	100229211	ENSTGUG00000003556	ENSTGUT00000003694
THBS4	Z	100223523	ENSTGUG00000003565	ENSTGUT00000003749
FGD3	12	100221423	ENSTGUG00000003575	ENSTGUT00000003755
AGAP1	7	100223100|100223100	ENSTGUG00000003583	ENSTGUT00000003762|ENSTGUT00000003765
CDK9	17	100220490	ENSTGUG00000003597	ENSTGUT00000003738
ASPSCR1	18	101233995|101233995	ENSTGUG00000003598	ENSTGUT00000003751|ENSTGUT00000003754
MKS1	-	-	ENSTGUG00000003603	ENSTGUT00000003778
CLSTN1	21	100227085	ENSTGUG00000003610	ENSTGUT00000003792
EIF6	20	100218116	ENSTGUG00000003626	ENSTGUT00000003786
STT3B	2	100225468	ENSTGUG00000003632	ENSTGUT00000003794
RAC3	18	100220185|100220185	ENSTGUG00000003640	XM_002197137|ENSTGUT00000003795
UBQLN4	25	100224926	ENSTGUG00000003644	ENSTGUT00000003813
MMP24	20	100223962	ENSTGUG00000003646	ENSTGUT00000003809
WDR90	-	-	ENSTGUG00000003651	ENSTGUT00000003824|XM_002192000
OSBPL10	2	100222583	ENSTGUG00000003656	ENSTGUT00000003817
ADD2	-	-	ENSTGUG00000003669	ENSTGUT00000003835
CELSR1	-	-	ENSTGUG00000003678	ENSTGUT00000003870
HMG20A	10	100226067	ENSTGUG00000003690	XM_002194713
MEX3A	25	100225899	ENSTGUG00000003692	ENSTGUT00000003841
SEMA4A	25	100223026	ENSTGUG00000003695	ENSTGUT00000003887
LINGO1	10	100228050	ENSTGUG00000003703	ENSTGUT00000003851
PHF2	12	100226361	ENSTGUG00000003709	ENSTGUT00000003873
SLC9B2	4	100222552|100222552	ENSTGUG00000003710	XM_002193480|ENSTGUT00000003875
HOMER1	Z	100231199	ENSTGUG00000003711	ENSTGUT00000003868
BARX1	-	-	ENSTGUG00000003728	ENSTGUT00000003886|XM_002193006
GRAMD4	1A	100227996|100227996	ENSTGUG00000003732	ENSTGUT00000003878|ENSTGUT00000003918
SMG5	25	100231729	ENSTGUG00000003748	ENSTGUT00000003925
RAB11FIP3	14	100226468	ENSTGUG00000003751	ENSTGUT00000003917
YTHDC2	-	-	ENSTGUG00000003755	ENSTGUT00000003926|XR_054079
SIN3A	10	100231890	ENSTGUG00000003761	XM_002192286
RNF2	8	100224828|100224828	ENSTGUG00000003764	XM_002190830|ENSTGUT00000003920
NECAB3	-	-	ENSTGUG00000003767	ENSTGUT00000003919
TACR3	4	100220643|100220643	ENSTGUG00000003770	ENSTGUT00000003924|XM_002193653
CBFA2T2	20	100227817	ENSTGUG00000003776	ENSTGUT00000003950
SLC2A5	21	100219398	ENSTGUG00000003777	ENSTGUT00000003993
TET2	4	100228365	ENSTGUG00000003782	ENSTGUT00000003939
GATSL1	-	-	ENSTGUG00000003808	ENSTGUT00000003970
TOX2	-	-	ENSTGUG00000003811	ENSTGUT00000003959|XM_002187204
INTS12	4	100217779	ENSTGUG00000003817	ENSTGUT00000003981
BRD1	1A	100230898	ENSTGUG00000003835	ENSTGUT00000004002
CLUAP1	14	100221536	ENSTGUG00000003841	ENSTGUT00000004016
NPNT	4	100230214	ENSTGUG00000003842	ENSTGUT00000004026
CAMKMT	3	100219102	ENSTGUG00000003843	ENSTGUT00000004009
LHFPL2	Z	100221632|100221632	ENSTGUG00000003844	ENSTGUT00000003992|XM_002189393
SIX2	3	100218142|100218142	ENSTGUG00000003867	XM_002196523|ENSTGUT00000004023
ARPC5	8	100226729|100226729	ENSTGUG00000003888	XM_002191439|ENSTGUT00000004039
SLC16A3	18	100224058	ENSTGUG00000003892	ENSTGUT00000004049
SMARCA1	-	-	ENSTGUG00000003899	ENSTGUT00000004100|XM_002192373
ENTPD3	2	100221575	ENSTGUG00000003902	ENSTGUT00000004064
PRKCE	3	100230589|100230589	ENSTGUG00000003906	ENSTGUT00000004054|ENSTGUT00000004080
ATP8B2	25	100219240	ENSTGUG00000003921	XM_002188062
C7ORF41	-	-	ENSTGUG00000003943	ENSTGUT00000004093|XM_002196301
GPD1	-	-	ENSTGUG00000003948	XM_002187013
SAMD11	-	-	ENSTGUG00000003952	ENSTGUT00000004109
ADCY9	14	1.00231e+16	ENSTGUG00000003956	ENSTGUT00000004117|ENSTGUT00000004120
SH3BP5	2	100232208|100232208	ENSTGUG00000003964	XM_002196325|ENSTGUT00000004142
CPLX3	10	100218415	ENSTGUG00000003973	XM_002195736
ANKFY1	19	100224340	ENSTGUG00000003986	ENSTGUT00000004169
RAF1	12	100218264|100218264	ENSTGUG00000004006	ENSTGUT00000004168|ENSTGUT00000004173
WDR34	17	100224431	ENSTGUG00000004041	ENSTGUT00000004219
WDR26	3	100231613	ENSTGUG00000004059	ENSTGUT00000004226
SET	17	100230066	ENSTGUG00000004063	ENSTGUT00000004236
UBE2Q1	25	100225962	ENSTGUG00000004068	ENSTGUT00000004248
CNIH3	3	100224861	ENSTGUG00000004070	ENSTGUT00000004239
FAM20A	18	100220234	ENSTGUG00000004080	ENSTGUT00000004243
SYN2	12	751980	ENSTGUG00000004093	ENSTGUT00000004267
NPTN	10	100220616	ENSTGUG00000004094	ENSTGUT00000004257
SLX4	14	100218744|100218744	ENSTGUG00000004098	ENSTGUT00000004258|ENSTGUT00000004262
H2AFY2	-	-	ENSTGUG00000004103	ENSTGUT00000004272|XM_002193720
HCN4	10	100230195	ENSTGUG00000004104	ENSTGUT00000004289
SV2C	Z	100221562	ENSTGUG00000004114	ENSTGUT00000004332
UBALD1	14	100222543|100222543	ENSTGUG00000004120	ENSTGUT00000004283|XM_002195444
MGRN1	14	100231214	ENSTGUG00000004130	ENSTGUT00000004315
VGLL4	12	100232714|100232714	ENSTGUG00000004136	ENSTGUT00000004305|XM_002187365
ZER1	17	100227256|100227256	ENSTGUG00000004153	ENSTGUT00000004335|XM_002198082
LRRTM4	22	100228949	ENSTGUG00000004157	ENSTGUT00000004319
C7ORF26	-	-	ENSTGUG00000004170	ENSTGUT00000004336|XM_002193808
TBC1D13	17	1.00224e+16	ENSTGUG00000004176	XM_002198091|ENSTGUT00000004356
BBS4	10	100227428|100227428	ENSTGUG00000004193	ENSTGUT00000004354|ENSTGUT00000004368
FXN	Z	100218768	ENSTGUG00000004200	ENSTGUT00000004367
AXIN2	18	100230658	ENSTGUG00000004202	ENSTGUT00000004376
SDE2	3	100229658	ENSTGUG00000004203	ENSTGUT00000004369
CLCN7	-	-	ENSTGUG00000004211	ENSTGUT00000004414
LUC7L	-	-	ENSTGUG00000004254	ENSTGUT00000004432|XM_002195809
ARL8B	-	-	ENSTGUG00000004255	ENSTGUT00000004431|XM_002190482
COTL1	11	100223189	ENSTGUG00000004261	ENSTGUT00000004424
NUP88	19	100221354	ENSTGUG00000004266	ENSTGUT00000004471
CCDC19	-	-	ENSTGUG00000004268	ENSTGUT00000004443|XM_002188544
ITFG3	14	100230260	ENSTGUG00000004271	ENSTGUT00000004445
ACSS2	20	100224916	ENSTGUG00000004272	ENSTGUT00000004474
C1ORF95	-	-	ENSTGUG00000004308	ENSTGUT00000004481|XM_002197584|XM_004175107|XM_004175106
SH3GLB2	17	100227245	ENSTGUG00000004316	ENSTGUT00000004506
PSEN2	3	100232599|100232599	ENSTGUG00000004332	ENSTGUT00000004511|XM_002197645
ATP6AP1	-	-	ENSTGUG00000004340	ENSTGUT00000004516|XM_002190738
SLC13A1	1A	100222185	ENSTGUG00000004349	ENSTGUT00000004570
DOLPP1	17	100218585	ENSTGUG00000004356	ENSTGUT00000004529
LHX9	8	100232550	ENSTGUG00000004361	ENSTGUT00000004540
CHRDL1	4A	100223637|100223637	ENSTGUG00000004370	XM_002197755|ENSTGUT00000004550
CACNG4	18	100222113	ENSTGUG00000004385	ENSTGUT00000004564
PLIN2	Z	100220606	ENSTGUG00000004399	ENSTGUT00000004584
NPRL3	14	100228302	ENSTGUG00000004402	ENSTGUT00000004590
CADPS2	1A	100219335	ENSTGUG00000004403	ENSTGUT00000004647
ASB6	17	100225339	ENSTGUG00000004412	ENSTGUT00000004592
IER5L	17	100225328	ENSTGUG00000004425	ENSTGUT00000004594
MYBL2	20	100228629	ENSTGUG00000004426	ENSTGUT00000004619
TOR1B	17	100217655|100217655	ENSTGUG00000004451	XM_002195184|ENSTGUT00000004629
IFT52	20	100229653	ENSTGUG00000004454	ENSTGUT00000004648
ORAI2	19	100230993	ENSTGUG00000004467	ENSTGUT00000004644
CMIP	11	100231837|100231837	ENSTGUG00000004472	ENSTGUT00000004662|ENSTGUT00000004666
LRWD1	19	100226212	ENSTGUG00000004484	ENSTGUT00000004672
GPSM2	8	100218074|100218074	ENSTGUG00000004521	ENSTGUT00000004709|XM_002193324
DTX2	19	100227209	ENSTGUG00000004526	ENSTGUT00000004721
ANO5	5	100225207	ENSTGUG00000004532	ENSTGUT00000004744
GSG1L	14	100226412	ENSTGUG00000004546	ENSTGUT00000004731
PRPF3	25	100221159|100221159	ENSTGUG00000004552	ENSTGUT00000004763|ENSTGUT00000004765
EPHA5	-	-	ENSTGUG00000004560	ENSTGUT00000004925|XM_002197882
RBFOX1	14	100227455	ENSTGUG00000004562	ENSTGUT00000004769
CPEB1	10	100222581	ENSTGUG00000004564	ENSTGUT00000004755
GPR50	-	-	ENSTGUG00000004565	ENSTGUT00000004742|XM_002193412
HMGB3	4A	100230298|100230298	ENSTGUG00000004568	ENSTGUT00000004749|XM_002198016
SLC25A38	2	100230243	ENSTGUG00000004577	ENSTGUT00000004758
LAMR	-	-	ENSTGUG00000004584	NM_001245448
MTMR1	4A	100222676	ENSTGUG00000004586	ENSTGUT00000004811
RPRD2	25	100218303	ENSTGUG00000004590	ENSTGUT00000004777
MMP17	15	100218912	ENSTGUG00000004593	ENSTGUT00000004798
GLI2	7	100221648	ENSTGUG00000004599	ENSTGUT00000004800
CEP95	18	100227899	ENSTGUG00000004601	ENSTGUT00000004797
FAM102B	8	100221006	ENSTGUG00000004604	ENSTGUT00000004790
SLC25A24	8	100218156|100218156	ENSTGUG00000004615	ENSTGUT00000004809|XM_002195396
DDX5	18	100223125	ENSTGUG00000004622	ENSTGUT00000004842
CSNK1G1	10	100217731	ENSTGUG00000004638	ENSTGUT00000004849
MAFB	20	101234153	ENSTGUG00000004675	ENSTGUT00000004852
PTPN4	7	100231269|100231269	ENSTGUG00000004680	ENSTGUT00000004865|ENSTGUT00000004900
KCND2	1A	1.00233e+16	ENSTGUG00000004681	ENSTGUT00000004868|ENSTGUT00000004873
ZNF609	10	100229275|100229275	ENSTGUG00000004705	XM_002193247|ENSTGUT00000004888
CSNK2A2	11	100227081	ENSTGUG00000004713	ENSTGUT00000004937
MRAS	-	-	ENSTGUG00000004727	ENSTGUT00000004926|XM_002191679
SRF	3	100230563	ENSTGUG00000004738	ENSTGUT00000004933
ASH2L	22	100222164	ENSTGUG00000004741	ENSTGUT00000004956
BDNF	5	751584|751584	ENSTGUG00000004743	NM_001048255|ENSTGUT00000004928
MMP28	19	100231912	ENSTGUG00000004745	ENSTGUT00000004936
SRP72	4	100221551	ENSTGUG00000004767	ENSTGUT00000004992
FIBCD1	17	100222487	ENSTGUG00000004769	ENSTGUT00000004954
KCNA4	5	100221374	ENSTGUG00000004781	ENSTGUT00000004960
ZNF207	18	100227002	ENSTGUG00000004789	ENSTGUT00000004997
TUBGCP2	6	100230907	ENSTGUG00000004790	XM_002186606
C16ORF57	-	-	ENSTGUG00000004792	ENSTGUT00000004975
C16ORF70	-	-	ENSTGUG00000004792	XM_002190583|ENSTGUT00000006961
CNGB1	-	-	ENSTGUG00000004800	ENSTGUT00000005024
PAX6	5	100222367	ENSTGUG00000004824	ENSTGUT00000005048
CFTR	1A	100222243	ENSTGUG00000004828	ENSTGUT00000005149
WHSC1L1	22	100224170	ENSTGUG00000004829	ENSTGUT00000005043
RHBDL3	18	100221056	ENSTGUG00000004834	ENSTGUT00000005037
VPRBP	12	100219252|100219252	ENSTGUG00000004855	ENSTGUT00000005073|ENSTGUT00000005068
ZNF592	-	-	ENSTGUG00000004860	XM_002193661
KATNB1	11	100224183	ENSTGUG00000004876	ENSTGUT00000005093
SNN	14	100222534	ENSTGUG00000004889	ENSTGUT00000005079
TMEM132B	15	100221800|100221800	ENSTGUG00000004891	ENSTGUT00000005090|ENSTGUT00000005094
FAM78A	17	100217662|100217662	ENSTGUG00000004899	XM_002198815|ENSTGUT00000005086
KLHDC3	3	100220916|100220916	ENSTGUG00000004902	XM_002198126|ENSTGUT00000005115
AACS	15	100231447	ENSTGUG00000004908	ENSTGUT00000005134
ZC3H7A	14	100232218	ENSTGUG00000004910	ENSTGUT00000005141
RPS3A	-	-	ENSTGUG00000004926	NM_001198581
SRC	20	100227812	ENSTGUG00000004937	ENSTGUT00000005151
UHRF2	Z	100223560	ENSTGUG00000004941	ENSTGUT00000005159
TSC22D3	-	-	ENSTGUG00000004943	ENSTGUT00000005132|XM_002194494
SH3D19	4	100219670|100219670	ENSTGUG00000004950	ENSTGUT00000005153|ENSTGUT00000005158
DYRK1A	1	100230197|100230197	ENSTGUG00000004960	ENSTGUT00000005181|XM_002189735
DOK4	11	100224124	ENSTGUG00000004974	ENSTGUT00000005184
KCNJ6	1	100227381	ENSTGUG00000004993	ENSTGUT00000005185
CDCP1	2	100221567	ENSTGUG00000004994	ENSTGUT00000005189
OCRL	4A	100219842	ENSTGUG00000004995	ENSTGUT00000005252
WNT2	1A	100221216	ENSTGUG00000005016	XM_002192957
FBXW7	4	100228331	ENSTGUG00000005017	XM_002198339
JAK2	Z	100225452|100225452	ENSTGUG00000005043	ENSTGUT00000005331|XM_002195400
KCNS1	20	100228625	ENSTGUG00000005049	ENSTGUT00000005246
ST7	1A	100218366	ENSTGUG00000005050	ENSTGUT00000005268
CAMKV	12	100227826|100227826	ENSTGUG00000005054	ENSTGUT00000005261|XM_002190445
ERCC4	14	100231158	ENSTGUG00000005055	ENSTGUT00000005265
GBAS	19	1.00227e+16	ENSTGUG00000005056	XM_002196006|ENSTGUT00000005277
STK4	20	100225740	ENSTGUG00000005057	ENSTGUT00000005295
ENKD1	11	100227978	ENSTGUG00000005058	ENSTGUT00000005255
FHDC1	-	-	ENSTGUG00000005070	XM_002196329
TRAIP	12	100224931	ENSTGUG00000005071	ENSTGUT00000005287
MARCH4			ENSTGUG00000005073
MED27	-	-	ENSTGUG00000005076	NM_001245331
SNX29	14	100227388|100227388	ENSTGUG00000005083	ENSTGUT00000005284|ENSTGUT00000005294
FAM101A	15	100232440	ENSTGUG00000005093	ENSTGUT00000005289
SNRPD1	-	-	ENSTGUG00000005095	ENSTGUT00000005297|NM_001245515
PLEKHA2	22	100218391	ENSTGUG00000005099	XM_002198050
TOMM34	20	100222875	ENSTGUG00000005104	ENSTGUT00000005306
NTNG2	17	100231133	ENSTGUG00000005108	ENSTGUT00000005308
IGFBP2	7	100227559	ENSTGUG00000005113	ENSTGUT00000005312
SETX	17	100217593	ENSTGUG00000005117	ENSTGUT00000005317
IGFBP5	7	100221741	ENSTGUG00000005120	ENSTGUT00000005314
LZTFL1	2	100219700	ENSTGUG00000005162	ENSTGUT00000005389
AIFM1	4A	100226565	ENSTGUG00000005167	ENSTGUT00000005418
SFRP2	4	100232191	ENSTGUG00000005185	ENSTGUT00000005392
KCNK15	-	-	ENSTGUG00000005191	ENSTGUT00000005391|XM_002190676
AVL9	2	100226447	ENSTGUG00000005196	ENSTGUT00000005419
ZNF365	6	100220261	ENSTGUG00000005236	XM_002187680
RTKN2	-	-	ENSTGUG00000005245	XM_002187739
DHCR7	5	100230558	ENSTGUG00000005254	ENSTGUT00000005471
CAV2	1A	101234223	ENSTGUG00000005256	ENSTGUT00000005465
RANBP10	11	100229870	ENSTGUG00000005262	ENSTGUT00000005491
GLIS3	Z	100225444	ENSTGUG00000005266	ENSTGUT00000005484
ENOX2	4A	100222669	ENSTGUG00000005267	ENSTGUT00000005511
ARID5B	6	100227042	ENSTGUG00000005270	ENSTGUT00000005486
HNF4A	20	100221920	ENSTGUG00000005271	ENSTGUT00000005500
EIF2B1	15	100225688	ENSTGUG00000005283	XM_002190086
RFX3	Z	100232195|100232195	ENSTGUG00000005287	ENSTGUT00000005526|XM_002195823
HIAT1	8	100220602|100220602	ENSTGUG00000005291	XM_002188782|ENSTGUT00000005517
LDLRAD2	-	-	ENSTGUG00000005299	XM_002195769
EDC4	11	100221250	ENSTGUG00000005312	ENSTGUT00000005546
NPY2R	4	100226435	ENSTGUG00000005314	ENSTGUT00000005518
C16ORF45	-	-	ENSTGUG00000005321	XM_004176640|XM_002197819|ENSTGUT00000005530
GUCY1A3	4	100223563|100223563	ENSTGUG00000005330	XM_002198605|ENSTGUT00000005564
VAMP2	-	-	ENSTGUG00000005346	ENSTGUT00000005556|XM_002187626
CCND1	5	100231612|100231612	ENSTGUG00000005350	XM_002186716|ENSTGUT00000005572
ACSS1	-	-	ENSTGUG00000005353	ENSTGUT00000005595|XM_002195636
GUCY1B3	4	100223544	ENSTGUG00000005365	ENSTGUT00000005594
ANXA2	10	100220607	ENSTGUG00000005370	ENSTGUT00000005610
RABGEF1	19	100226159|100226159	ENSTGUG00000005372	ENSTGUT00000005575|ENSTGUT00000005590
VLDLR	Z	100226485	ENSTGUG00000005386	ENSTGUT00000005664
C17ORF85	-	-	ENSTGUG00000005396	XM_002196870
EYA2	-	-	ENSTGUG00000005408	XM_002191200
YPEL5	3	100227702|100227702	ENSTGUG00000005410	XM_002198411|ENSTGUT00000005618
E2F4	11	100231878	ENSTGUG00000005417	ENSTGUT00000005632
ELMO3	-	-	ENSTGUG00000005428	ENSTGUT00000005708
AP3M2	222	100228948|100228948	ENSTGUG00000005434	XM_002198338|ENSTGUT00000005662
LPPR4	-	-	ENSTGUG00000005441	ENSTGUT00000005670|XM_002189325
ST6GAL1	9	100226346	ENSTGUG00000005456	ENSTGUT00000005671
SMARCA2	Z	100226440	ENSTGUG00000005460	ENSTGUT00000005719
SFMBT1	12	100224107	ENSTGUG00000005471	ENSTGUT00000005741
SNX7	8	100226380	ENSTGUG00000005480	ENSTGUT00000005699
TRMT61B	3	100222954	ENSTGUG00000005482	ENSTGUT00000005690
KIAA0895	2	100220609	ENSTGUG00000005483	ENSTGUT00000005692
DPYD	8	100222559	ENSTGUG00000005495	ENSTGUT00000005768
MSH2	3	100226839	ENSTGUG00000005502	ENSTGUT00000005767
ZNF142	7	100224624	ENSTGUG00000005552	ENSTGUT00000005769
VPS37B	15	100226693	ENSTGUG00000005567	ENSTGUT00000005785
FBXO11	3	100219052|100219052	ENSTGUG00000005572	XM_002198584|ENSTGUT00000005834
RXFP1	4	100222591	ENSTGUG00000005573	ENSTGUT00000005835
FAN1	10	100218770	ENSTGUG00000005575	ENSTGUT00000005790
TTLL4	7	100225583	ENSTGUG00000005577	ENSTGUT00000005807
CTCF	11	100224119	ENSTGUG00000005603	ENSTGUT00000005836
VT1	1A	100232797|100232797	ENSTGUG00000005614	ENSTGUT00000005828|XM_002195382
FAM163B	17	100220493	ENSTGUG00000005639	ENSTGUT00000005851
CYP27A1	-	-	ENSTGUG00000005641	ENSTGUT00000005874
RSPH1	1	100219325	ENSTGUG00000005646	ENSTGUT00000005883
NDEL1	18	100224657	ENSTGUG00000005651	ENSTGUT00000005879
STON1	3	100534594	ENSTGUG00000005655	ENSTGUT00000005891
SLC37A1	1	100224114|100224114	ENSTGUG00000005671	ENSTGUT00000005907|XM_002189433
FNIP2	4	100220678	ENSTGUG00000005685	ENSTGUT00000005927
ELMO2	20	100232489|100232489	ENSTGUG00000005693	XM_002191530|ENSTGUT00000005959
ARPC3	-	-	ENSTGUG00000005696	NM_001245219
DCLK3	2	100230236|100230236	ENSTGUG00000005698	XM_002197407|ENSTGUT00000005919
RAPGEF2	4	100224541	ENSTGUG00000005715	ENSTGUT00000005979
ATP2A2	15	100227680|100227680|100227680	ENSTGUG00000005728	XM_002192532|XM_002192583|ENSTGUT00000006030
BRD3	17	100230063	ENSTGUG00000005739	ENSTGUT00000005980
ZDHHC1	11	100218997	ENSTGUG00000005755	ENSTGUT00000005981
FSTL5	4	100221610	ENSTGUG00000005764	ENSTGUT00000006013
WDR5	17	100227253|100227253	ENSTGUG00000005765	ENSTGUT00000006015|XM_002199353
FCHO2	Z	100218413	ENSTGUG00000005780	ENSTGUT00000006055
WDR33	9	100232035	ENSTGUG00000005784	ENSTGUT00000006038
SLC16A2	4A	100218850	ENSTGUG00000005786	ENSTGUT00000006014
PBRM1	12	100227832	ENSTGUG00000005797	ENSTGUT00000006106
NPY1R	4	1.00219e+16	ENSTGUG00000005806	ENSTGUT00000006025|XM_002199024
KIAA2022	4A	100231321	ENSTGUG00000005807	ENSTGUT00000006033
NPY5R	4	100231236|100231236	ENSTGUG00000005810	XM_002199028|ENSTGUT00000006027
NCOA5	20	100226759	ENSTGUG00000005841	ENSTGUT00000006075
FOXD1	Z	1.00228e+16	ENSTGUG00000005846	ENSTGUT00000006069|ENSTGUT00000006066
PARG	6	100230824	ENSTGUG00000005848	ENSTGUT00000006113
PRICKLE1	1A	100230896|100230896	ENSTGUG00000005851	XM_002196088|ENSTGUT00000006077
KLHL2	4	100230207	ENSTGUG00000005854	ENSTGUT00000006148
ZDHHC15	4A	100219838	ENSTGUG00000005865	ENSTGUT00000006104
FAM81A	10	100226439	ENSTGUG00000005890	ENSTGUT00000006110
CSRP2BP	3	100229604|100229604	ENSTGUG00000005899	XM_002198908|ENSTGUT00000006125
SETD6	11	100229419|100229419	ENSTGUG00000005902	ENSTGUT00000006127|ENSTGUT00000006136
KIF12	-	-	ENSTGUG00000005927	ENSTGUT00000006152|XM_002194572
ENC1	Z	100219400|100219400	ENSTGUG00000005945	XM_002187222|ENSTGUT00000006167
TLL1	-	-	ENSTGUG00000005951	ENSTGUT00000006224|XM_002186785|XM_002197091
SARM1	19	100217549	ENSTGUG00000005952	ENSTGUT00000006186
SLC38A7	11	100226615	ENSTGUG00000005957	ENSTGUT00000006192
MTF2	8	100225449	ENSTGUG00000005964	ENSTGUT00000006208
NISCH	12	100232648	ENSTGUG00000005965	ENSTGUT00000006228
MMP9	20	100227728	ENSTGUG00000005967	ENSTGUT00000006189
KDM2A	5	100230512	ENSTGUG00000005980	ENSTGUT00000006232
TRAPPC10	1	1.00221e+16	ENSTGUG00000005983	XM_002189925|ENSTGUT00000006216
OLFM1	17	100224367	ENSTGUG00000006000	ENSTGUT00000006237
KDM2B	15	100218907	ENSTGUG00000006001	ENSTGUT00000006255
PCIF1	20	100228688|100228688	ENSTGUG00000006009	ENSTGUT00000006231|ENSTGUT00000006265
ADRBK1	5	1.00228e+16	ENSTGUG00000006012	ENSTGUT00000006316|XM_002190530
UNC119	19	100231033|100231033	ENSTGUG00000006018	ENSTGUT00000006244|XM_002194763
DUSP7	12	100229727|100229727	ENSTGUG00000006028	ENSTGUT00000006257|XM_002194779
DTNBP1	2	100218322	ENSTGUG00000006035	ENSTGUT00000006275
MORN3	15	100230485	ENSTGUG00000006037	XM_002190291
PWP2	1	101233114	ENSTGUG00000006045	ENSTGUT00000018890
DGKG	9	100227325	ENSTGUG00000006053	ENSTGUT00000006279
FAM169A	-	-	ENSTGUG00000006055	ENSTGUT00000006293|XM_002187359
ARID2	1A	100222266|100222266	ENSTGUG00000006070	XM_002196536|ENSTGUT00000006313
KDM6A	1	100231869	ENSTGUG00000006075	ENSTGUT00000006361
IL34	11	100499188	ENSTGUG00000006078	ENSTGUT00000006305
SF3B3	11	100219002	ENSTGUG00000006082	ENSTGUT00000006345
AMOT	-	-	ENSTGUG00000006087	ENSTGUT00000006339
SETD1B	15	100225647	ENSTGUG00000006093	ENSTGUT00000006333
TWF2	-	-	ENSTGUG00000006095	XM_002195046
SH3RF1	4	100222250	ENSTGUG00000006100	XM_002186952
EPHX4	8	100217714	ENSTGUG00000006106	ENSTGUT00000006338
STK25	9	100217622|100217622	ENSTGUG00000006107	XM_002193929|ENSTGUT00000006355
TRPC5	4A	100226499	ENSTGUG00000006117	ENSTGUT00000006390
COG4	11	100231422	ENSTGUG00000006122	ENSTGUT00000006398
PSMD9	15	100221860	ENSTGUG00000006128	ENSTGUT00000006359
SNAP25	-	-	ENSTGUG00000006133	XM_002199062|XM_002199070
GMPPA	-	-	ENSTGUG00000006138	ENSTGUT00000006371|XM_002196204
ACOT8	20	100226822	ENSTGUG00000006152	ENSTGUT00000006386
AQP9	10	100225516	ENSTGUG00000006153	ENSTGUT00000006400
CLCN3	4	100219391	ENSTGUG00000006161	ENSTGUT00000006432
MAOB	1	100223232|100223232	ENSTGUG00000006169	XM_002190251|ENSTGUT00000006498
ALDH1A2	10	751771|751771	ENSTGUG00000006178	NM_001076685|ENSTGUT00000006448
DCX	4A	752002	ENSTGUG00000006180	ENSTGUT00000006430
RBBP6	-	-	ENSTGUG00000006185	ENSTGUT00000006428|XM_002196395
RASGEF1A	6	100219347	ENSTGUG00000006196	ENSTGUT00000006451
TMEM198	-	-	ENSTGUG00000006199	ENSTGUT00000006431|XM_002196289
CACNG3	14	100230254	ENSTGUG00000006208	ENSTGUT00000006437
LAMP5	3	100220005	ENSTGUG00000006211	ENSTGUT00000006438
PLCB4	3	100221959|100221959	ENSTGUG00000006214	ENSTGUT00000006520|XM_002199157
GALNTL6	4	100226111	ENSTGUG00000006232	ENSTGUT00000006466
MYH1	-	-	ENSTGUG00000006238	ENSTGUT00000006783
VSTM2L	20	100221987	ENSTGUG00000006240	ENSTGUT00000006468
SLC4A3	7	100223699	ENSTGUG00000006252	ENSTGUT00000006583
BAP1	12	100224993	ENSTGUG00000006264	ENSTGUT00000006515
GABRQ	-	-	ENSTGUG00000006269	ENSTGUT00000006555|XM_002186787
ZCCHC8	15	100230422	ENSTGUG00000006286	ENSTGUT00000006532
ID4	2	100232754	ENSTGUG00000006296	ENSTGUT00000006528
LMO4	8	100217776	ENSTGUG00000006316	ENSTGUT00000006552
MON2	1A	100232409	ENSTGUG00000006318	ENSTGUT00000006582
PRPF19	5	100224807	ENSTGUG00000006319	XM_002191436
TRAF7	14	100221244	ENSTGUG00000006321	ENSTGUT00000006581
FKTN	Z	100222184|100222184	ENSTGUG00000006322	ENSTGUT00000006563|XM_002188757
GLRA3	4	100232728	ENSTGUG00000006325	ENSTGUT00000006585
MNS1	10	100221553	ENSTGUG00000006330	ENSTGUT00000006576
RAB26	14	100228025	ENSTGUG00000006353	ENSTGUT00000006599
GPM6A	4	100229820|100229820	ENSTGUG00000006358	XM_002188858|ENSTGUT00000006617
QSOX2	17	100225880	ENSTGUG00000006363	ENSTGUT00000006614
RAD23B	Z	100219390	ENSTGUG00000006372	ENSTGUT00000006634
GABRE	-	-	ENSTGUG00000006374	ENSTGUT00000006651|XM_002186835
CASK	1	100218327	ENSTGUG00000006375	ENSTGUT00000006663
WDR17	4	100227021	ENSTGUG00000006388	ENSTGUT00000006650
CAMSAP1	17	100230747|100230747|100230747	ENSTGUG00000006408	ENSTGUT00000006654|ENSTGUT00000006662|ENSTGUT00000006661
POLR3A	6	100232803	ENSTGUG00000006423	XM_002195440
SSH2	19	100227203	ENSTGUG00000006453	ENSTGUT00000006708
PYGO1	10	100223565	ENSTGUG00000006461	ENSTGUT00000006701
C20ORF112	-	-	ENSTGUG00000006465	XM_002196370|ENSTGUT00000006719|ENSTGUT00000006703
DYX1C1	10	100220614	ENSTGUG00000006467	XM_002197669
ASXL1	20	100221913	ENSTGUG00000006483	ENSTGUT00000006736
CPSF7	5	100228658	ENSTGUG00000006513	ENSTGUT00000006765
BRAP	15	100220827	ENSTGUG00000006520	ENSTGUT00000006781
SSX2IP	8	100222235	ENSTGUG00000006524	ENSTGUT00000006784
SYT7	5	100229640	ENSTGUG00000006531	ENSTGUT00000006807
TRAF1	17	100230681	ENSTGUG00000006555	ENSTGUT00000006804
ZNF503	6	100224199|100224199	ENSTGUG00000006563	XM_002196251|ENSTGUT00000006806
SYNGR3	14	100220344	ENSTGUG00000006582	ENSTGUT00000006823
RPL36A	4A	100219516	ENSTGUG00000006585	ENSTGUT00000006834
OGFOD1	11	100232362	ENSTGUG00000006586	ENSTGUT00000006841
BRCC3	4A	100229934	ENSTGUG00000006593	ENSTGUT00000006864
GRM2	12	751955	ENSTGUG00000006595	ENSTGUT00000006851
XKR7	20	100229633	ENSTGUG00000006598	ENSTGUT00000006843
DNASE2B	8	100231880	ENSTGUG00000006605	XM_002187270
TEX264	-	-	ENSTGUG00000006607	ENSTGUT00000006868|XM_002196127
NFATC1	2	100225123	ENSTGUG00000006621	ENSTGUT00000006895
KAT6B	6	100227086	ENSTGUG00000006629	ENSTGUT00000006904
USP4	12	100228772	ENSTGUG00000006633	ENSTGUT00000006950
ONECUT1	10	100227378|100227378	ENSTGUG00000006638	XM_002197830|ENSTGUT00000006888
DRP2	4A	100222379	ENSTGUG00000006639	ENSTGUT00000006963
BCOR	1	100224164	ENSTGUG00000006646	ENSTGUT00000006912
CTDP1	2	100222208	ENSTGUG00000006649	ENSTGUT00000006911
PQLC1	-	-	ENSTGUG00000006667	XM_002190093
C15ORF62	-	-	ENSTGUG00000006683	XM_004174419|ENSTGUT00000006934
TBR1	7	100217910	ENSTGUG00000006709	ENSTGUT00000006960
SLC4A10	7	100229390	ENSTGUG00000006712	ENSTGUT00000007059
ACSL1	4	100228952	ENSTGUG00000006718	ENSTGUT00000007003
TGFBR1	-	-	ENSTGUG00000006726	ENSTGUT00000007006|XM_002190389
MDM1	1A	100230456	ENSTGUG00000006738	ENSTGUT00000006992
SRPX	-	-	ENSTGUG00000006739	ENSTGUT00000007005|ENSTGUT00000007009
MBTPS1	11	100232413	ENSTGUG00000006740	ENSTGUT00000007043
CAMK2G	6	100226008|100226008	ENSTGUG00000006748	ENSTGUT00000007097|ENSTGUT00000007117
TRMT2B	4A	100231999	ENSTGUG00000006755	ENSTGUT00000007033
TRIP13	2	100222147	ENSTGUG00000006756	ENSTGUT00000007029
NUP107	1A	100231466	ENSTGUG00000006761	ENSTGUT00000007083
PAPOLG	3	100223950	ENSTGUG00000006762	ENSTGUT00000007042
RPL6	-	-	ENSTGUG00000006766	ENSTGUT00000007044
KIAA1430	4	100227008	ENSTGUG00000006774	ENSTGUT00000007037
MORN5	-	-	ENSTGUG00000006779	ENSTGUT00000007035
DKC1	4A	100226242|100226242	ENSTGUG00000006781	ENSTGUT00000007052|ENSTGUT00000007064
BCL11A	3	100227802	ENSTGUG00000006790	ENSTGUT00000007051
FANCL	3	100190760	ENSTGUG00000006799	ENSTGUT00000007093
MPP1	4A	100229087	ENSTGUG00000006812	ENSTGUT00000007123
PTGFR	8	100220353	ENSTGUG00000006816	ENSTGUT00000007070
EDIL3	Z	100232785	ENSTGUG00000006826	ENSTGUT00000007120
SLC35E3	1A	100220797|100220797	ENSTGUG00000006828	ENSTGUT00000007090|XM_002189873
FUBP1	8	100225147	ENSTGUG00000006841	ENSTGUT00000007182
P2RX5	19	100226199	ENSTGUG00000006858	ENSTGUT00000007172
NDST2	6	100220252|100220252	ENSTGUG00000006860	XM_002193265|ENSTGUT00000007164
SORBS2	4	100231821	ENSTGUG00000006871	ENSTGUT00000007151
RC3H2	17	100225885	ENSTGUG00000006889	ENSTGUT00000007196
WSCD2	15	100225678	ENSTGUG00000006893	ENSTGUT00000007161
ZSWIM8	6	100232733	ENSTGUG00000006902	ENSTGUT00000007194
SART3	15	100229481	ENSTGUG00000006905	ENSTGUT00000007204
FUNDC2	4A	100217478	ENSTGUG00000006922	ENSTGUT00000007200
SSBP2	Z	100225156	ENSTGUG00000006949	ENSTGUT00000007236
TMEM41A	-	-	ENSTGUG00000006951	ENSTGUT00000007224|NM_001245101
TRPV1	19	100038820	ENSTGUG00000006952	ENSTGUT00000007282
SSRP1	5	100223917	ENSTGUG00000006961	ENSTGUT00000007260
CCDC104	-	-	ENSTGUG00000006976	ENSTGUT00000007268
C3ORF70	-	-	ENSTGUG00000006989	XM_002193169|ENSTGUT00000007259
TNFAIP8L3	10	101233888	ENSTGUG00000006991	ENSTGUT00000007261
NFATC3	11	100229413	ENSTGUG00000007006	ENSTGUT00000007283
ZDHHC5	5	100231645	ENSTGUG00000007007	ENSTGUT00000007308
CRB2	17	100225035	ENSTGUG00000007009	ENSTGUT00000007289
TAB3	1	100222233	ENSTGUG00000007013	ENSTGUT00000007284
CNOT2	1A	100221773	ENSTGUG00000007018	ENSTGUT00000007314
ERC2	12	100224094	ENSTGUG00000007021	ENSTGUT00000007364
DENND1A	17	100219282	ENSTGUG00000007024	ENSTGUT00000007349
SVOP	15	100224762	ENSTGUG00000007030	ENSTGUT00000007326
MED19	5	100228618	ENSTGUG00000007039	ENSTGUT00000007312
NONO	4A	100223257	ENSTGUG00000007048	ENSTGUT00000007350
NFX1	-	-	ENSTGUG00000007055	ENSTGUT00000007347|XM_002190904
PRPSAP2	14	100227006	ENSTGUG00000007061	ENSTGUT00000007351
SLC12A4	11	100230397	ENSTGUG00000007074	ENSTGUT00000007500
LHX2	17	100226908	ENSTGUG00000007079	ENSTGUT00000007367
IL1RAPL1	1	100219378	ENSTGUG00000007085	ENSTGUT00000007369
CCDC66	12	100219173|100219173	ENSTGUG00000007093	ENSTGUT00000007384|ENSTGUT00000007389
SMCR8	14	100225140	ENSTGUG00000007112	ENSTGUT00000007388
ZFP91	5	100220943	ENSTGUG00000007128	ENSTGUT00000007415
MYEF2	10	100218706	ENSTGUG00000007130	ENSTGUT00000007438
STAG1	9	100217609	ENSTGUG00000007143	ENSTGUT00000007509
DTX4	5	100218096|100218096	ENSTGUG00000007144	ENSTGUT00000007430|XM_002196564
MPL	8	100230798|100230798	ENSTGUG00000007147	ENSTGUT00000007434|ENSTGUT00000007436
PDLIM1	6	100219298	ENSTGUG00000007148	ENSTGUT00000007432
GPR144	17	100220133	ENSTGUG00000007153	ENSTGUT00000007443
PCYT1B	-	-	ENSTGUG00000007158	ENSTGUT00000007459|NM_001245337
CDC20	8	100227976|100227976	ENSTGUG00000007159	ENSTGUT00000007455|XM_002190888
ZNF512B	20	100230627|100230627	ENSTGUG00000007180	ENSTGUT00000007462|ENSTGUT00000007495
SLC7A2	4	100227076|100227076	ENSTGUG00000007182	XM_002193719|ENSTGUT00000007490
ALDH3A1	-	-	ENSTGUG00000007195	XM_002196098
FBN1	10	100225445	ENSTGUG00000007208	ENSTGUT00000007494
MTMR7	4	100219323|100219323	ENSTGUG00000007209	ENSTGUT00000007524|XM_002191618
SAMD10	20	100231634	ENSTGUG00000007216	ENSTGUT00000007504
ASB14	12	100221105	ENSTGUG00000007220	ENSTGUT00000007515
PRPF6	20	100227809	ENSTGUG00000007221	ENSTGUT00000007550
PAK6	5	1.00228e+16	ENSTGUG00000007255	ENSTGUT00000007563|XM_002195457
CSRNP3	7	100230373	ENSTGUG00000007262	ENSTGUT00000007560
BASP1	-	-	ENSTGUG00000007269	ENSTGUT00000007558
TCEA2	-	-	ENSTGUG00000007270	ENSTGUT00000007590
GID4	14	100220340	ENSTGUG00000007272	ENSTGUT00000007566
PLCB2	5	100229635|100229635	ENSTGUG00000007275	ENSTGUT00000007574|ENSTGUT00000007571
SAT1	-	-	ENSTGUG00000007289	NM_001270663|NR_073061
OPRL1	20	100219022	ENSTGUG00000007304	ENSTGUT00000007601
ACOT9	1	100227009	ENSTGUG00000007308	ENSTGUT00000007623
NGEF	9	100227330|100227330	ENSTGUG00000007310	ENSTGUT00000007626|XM_002197161
NPBWR2	20	100232479|100232479	ENSTGUG00000007312	XM_002194083|ENSTGUT00000007604
MYT1	20	100226738	ENSTGUG00000007315	ENSTGUT00000007653
INPP5D	9	100219581	ENSTGUG00000007342	ENSTGUT00000007682
PTCHD1	1	100227058|100227058	ENSTGUG00000007346	ENSTGUT00000007643|XM_002192718
KCNC2	1A	100231406	ENSTGUG00000007354	ENSTGUT00000007649
KDM4A	8	100228023	ENSTGUG00000007417	ENSTGUT00000007737
MPRIP	14	100231812	ENSTGUG00000007423	ENSTGUT00000007746
RBL2	11	100230395	ENSTGUG00000007426	ENSTGUT00000007770
CNKSR2	1	100230795	ENSTGUG00000007450	ENSTGUT00000007762
CHRNA4	20	100228632	ENSTGUG00000007453	ENSTGUT00000007753
USP22	-	-	ENSTGUG00000007455	ENSTGUT00000007784|XM_002188741
ABHD6	12	100223089	ENSTGUG00000007463	ENSTGUT00000007774
LRCH2	4A	100226239|100226239	ENSTGUG00000007474	ENSTGUT00000007792|ENSTGUT00000007794
CHD9	11	100222800	ENSTGUG00000007476	ENSTGUT00000007803
PB	-	-	ENSTGUG00000007487	XM_002199762
CLOCK	4	100219382|100219382	ENSTGUG00000007495	ENSTGUT00000007808|ENSTGUT00000007844
MAP2K3	14	100229860	ENSTGUG00000007502	ENSTGUT00000007839
GZF1	-	-	ENSTGUG00000007503	ENSTGUT00000007816
YPEL2	19	100222295|100222295	ENSTGUG00000007505	ENSTGUT00000007809|XM_002199042
CYLD	11	100226672	ENSTGUG00000007517	ENSTGUT00000007850
ARFGAP1	20	100225747|100225747	ENSTGUG00000007518	XM_002198356|ENSTGUT00000007846
IWS1	9	100229158	ENSTGUG00000007520	ENSTGUT00000007831
CTNND2	2	100223815	ENSTGUG00000007531	ENSTGUT00000007862
B4GALT2	8	100230857	ENSTGUG00000007553	XM_002192518
DAP	-	-	ENSTGUG00000007567	NM_001245128|ENSTGUT00000007873
SYT1	1A	751605	ENSTGUG00000007572	NM_001048260
CERS6	7	100225623	ENSTGUG00000007583	ENSTGUT00000007897
CUEDC2	-	-	ENSTGUG00000007606	ENSTGUT00000007921
ZCCHC14	11	100224747|100224747	ENSTGUG00000007612	ENSTGUT00000007937|XM_002194715
ERI3	8	100226042|100226042	ENSTGUG00000007615	ENSTGUT00000007927|XM_002190722
PAX2	6	100220258	ENSTGUG00000007620	ENSTGUT00000007938
RNF220	8	100228947|100228947	ENSTGUG00000007625	ENSTGUT00000007950|XM_002193068
MTCH2	5	100228723	ENSTGUG00000007652	ENSTGUT00000007998
FOXK2	18	100217827|100217827	ENSTGUG00000007654	ENSTGUT00000007965|ENSTGUT00000007964
SEMA5A	2	100217968	ENSTGUG00000007664	ENSTGUT00000007999
SLC24A3	3	100228689	ENSTGUG00000007669	ENSTGUT00000007992
OGFR	20	100218157	ENSTGUG00000007671	ENSTGUT00000007988
GPR64	1	100229851	ENSTGUG00000007677	ENSTGUT00000007997
ASPHD2	15	100232422|100232422	ENSTGUG00000007681	XM_002197820|ENSTGUT00000007990
HOMER2	10	100227407	ENSTGUG00000007682	ENSTGUT00000008003
KIT	4	100221238	ENSTGUG00000007686	ENSTGUT00000008060
SLC29A4	14	100230854	ENSTGUG00000007691	ENSTGUT00000008007
NTSR1	20	100224895|100224895	ENSTGUG00000007692	XM_002194650|ENSTGUT00000008002
PHKA2	1	100222170	ENSTGUG00000007695	ENSTGUT00000008041
OGFOD3	18	100225562	ENSTGUG00000007697	ENSTGUT00000008014
MTRR	2	100228556	ENSTGUG00000007702	ENSTGUT00000008037
WIPI2	14	100225065	ENSTGUG00000007704	ENSTGUT00000008031
PLK3	8	100221236	ENSTGUG00000007715	ENSTGUT00000008049
KCNK5	3	100218694|100218694	ENSTGUG00000007722	XM_002186738|ENSTGUT00000008034
CABP2	5	100225851	ENSTGUG00000007725	ENSTGUT00000008039
MMD2	14	100228017	ENSTGUG00000007726	ENSTGUT00000008048
TNRC6C	18	100229361	ENSTGUG00000007733	ENSTGUT00000008050
ADCY2	2	100223820	ENSTGUG00000007740	ENSTGUT00000008077
SEC14L1	18	100220747|100220747	ENSTGUG00000007748	XM_002194571|ENSTGUT00000008078
AP5Z1	-	-	ENSTGUG00000007760	XM_002190615
COPG1	12	100222094	ENSTGUG00000007768	ENSTGUT00000008135
CDKL5	1	100231822|100231822	ENSTGUG00000007769	ENSTGUT00000008088|ENSTGUT00000008086
PAPD7	2	100220882	ENSTGUG00000007771	ENSTGUT00000008093
MGAT5B	18	100226604	ENSTGUG00000007773	ENSTGUT00000008091
PPFIA2	1A	100224740	ENSTGUG00000007778	ENSTGUT00000008146
SCML2	1	100228898	ENSTGUG00000007781	ENSTGUT00000008100
CBFA2T3	11	100229461	ENSTGUG00000007782	ENSTGUT00000008121
FOXK1	14	101233828	ENSTGUG00000007783	ENSTGUT00000008097
NSUN2	2	100223811	ENSTGUG00000007789	ENSTGUT00000008130
SRSF2	18	100227528|100227528	ENSTGUG00000007799	ENSTGUT00000008115|XM_002194718
ADAMTSL3	10	100226484	ENSTGUG00000007800	ENSTGUT00000008156
PDDC1	5	100219151	ENSTGUG00000007815	ENSTGUT00000008131
MED10	-	-	ENSTGUG00000007822	NM_001245638
C3ORF37	-	-	ENSTGUG00000007825	ENSTGUT00000008143|XM_002198065
BBS5	7	100222660|100222660	ENSTGUG00000007830	XM_002198256|ENSTGUT00000008167
CHEK2	15	100228558|100228558	ENSTGUG00000007849	XM_002198114|ENSTGUT00000008194
CYGB	18	100224652|100224652	ENSTGUG00000007852	ENSTGUT00000008175|XM_002195407
UPP1	-	-	ENSTGUG00000007854	ENSTGUT00000008182|XM_002190297
RPN1	12	100230761	ENSTGUG00000007857	ENSTGUT00000008196
SLC6A15	1A	100224749|100224749	ENSTGUG00000007865	XM_002195811|ENSTGUT00000008205
ZFAND4	6	100218369	ENSTGUG00000007872	ENSTGUT00000008202
SPATA18	4	101233969	ENSTGUG00000007881	ENSTGUT00000008207
LSM14B	20	100224826	ENSTGUG00000007884	ENSTGUT00000008208
TAF4	20	100219067	ENSTGUG00000007892	ENSTGUT00000008224
VWC2	2	100230484|100230484	ENSTGUG00000007906	ENSTGUT00000008226|XM_002191583
NTS	-	-	ENSTGUG00000007911	NM_001245684
FTSJD2	3	100221592	ENSTGUG00000007924	ENSTGUT00000008266
MGAT4C	1A	100228531	ENSTGUG00000007933	ENSTGUT00000008258
SERPINE2	9	100229111	ENSTGUG00000007943	ENSTGUT00000008299
ZNRF3	15	1.00229e+16	ENSTGUG00000007950	ENSTGUT00000008274|ENSTGUT00000008277
SEC61A1	12	100232642	ENSTGUG00000007959	ENSTGUT00000008307
KIAA1199	10	100230220	ENSTGUG00000007966	ENSTGUT00000008329
SUSD2	15	100222745	ENSTGUG00000007968	ENSTGUT00000008308
VSTM2A	2	100217675|100217675	ENSTGUG00000007992	ENSTGUT00000008321|XM_002186514
AKR1A1	8	100220342|100220342	ENSTGUG00000007993	XM_002194496|ENSTGUT00000008355
C20ORF174	-	-	ENSTGUG00000008008	ENSTGUT00000008334
ZNF831	-	-	ENSTGUG00000008011	ENSTGUT00000008337
ARNT2	10	100218753	ENSTGUG00000008015	ENSTGUT00000008369
FOXJ1	18	100219792|100219792	ENSTGUG00000008019	XM_002189767|ENSTGUT00000008345
PODXL2	12	100221102	ENSTGUG00000008022	ENSTGUT00000008354
NASP	8	100221292	ENSTGUG00000008032	ENSTGUT00000008366
KITLG	1A	100225713	ENSTGUG00000008039	ENSTGUT00000008377
TPRA1	12	100232708	ENSTGUG00000008045	ENSTGUT00000008382
GDF10	6	100225094	ENSTGUG00000008066	ENSTGUT00000008395
ACACA	-	-	ENSTGUG00000008074	ENSTGUT00000008570|XM_002199429
FRRS1L	2	100226335	ENSTGUG00000008097	ENSTGUT00000008426
NFAT5	11	100232467	ENSTGUG00000008104	ENSTGUT00000008454
NOC4L	15	100222810	ENSTGUG00000008115	ENSTGUT00000008461
NPEPL1	20	100220930	ENSTGUG00000008119	ENSTGUT00000008477
GALNT9	15	100219937	ENSTGUG00000008131	ENSTGUT00000008492
STX16	20	100220955	ENSTGUG00000008146	ENSTGUT00000008506
GPM6B	1	100230860|100230860	ENSTGUG00000008166	ENSTGUT00000008526|XM_002197640
APCDD1L	20	100227714	ENSTGUG00000008173	ENSTGUT00000008510
MAD1L1	14	100231865	ENSTGUG00000008186	ENSTGUT00000008538
ZFHX3	11	100227581	ENSTGUG00000008190	ENSTGUT00000008527
PPP4R1	20|2	100224823|100232660	ENSTGUG00000008211	ENSTGUT00000008577|ENSTGUT00000010228
LURAP1	8	100232759	ENSTGUG00000008231	ENSTGUT00000008567
MAFK	14	100226094|100226094	ENSTGUG00000008232	XM_002195826|ENSTGUT00000008571
RAD54L	8	100227059	ENSTGUG00000008233	ENSTGUT00000008595
TADA2A	19	100222358	ENSTGUG00000008238	ENSTGUT00000008597
ZBTB18	3	100220633	ENSTGUG00000008247	ENSTGUT00000008585
WDR69	9	100226249|100226249	ENSTGUG00000008270	ENSTGUT00000008619|ENSTGUT00000008622
SCUBE2	5	100219148	ENSTGUG00000008276	ENSTGUT00000008650
ZNF821	11	100220792	ENSTGUG00000008277	ENSTGUT00000008620
UNK	18	100224647	ENSTGUG00000008279	ENSTGUT00000008647
PLXNC1	1A	100228252	ENSTGUG00000008290	ENSTGUT00000008649
GABRB1	-	-	ENSTGUG00000008295	XM_002194288
RBM38	-	-	ENSTGUG00000008298	XM_002195726
RAE1	20	100221924|100221924	ENSTGUG00000008305	XM_002199201|ENSTGUT00000008668
XPC	12	100218306	ENSTGUG00000008307	ENSTGUT00000008663
ARHGAP6	1	100224686	ENSTGUG00000008308	ENSTGUT00000008661
HNRNPU	3	100221587	ENSTGUG00000008309	ENSTGUT00000008702
SLC6A6	12	100218201	ENSTGUG00000008337	ENSTGUT00000008707
BMP7	20	100229616	ENSTGUG00000008348	ENSTGUT00000008714
GPR146	14	100220335	ENSTGUG00000008351	ENSTGUT00000008688
SLC16A14	9	100218609|100218609	ENSTGUG00000008367	ENSTGUT00000008712|XM_002198602
HEATR6	-	-	ENSTGUG00000008368	ENSTGUT00000008752
TAT	11	100230394|100230394	ENSTGUG00000008374	XM_002197096|ENSTGUT00000008728
KIF26B	3	100222595	ENSTGUG00000008377	ENSTGUT00000008721
TFAP2C	20	100219089	ENSTGUG00000008378	XM_002199216
TERT	2	101233273	ENSTGUG00000008383	ENSTGUT00000008768
SMYD3	3	100219723	ENSTGUG00000008385	ENSTGUT00000008733
LMO1	-	-	ENSTGUG00000008389	NM_001245715
SRSF1	19	100219525	ENSTGUG00000008416	ENSTGUT00000008759
GABRG1	4	100227056	ENSTGUG00000008419	ENSTGUT00000008779
RRAS2	5	100225793	ENSTGUG00000008422	ENSTGUT00000008773
GRK7	-	-	ENSTGUG00000008425	ENSTGUT00000008770|XM_002198662
SAP30BP	18	100228473|100228473	ENSTGUG00000008426	XM_002196628|ENSTGUT00000008782
ATP1B3	9	100228265	ENSTGUG00000008432	ENSTGUT00000008788
SUN1	14	100227952|100227952	ENSTGUG00000008442	ENSTGUT00000008806|ENSTGUT00000008825
TMEM231	11	100221770	ENSTGUG00000008461	ENSTGUT00000008808
LPCAT1	2	100224379	ENSTGUG00000008465	ENSTGUT00000008840
NTN4	1A	100218574|100218574	ENSTGUG00000008466	XM_002189511|ENSTGUT00000008829
KCTD8	4	100222213	ENSTGUG00000008473	ENSTGUT00000008814
ATP8A1	4	100228586	ENSTGUG00000008483	ENSTGUT00000008927
DOK5	20	100225867	ENSTGUG00000008495	ENSTGUT00000008847
PRKAR1B	14	1.0023e+16	ENSTGUG00000008496	XM_002196441|ENSTGUT00000008868
TBLIX	1	100221758	ENSTGUG00000008500	ENSTGUT00000008880
ADCY7	11	100225700	ENSTGUG00000008504	ENSTGUT00000008907
PDK1	7	100218846|100218846	ENSTGUG00000008513	XM_002198820|ENSTGUT00000008885
ST8SIA2	10	100232239	ENSTGUG00000008518	ENSTGUT00000008881
SOX6	5	100225773	ENSTGUG00000008522	ENSTGUT00000008899
QPCT	3	100217805	ENSTGUG00000008529	ENSTGUT00000008887
TRRAP	14	100227107	ENSTGUG00000008547	ENSTGUT00000008958
NLGN4X	1	100228527	ENSTGUG00000008580	ENSTGUT00000008954
YPEL1	15	100223743	ENSTGUG00000008598	ENSTGUT00000008948
NR2F2	10	100190054	ENSTGUG00000008599	ENSTGUT00000008952
BRPF1	12	100220730	ENSTGUG00000008601	ENSTGUT00000008983
IGF1R	10	100227374|100227374	ENSTGUG00000008636	XM_002199807|ENSTGUT00000009053
KCNG1	20	100227436|100227436	ENSTGUG00000008640	ENSTGUT00000008991|XM_002186877
TRPC1	9	100219592|100219592	ENSTGUG00000008641	ENSTGUT00000009019|XM_002198798
CAMK1	12	100219834	ENSTGUG00000008649	ENSTGUT00000009040
ADNP	20	100224555	ENSTGUG00000008662	ENSTGUT00000009018
TECPR1	14	100221232|100221232	ENSTGUG00000008666	XM_002191806|ENSTGUT00000009071
SP3	7	100226563	ENSTGUG00000008690	ENSTGUT00000009062
TMEM97	-	-	ENSTGUG00000008702	ENSTGUT00000009057|XM_002199716
NUP85	18	100225602	ENSTGUG00000008703	ENSTGUT00000009079
LRRC28	10	100224504	ENSTGUG00000008713	ENSTGUT00000009084
HN1	-	-	ENSTGUG00000008735	ENSTGUT00000009094|NM_001245329
SLC9A8	20	100222576	ENSTGUG00000008749	ENSTGUT00000009122
ADAMTS17	10	100230212	ENSTGUG00000008763	ENSTGUT00000009164
TEX10	2	100229099|100229099	ENSTGUG00000008765	ENSTGUT00000009140|XM_002192540
B4GALT5	20	100219705	ENSTGUG00000008769	ENSTGUT00000009134
MNT	19	100218448	ENSTGUG00000008774	ENSTGUT00000009135
KCNB1	20	100232205	ENSTGUG00000008781	ENSTGUT00000009137
STAU1	-	-	ENSTGUG00000008784	ENSTGUT00000009179|XM_002188573
GPR155	7	100218878	ENSTGUG00000008786	ENSTGUT00000009151
KCNC1	5	100144433	ENSTGUG00000008821	ENSTGUT00000009185
SERGEF	5	100231553	ENSTGUG00000008830	ENSTGUT00000009196
USP19	12	100219831	ENSTGUG00000008834	ENSTGUT00000009210
TPH1	5	100229598|100229598	ENSTGUG00000008841	XM_002198559|ENSTGUT00000009218
CHN1	7	100229387	ENSTGUG00000008848	ENSTGUT00000009235
ING1	1	100232399|100232399	ENSTGUG00000008851	XM_002189837|ENSTGUT00000009207
ANKRD10	1	100229442	ENSTGUG00000008852	ENSTGUT00000009214
NR4A3	2	100220502	ENSTGUG00000008853	ENSTGUT00000009228
SAAL1	5	100225790	ENSTGUG00000008863	ENSTGUT00000009227
RAC1	14	100221287	ENSTGUG00000008876	ENSTGUT00000009236
DAGLB	14	100222160	ENSTGUG00000008882	XM_002197340
QARS	12	100226583	ENSTGUG00000008887	ENSTGUT00000009313
GLIPR2	-	-	ENSTGUG00000008888	ENSTGUT00000009245|XM_002190870
BCAS4	-	-	ENSTGUG00000008890	ENSTGUT00000009253|XM_002190905
RAB3B	8	100232765|100232765	ENSTGUG00000008894	ENSTGUT00000009254|XM_002197114
GTF2H1	5	100232545	ENSTGUG00000008904	ENSTGUT00000009288
ATP5G3	-	-	ENSTGUG00000008907	XM_002199158
SOX1	1	100228568	ENSTGUG00000008915	ENSTGUT00000009276
ZFYVE9	8	100231800	ENSTGUG00000008916	ENSTGUT00000009310
OTOA	14	100218439	ENSTGUG00000008917	ENSTGUT00000009315
XYLT2	18	100223613	ENSTGUG00000008920	ENSTGUT00000009281
EME1	18	100225595	ENSTGUG00000008929	ENSTGUT00000009290
EVX2	7	100227484	ENSTGUG00000008931	ENSTGUT00000009293
CHSY1	10	100222602	ENSTGUG00000008945	ENSTGUT00000009307
CC2D1B	8	100228884	ENSTGUG00000008952	ENSTGUT00000009345
PITPNM3	19	100224308	ENSTGUG00000008966	ENSTGUT00000009363
CDR2	14	100231809	ENSTGUG00000008969	ENSTGUT00000009348
PTPN5	5	100230601	ENSTGUG00000008983	ENSTGUT00000009370
POLR3E	14	100228888	ENSTGUG00000008986	XM_002197486
NCOA3	20	100224552	ENSTGUG00000008993	ENSTGUT00000009399
GAS2L3	1A	100224349	ENSTGUG00000008997	ENSTGUT00000009371
MYCBPAP	18	100223719	ENSTGUG00000008998	ENSTGUT00000009373
PTPRJ	-	-	ENSTGUG00000009007	ENSTGUT00000009405|XM_002197942
ANO4	1A	100218572	ENSTGUG00000009008	ENSTGUT00000009404
DALRD3	12	100217922	ENSTGUG00000009024	ENSTGUT00000009407
SLC5A8	1A	100231051	ENSTGUG00000009037	ENSTGUT00000009419
FAM159A	8	100227051	ENSTGUG00000009059	ENSTGUT00000009429
P4HTM	12	100227563	ENSTGUG00000009060	ENSTGUT00000009447
BLNK	6	100230399|100230399	ENSTGUG00000009062	ENSTGUT00000009433|ENSTGUT00000009440
ZNF318	3	100223540|100223540	ENSTGUG00000009066	ENSTGUT00000009452|ENSTGUT00000009444
RASL12	10	100222575|100222575	ENSTGUG00000009081	ENSTGUT00000009457|XM_002199995
KNDC1	-	-	ENSTGUG00000009094	ENSTGUT00000009470|XM_002190946
GPR123	-	-	ENSTGUG00000009101	ENSTGUT00000009503|XM_002191003
TSHZ1	2	100218602	ENSTGUG00000009111	ENSTGUT00000009483
C6ORF154	-	-	ENSTGUG00000009122	NM_001245775
LRRC73	-	-	ENSTGUG00000009122	ENSTGUT00000009505
HES1	-	-	ENSTGUG00000009134	XM_002189426
HES4	-	-	ENSTGUG00000009134	ENSTGUT00000009510
IGDCC4	10	1002283100228310	ENSTGUG00000009136	ENSTGUT00000009514|ENSTGUT00000009518
ENTPD1	6	100218994	ENSTGUG00000009148	ENSTGUT00000009544
PCDH7	4	100225655	ENSTGUG00000009172	ENSTGUT00000009552
STIM2	4	100217984	ENSTGUG00000009177	ENSTGUT00000009569
DNMBP	6	100225714	ENSTGUG00000009180	ENSTGUT00000009561
NETO1	-	-	ENSTGUG00000009188	XM_002192323
WDR91	1A	100227291	ENSTGUG00000009190	ENSTGUT00000009578
NUDT7	-	-	ENSTGUG00000009196	XM_002187364
GTPBP2	3	100221582	ENSTGUG00000009198	ENSTGUT00000009590
SUDS3	15	100226625	ENSTGUG00000009199	ENSTGUT00000009604
CBLN2	2	100217599|100217599	ENSTGUG00000009205	ENSTGUT00000009591|XM_002192427
LUC7L3	18	100230280	ENSTGUG00000009216	ENSTGUT00000009609
DOK6	2	100218291	ENSTGUG00000009250	ENSTGUT00000009646
FGF12	9	100221155	ENSTGUG00000009253	ENSTGUT00000009640
DSEL	2	100231770	ENSTGUG00000009267	ENSTGUT00000009651
C3ORF67	-	-	ENSTGUG00000009268	ENSTGUT00000009650|XM_002187724
GLIS1	8	100226086	ENSTGUG00000009294	ENSTGUT00000009688
SESTD1	7	100218795|100218795	ENSTGUG00000009296	XM_002199566|ENSTGUT00000009699
DIS3L	10	100217759|100217759	ENSTGUG00000009315	ENSTGUT00000009741|ENSTGUT00000009738
C3ORF14	-	-	ENSTGUG00000009334	XM_004176941|ENSTGUT00000009723
CLDN1	9	101234252	ENSTGUG00000009337	ENSTGUT00000009729
AGPAT4	3	100226088	ENSTGUG00000009344	ENSTGUT00000009752
RAB35	15	100230414	ENSTGUG00000009359	ENSTGUT00000009753
MAP2K1	10	100226448	ENSTGUG00000009363	ENSTGUT00000009787
CCP110	14	100221282	ENSTGUG00000009379	ENSTGUT00000009776
UBE2E3	7	100225536|100225536	ENSTGUG00000009380	XM_002199628|ENSTGUT00000009767
LSP1	-	-	ENSTGUG00000009388	ENSTGUT00000009779|ENSTGUT00000009780|XM_002198102
LPP	9	100225046	ENSTGUG00000009408	ENSTGUT00000009799
SLC25A28	-	-	ENSTGUG00000009410	ENSTGUT00000009801|XM_002191437
GPRC5A	1A	100225315	ENSTGUG00000009414	ENSTGUT00000009805
SSBP3	8	100230913	ENSTGUG00000009420	ENSTGUT00000009831
MASP1	9	100231782	ENSTGUG00000009433	ENSTGUT00000009859
SYT17	14	100227060	ENSTGUG00000009436	ENSTGUT00000009833
EMP1	1A	100218633|100218633	ENSTGUG00000009446	ENSTGUT00000009842|XM_002195697
T	3	100223217	ENSTGUG00000009448	XM_002187767
SMG1	-	-	ENSTGUG00000009449	ENSTGUT00000009861
IFITM10	5	100229674	ENSTGUG00000009454	ENSTGUT00000009841
CERKL	7	100232355|100232355	ENSTGUG00000009459	ENSTGUT00000009856|ENSTGUT00000009853
PRICKLE2	12	100226580	ENSTGUG00000009461	ENSTGUT00000009871
HLF	18	100218852	ENSTGUG00000009478	ENSTGUT00000009880
ATF7IP	1A	100228253	ENSTGUG00000009479	ENSTGUT00000009882
HPS1	6	100222793	ENSTGUG00000009485	ENSTGUT00000009936
DHCR24	8	100220338	ENSTGUG00000009490	ENSTGUT00000009896
MMD	-	-	ENSTGUG00000009491	ENSTGUT00000009889|XM_002192035
PCSK9	8	100223154	ENSTGUG00000009507	ENSTGUT00000009920
NOG	18	100222675|100222675	ENSTGUG00000009521	ENSTGUT00000009913|XM_002198496
LSM14A	11	100230047	ENSTGUG00000009535	ENSTGUT00000009931
PPAP2B	8	100227047	ENSTGUG00000009552	ENSTGUT00000009960
PIAS1	10	100232805	ENSTGUG00000009553	XM_002186504
DNAJC10	7	100232301	ENSTGUG00000009565	ENSTGUT00000010002
PRKAA2	8	100224153	ENSTGUG00000009569	ENSTGUT00000009990
GPI	11	100231122	ENSTGUG00000009572	ENSTGUT00000009988
RAB11FIP4	18	100222665	ENSTGUG00000009584	ENSTGUT00000009989
WTIP	11	100231065	ENSTGUG00000009594	ENSTGUT00000010004
CABP1	15	100219933	ENSTGUG00000009611	ENSTGUT00000010019
LCORL	4	100232403	ENSTGUG00000009625	ENSTGUT00000010040
DACT2	3	100226025|100226025	ENSTGUG00000009658	ENSTGUT00000010073|ENSTGUT00000010065
TCF20	1A	100226363	ENSTGUG00000009667	ENSTGUT00000010076
ZDHHC16	6	100222845|100222845	ENSTGUG00000009668	ENSTGUT00000010095|XM_002192271
SMOC2	3	100224213	ENSTGUG00000009682	ENSTGUT00000010108
QDPR	4	100220845	ENSTGUG00000009687	ENSTGUT00000010112
JUN	8	100229914|100229914	ENSTGUG00000009693	XM_002198429|ENSTGUT00000010098
ST6GAL2	-	-	ENSTGUG00000009703	NM_001256211
THBS2	3	100221289	ENSTGUG00000009705	ENSTGUT00000010138
LDB2	4	100217998|100217998	ENSTGUG00000009708	ENSTGUT00000010125|XM_002193942
PROM1	-	-	ENSTGUG00000009725	ENSTGUT00000010171|XM_002192242
FHL2	1	100219958|100219958	ENSTGUG00000009735	XM_002194210|ENSTGUT00000010158
MORF4L1	10	100229837	ENSTGUG00000009742	ENSTGUT00000010188
NFIA	8	100221182	ENSTGUG00000009745	ENSTGUT00000010179
PIK3IP1	15	100226612	ENSTGUG00000009748	ENSTGUT00000010159
PATZ1	15	100223738	ENSTGUG00000009749	ENSTGUT00000010167
ARMC9	9	100225939|100225939	ENSTGUG00000009761	ENSTGUT00000010186|ENSTGUT00000010189
SREBF2	1A	100230142	ENSTGUG00000009772	ENSTGUT00000010217
FBXL5	4	100221746	ENSTGUG00000009775	ENSTGUT00000010207
EIF4ENIF1	15	100217947	ENSTGUG00000009790	ENSTGUT00000010230
NRP2	7	100231962	ENSTGUG00000009797	ENSTGUT00000010304
CCDC134	1A	100190333	ENSTGUG00000009807	ENSTGUT00000010224
SLC9A2	1	100228510	ENSTGUG00000009816	ENSTGUT00000010238
TBP	3	100227951	ENSTGUG00000009824	XM_002190595
PDCD2	3	100227095	ENSTGUG00000009832	ENSTGUT00000010251
PRR14L	15	100218939|100218939	ENSTGUG00000009840	ENSTGUT00000010262|ENSTGUT00000010260
MITF	12	100232286	ENSTGUG00000009847	ENSTGUT00000010273
CDH11	11	1.0022e+16	ENSTGUG00000009849	ENSTGUT00000010321|XM_002191277
XRCC6	-	-	ENSTGUG00000009852	ENSTGUT00000010294|XM_002197165
LDB1	6	100224699	ENSTGUG00000009855	ENSTGUT00000010272
RASSF7	5	100231529|100231529	ENSTGUG00000009857	ENSTGUT00000010275|ENSTGUT00000010279
TRIM67	3	100218429	ENSTGUG00000009874	ENSTGUT00000010307
WDR1	4	100231382|100231382	ENSTGUG00000009876	ENSTGUT00000010301|ENSTGUT00000010306
IL1R1	1	100220817|100220817	ENSTGUG00000009881	XM_002193462|ENSTGUT00000010308
PMM1	1A	1.00231e+16	ENSTGUG00000009884	ENSTGUT00000010314|XM_002194788
TBC1D3F	-	-	ENSTGUG00000009885	XM_002198349
CTDSPL2	10	100224146	ENSTGUG00000009887	ENSTGUT00000010329
DRD5	4	100219893	ENSTGUG00000009908	ENSTGUT00000010326
CASC4	10	100221224|100221224	ENSTGUG00000009914	ENSTGUT00000010344|XM_002187748
CHKA	5	100225770|100225770	ENSTGUG00000009915	XM_002199479|ENSTGUT00000010346
GPR27	-	-	ENSTGUG00000009928	ENSTGUT00000010348|XM_002188956
RYBP	12	100219828|100219828	ENSTGUG00000009932	ENSTGUT00000010353|XM_002194243
GXYLT2	12	100223705	ENSTGUG00000009935	ENSTGUT00000010363
MGEA5	6	100222791	ENSTGUG00000009938	ENSTGUT00000010368
ROR1	8	100225118	ENSTGUG00000009942	ENSTGUT00000010370
STK32B	4	100223822	ENSTGUG00000009953	ENSTGUT00000010396
EIF4E2	-	-	ENSTGUG00000009955	ENSTGUT00000010390|XM_002194832
DPCD	-	-	ENSTGUG00000009967	ENSTGUT00000010392|NM_001245289
RANGAP1	1A	100218626	ENSTGUG00000009969	ENSTGUT00000010414
GNAZ	15	100227663|100227663	ENSTGUG00000009984	XM_002199838|ENSTGUT00000010405
RAB36	15	100223793	ENSTGUG00000009985	ENSTGUT00000010408
EVC	4	100218032	ENSTGUG00000009987	ENSTGUT00000010422
TAF5L	3	100222154	ENSTGUG00000010002	ENSTGUT00000010427
ZNF710	10	100218425	ENSTGUG00000010006	ENSTGUT00000010430
SEMA4B	10	100228063	ENSTGUG00000010009	ENSTGUT00000010450
DLGAP1	2	1.00227e+16	ENSTGUG00000010015	XM_002192402|ENSTGUT00000010443
CAPN10	9	100227856	ENSTGUG00000010021	ENSTGUT00000010455
CREB1	7	751585|751585	ENSTGUG00000010023	NM_001048256|ENSTGUT00000010470
TTLL13	-	-	ENSTGUG00000010033	ENSTGUT00000010472
UNC45A	10	100231787	ENSTGUG00000010052	ENSTGUT00000010511
CCNYL1	7	100225178	ENSTGUG00000010055	ENSTGUT00000010485
CCSAP	3	101233512	ENSTGUG00000010059	ENSTGUT00000010483
PDE4B	8	100221280	ENSTGUG00000010065	ENSTGUT00000010529
LPIN2	2	100230735|100230735|100230735	ENSTGUG00000010074	XM_002193056|XM_002193029|ENSTGUT00000010515
ALS2CR8	7	100226140	ENSTGUG00000010076	ENSTGUT00000010510
SEMA4G	6	100232423	ENSTGUG00000010077	ENSTGUT00000010518
MAN2B2	4	100229436	ENSTGUG00000010078	ENSTGUT00000010522
REV1	1	100218050	ENSTGUG00000010082	XM_002196478
FAM211B	15	100231473	ENSTGUG00000010084	ENSTGUT00000010513
CD44	5	100219057|100219057	ENSTGUG00000010085	XM_002198444|ENSTGUT00000010512
FAM117B	7	100220393	ENSTGUG00000010101	ENSTGUT00000010532
SIPA1L2	3	100228885|100228885	ENSTGUG00000010103	ENSTGUT00000010559|XM_002193318
SGIP1	8	100218431	ENSTGUG00000010106	ENSTGUT00000010543
TMEM180	6	100230393|100230393	ENSTGUG00000010110	XM_002193322|ENSTGUT00000010538
DVL3	9	100220188	ENSTGUG00000010112	ENSTGUT00000010547
ACTR1A	6	100229478	ENSTGUG00000010114	ENSTGUT00000010555
COMMD9	-	-	ENSTGUG00000010117	NM_001245259
AP2M1	-	-	ENSTGUG00000010123	ENSTGUT00000010567|XM_002194120
TNRC6B	1A	1.00218e+16	ENSTGUG00000010128	ENSTGUT00000010562|ENSTGUT00000010595
ABCF3	9	100232681	ENSTGUG00000010142	ENSTGUT00000010591
CDK15	7	100230971	ENSTGUG00000010151	ENSTGUT00000010594
MFAP1	10	100218373	ENSTGUG00000010162	XM_002189105
VWA5B2	9	100218285|100218285	ENSTGUG00000010172	ENSTGUT00000010600|ENSTGUT00000010604
SERBP1	8	100218917	ENSTGUG00000010185	ENSTGUT00000010630
TBX6	-	-	ENSTGUG00000010188	ENSTGUT00000010626|XM_002199953
AFAP1	4	1.0022e+16	ENSTGUG00000010189	ENSTGUT00000010637|XM_002197111
ECE2	-	-	ENSTGUG00000010193	ENSTGUT00000010658|XM_002192121
INPP4A	-	-	ENSTGUG00000010196	ENSTGUT00000010666|XM_002196873
CABIN1	-	-	ENSTGUG00000010199	ENSTGUT00000010670|XM_002196819
CRBN	12	100230969	ENSTGUG00000010200	XM_002186963
GNG12	-	-	ENSTGUG00000010203	ENSTGUT00000010632
SLC35F3	3	100227040	ENSTGUG00000010208	ENSTGUT00000010640
ARID4B	3	100225112	ENSTGUG00000010246	ENSTGUT00000010692
NT5C2	6	100227659|100227659	ENSTGUG00000010251	ENSTGUT00000010699|XM_002197021
HTRA3	4	100227670	ENSTGUG00000010252	ENSTGUT00000010693
PDGFB	1A	100228287	ENSTGUG00000010265	ENSTGUT00000010703
CBX7	-	-	ENSTGUG00000010271	ENSTGUT00000010705|XM_002195507
CNGA3	-	-	ENSTGUG00000010272	ENSTGUT00000010712|XM_002197117
PPIP5K1	10	100225111	ENSTGUG00000010276	ENSTGUT00000010744
TP53I11	5	100222973|100222973	ENSTGUG00000010282	ENSTGUT00000010722|XM_002199811
GREB1L	2	100219275|100219275|100219275	ENSTGUG00000010293	ENSTGUT00000010725|ENSTGUT00000010730|ENSTGUT00000010735
SMARCB1	15	100229429|100229429	ENSTGUG00000010296	ENSTGUT00000010745|XM_002200017
LRRC40	8	100232452	ENSTGUG00000010302	ENSTGUT00000010762
ADRA2C	4	101233463	ENSTGUG00000010321	ENSTGUT00000010756
NEURL	6	100218006	ENSTGUG00000010332	ENSTGUT00000010770
GABRB3	1	100230475	ENSTGUG00000010346	ENSTGUT00000010801
TUBGCP4	-	-	ENSTGUG00000010347	XM_002190084|XM_004175025
OBFC1	6	101233049	ENSTGUG00000010354	ENSTGUT00000010803
RBBP8	2	100220163|100220163	ENSTGUG00000010362	ENSTGUT00000010807|ENSTGUT00000010802
JOSD1	1A	100230150|100230150	ENSTGUG00000010363	XM_002198574|ENSTGUT00000010800
GPR137B	3	100227053|100227053	ENSTGUG00000010376	XM_002195167|ENSTGUT00000010818
CELF1	5	100226859	ENSTGUG00000010377	ENSTGUT00000010827
IQGAP1	-	-	ENSTGUG00000010390	ENSTGUT00000010864
KSR2	15	101233191	ENSTGUG00000010410	ENSTGUT00000010853
KCNJ4	1A	100221522	ENSTGUG00000010412	ENSTGUT00000010848
CSNK1E	-	-	ENSTGUG00000010414	XM_002195723
EWSR1	-	-	ENSTGUG00000010419	ENSTGUT00000010878
GSTO1	6	100228612	ENSTGUG00000010435	XM_002197424
SORCS3	6	100229522	ENSTGUG00000010448	ENSTGUT00000010938
PICK1	1A	100225309	ENSTGUG00000010456	XM_002198816
CAND2	-	-	ENSTGUG00000010461	ENSTGUT00000010910|XM_002187493
NR1H3	5	100224796|100224796	ENSTGUG00000010475	ENSTGUT00000010924|XM_002200024
CABP7	15	100219540	ENSTGUG00000010487	ENSTGUT00000010929
SORCS1	6	100226716	ENSTGUG00000010498	ENSTGUT00000010983
ANKRD54	1A	100223466|100223466	ENSTGUG00000010502	ENSTGUT00000010947|XM_002195866
MTMR3	15	100220519	ENSTGUG00000010514	ENSTGUT00000010970
ARFGAP2	5	100231525|100231525	ENSTGUG00000010515	ENSTGUT00000010966|XM_002200039
ZFYVE28	4	100223756	ENSTGUG00000010524	ENSTGUT00000010968
C11ORF49	-	-	ENSTGUG00000010527	XM_002198730|ENSTGUT00000010972
MXD4	-	-	ENSTGUG00000010530	NM_001245818
LRP4	5	100229600	ENSTGUG00000010533	ENSTGUT00000011016
GATSL2	-	-	ENSTGUG00000010540	XM_002190840
C4ORF48	-	-	ENSTGUG00000010545	ENSTGUT00000010985
SF3A1	15	100228235	ENSTGUG00000010547	ENSTGUT00000010998
NELFA	4	100221759|100221759	ENSTGUG00000010548	ENSTGUT00000010997|XM_002198182
ANKRD44	7	100228130	ENSTGUG00000010567	ENSTGUT00000011051
RTN4R	-	-	ENSTGUG00000010572	ENSTGUT00000011014|XM_002187849
SS18	2	100229790	ENSTGUG00000010587	ENSTGUT00000011040
CHRM3	3	100218380	ENSTGUG00000010589	ENSTGUT00000011030
NR2C2	12	100222281	ENSTGUG00000010590	ENSTGUT00000011047
FMN2	-	-	ENSTGUG00000010591	XM_002192906
ARHGAP1	5	100230582	ENSTGUG00000010593	ENSTGUT00000011043
RGS7	3	100230842	ENSTGUG00000010596	ENSTGUT00000011079
SLC7A4	-	-	ENSTGUG00000010604	ENSTGUT00000011048|XM_002187227
ELFN2	1A	100220525|100220525	ENSTGUG00000010615	ENSTGUT00000011056|XM_002199035
CDH2	2	100229697	ENSTGUG00000010620	ENSTGUT00000011092
AMBRA1	5	100219120	ENSTGUG00000010628	ENSTGUT00000011077
CHRM4	5	100220023	ENSTGUG00000010635	ENSTGUT00000011082
MDK	5	100232519|100232519	ENSTGUG00000010641	XM_002200118|ENSTGUT00000011089
HECW2	7	100225246	ENSTGUG00000010653	ENSTGUT00000011118
CTBP1	4	100219906	ENSTGUG00000010662	ENSTGUT00000011114
KCTD17	1A	1.00218e+16	ENSTGUG00000010672	XM_002196164|ENSTGUT00000011127
PHF21A	5	100229590|100229590	ENSTGUG00000010680	XM_002200130|ENSTGUT00000011130
SHOC2	6	100223747|100223747	ENSTGUG00000010686	ENSTGUT00000011145|XM_002197834
ATOH8	4	101234092	ENSTGUG00000010695	ENSTGUT00000011139
SLC39A10	7	100219483	ENSTGUG00000010699	ENSTGUT00000011158
ADRA2A	6	100231407|100231407	ENSTGUG00000010702	ENSTGUT00000011150|XM_002194227
STXBP5	3	1002222100222210	ENSTGUG00000010707	XM_002196783|XM_002196773
IFT27	1A	100218622|100218622	ENSTGUG00000010719	ENSTGUT00000011168|XM_002199184
FOXRED2	1A	100228230|100228230	ENSTGUG00000010730	ENSTGUT00000011182|XM_002196255
CHST1	5	100218131	ENSTGUG00000010745	ENSTGUT00000011193
CD99	-	-	ENSTGUG00000010749	ENSTGUT00000011196
CELF6	-	-	ENSTGUG00000010749	ENSTGUT00000004468|XM_002191684
TBL1XR1	9	100224075|100224075	ENSTGUG00000010773	XM_002197489|ENSTGUT00000011229
ASXL3	2	100223030	ENSTGUG00000010779	ENSTGUT00000011234
NOL4	2	100218224	ENSTGUG00000010787	ENSTGUT00000011245
REEP1	4	100230095	ENSTGUG00000010801	ENSTGUT00000011252
KDM3A	4	100226356	ENSTGUG00000010803	ENSTGUT00000011269
EFNB2	1	100219955|100219955	ENSTGUG00000010804	ENSTGUT00000011255|XM_002198502
GHSR	9	100226951	ENSTGUG00000010823	ENSTGUT00000011273
RASD2	1A	100229182|100229182	ENSTGUG00000010826	XM_002199383|ENSTGUT00000011280
BCLAF1	3	101233982	ENSTGUG00000010835	ENSTGUT00000011295
RTF1	5	100223977	ENSTGUG00000010837	ENSTGUT00000011299
TOM1	1A	100223475|100223475	ENSTGUG00000010846	XM_002199426|ENSTGUT00000011314
ITPKA	5	100219110	ENSTGUG00000010850	ENSTGUT00000011307
SMYD1	4	100230154|100230154|100230154|100230154	ENSTGUG00000010851	XM_002187962|XM_002187930|XM_002187993|ENSTGUT00000011311
HMGXB4	1A	100220566	ENSTGUG00000010863	ENSTGUT00000011323
LARGE	1A	100220577|100220577	ENSTGUG00000010873	XM_002199467|ENSTGUT00000011338
MCM4	2	100222050	ENSTGUG00000010897	ENSTGUT00000011364
KIAA1244	3	100227995	ENSTGUG00000010902	ENSTGUT00000011363
CAPN2	-	-	ENSTGUG00000010918	ENSTGUT00000011396|XR_054688
SNTG1	2	1.00229e+16	ENSTGUG00000010922	XM_002197224|ENSTGUT00000011392
LRRTM1	4	100218569|100218569	ENSTGUG00000010929	XM_002188465|ENSTGUT00000011386
MAPKBP1	5	100232523	ENSTGUG00000010931	ENSTGUT00000011406
NMBR	3	100228908	ENSTGUG00000010943	XM_002195728
SLC7A14	9	100231777	ENSTGUG00000010946	XM_002198072
PRKCI	9	100227906|100227906	ENSTGUG00000010959	XM_002193832|ENSTGUT00000011425
MRPS26	4	100228244	ENSTGUG00000010977	ENSTGUT00000011435
HTR7	4	752003	ENSTGUG00000011001	ENSTGUT00000011463
SLC4A11	4	100219606	ENSTGUG00000011004	ENSTGUT00000011466
VPS39	5	100228716	ENSTGUG00000011036	ENSTGUT00000011526
TAGAP	3	100223132	ENSTGUG00000011037	ENSTGUT00000011505
SLC18A2	6	100228266	ENSTGUG00000011058	XM_002187932
TMEM181	3	100224130	ENSTGUG00000011062	ENSTGUT00000011529
SERPINI1	-	-	ENSTGUG00000011067	ENSTGUT00000011541|NM_001245196
NUAK1	1A	1.0022e+16	ENSTGUG00000011069	XM_002196646|ENSTGUT00000011531
SERAC1	3	100219307	ENSTGUG00000011073	ENSTGUT00000011544
RAB11FIP2	6	100220489	ENSTGUG00000011078	ENSTGUT00000011542
EIF3A	6	100222434	ENSTGUG00000011093	ENSTGUT00000011569
RAP2A	1	100231424	ENSTGUG00000011103	ENSTGUT00000011567
MBNL2	1	100218049	ENSTGUG00000011104	ENSTGUT00000011581
ARID1B	3	100226065	ENSTGUG00000011113	ENSTGUT00000011587
STARD9	5	100218054|100218054	ENSTGUG00000011130	ENSTGUT00000011600|ENSTGUT00000011606
NMD3	-	-	ENSTGUG00000011140	ENSTGUT00000011616|XM_002198535
RASSF6	-	-	ENSTGUG00000011147	ENSTGUT00000011618
SCAF8	3	100219936	ENSTGUG00000011151	ENSTGUT00000011633
NFYB	1A	100222409	ENSTGUG00000011152	ENSTGUT00000011626
HCFC2	1A	100225405|100225405	ENSTGUG00000011162	ENSTGUT00000011630|ENSTGUT00000011632
CNKSR3	-	-	ENSTGUG00000011168	ENSTGUT00000011644|XM_002187264
IPCEF1	-	-	ENSTGUG00000011168	XM_002191644
FAM207A	7	100228115	ENSTGUG00000011170	ENSTGUT00000011638
TOX	2	100232611	ENSTGUG00000011174	ENSTGUT00000011641
CA8	2	100230764	ENSTGUG00000011176	ENSTGUT00000011647
OPRM1	3	100227667	ENSTGUG00000011179	ENSTGUT00000011650
MCMBP	6	100219630	ENSTGUG00000011183	ENSTGUT00000011656
IFT80	9	100223986	ENSTGUG00000011184	ENSTGUT00000011654
RGS17	3	100219879	ENSTGUG00000011185	ENSTGUT00000011651
DNAL1	5	100220974	ENSTGUG00000011213	ENSTGUT00000011683
NUMB	5	100226855	ENSTGUG00000011219	ENSTGUT00000011698
NKAIN3	2	100223024	ENSTGUG00000011233	ENSTGUT00000011703
PSEN1	5	1.00224e+16	ENSTGUG00000011237	XM_002200390|ENSTGUT00000011714
KCNAB1	9	1.00222e+16	ENSTGUG00000011240	ENSTGUT00000011715|ENSTGUT00000011725
SLITRK5	1	100226341	ENSTGUG00000011242	ENSTGUT00000011712
RDX	1	100228191	ENSTGUG00000011248	ENSTGUT00000011731
ESR1	3	751998|751998	ENSTGUG00000011249	ENSTGUT00000011730|NM_001076701
PDE7A	2	100230669	ENSTGUG00000011264	ENSTGUT00000011735
DUSP19	7	100220445|100220445	ENSTGUG00000011298	ENSTGUT00000011772|XM_002196641
TACC2	6	100220486	ENSTGUG00000011300	ENSTGUT00000011779
PLEKHA1	6	100217594	ENSTGUG00000011311	ENSTGUT00000011788
PPP1R14C	3	100220880|100220880	ENSTGUG00000011326	ENSTGUT00000011799|XM_002188546
PCNX	5	100231520	ENSTGUG00000011329	ENSTGUT00000011827
P2RY1	9	100221674	ENSTGUG00000011335	ENSTGUT00000011810
MBNL1	9	100218825	ENSTGUG00000011341	ENSTGUT00000011819
MAP3K9	5	100229586	ENSTGUG00000011356	ENSTGUT00000011837
FNDC1	-	-	ENSTGUG00000011376	ENSTGUT00000011853|XM_002188777
SLC8A3	5	100219043	ENSTGUG00000011396	ENSTGUT00000011885
KIAA1549	1A	100227323	ENSTGUG00000011403	ENSTGUT00000011884
ACAT2	3	100224772|100224772	ENSTGUG00000011404	XM_002189416|ENSTGUT00000011883
SGCG	1	1002291100229110	ENSTGUG00000011408	ENSTGUT00000011893|XM_002191488
SMOC1	5	100221940	ENSTGUG00000011412	ENSTGUT00000011894
CHST15	6	100221434	ENSTGUG00000011423	ENSTGUT00000011907
TNFRSF19	1	1.0023e+16	ENSTGUG00000011424	ENSTGUT00000011911|XM_002190543
LANCL1	7	100218552|100218552	ENSTGUG00000011434	ENSTGUT00000011919|XM_002197113
PRDM14	2	100226984	ENSTGUG00000011457	ENSTGUT00000011934
CTBP2	-	-	ENSTGUG00000011466	ENSTGUT00000011948|XM_002193543
EXD2	5	100222893	ENSTGUG00000011469	XM_002200475
METTL20	1A	1.0023e+16	ENSTGUG00000011478	XM_002197249|ENSTGUT00000011957
BICD1	1A	100231083	ENSTGUG00000011484	ENSTGUT00000011967
FGD4	1A	1.00222e+16	ENSTGUG00000011490	ENSTGUT00000011983|XM_002197323
FAM196A	6	100232068|100232068|100232068	ENSTGUG00000011540	ENSTGUT00000012025|XM_002193973|ENSTGUT00000012023
CHRM2	1A	100231098|100231098	ENSTGUG00000011545	ENSTGUT00000012027|XM_002200069
MPP5	5	100230569|100230569	ENSTGUG00000011569	ENSTGUT00000012059|XM_002200487
GPHN	5	100221938	ENSTGUG00000011577	ENSTGUT00000012072
SLC18B1	3	100220815|100220815	ENSTGUG00000011580	ENSTGUT00000012065|XM_002191871
CREB3L2	1A	100219636	ENSTGUG00000011582	ENSTGUT00000012076
LNX2	1	100222468|100222468	ENSTGUG00000011590	ENSTGUT00000012084|XM_002192793
ZFHX4	2	100229715	ENSTGUG00000011605	ENSTGUT00000012093
PKIA	2	100225995|100225995	ENSTGUG00000011613	XM_002199527|ENSTGUT00000012097
GPR176	5	100221038|100221038	ENSTGUG00000011618	ENSTGUT00000012103|XM_002199462
THBS1	5	100230636	ENSTGUG00000011624	ENSTGUT00000012123
CTGF	3	100224713|100224713	ENSTGUG00000011626	ENSTGUT00000012111|XM_002192239
PAN3	1	100232100	ENSTGUG00000011627	ENSTGUT00000012114
BRAF	1A	100219601	ENSTGUG00000011632	ENSTGUT00000012128
HEY1	2	100227934	ENSTGUG00000011633	ENSTGUT00000012120
TCERG1L	-	-	ENSTGUG00000011634	ENSTGUT00000012119|ENSTGUT00000012121|ENSTGUT00000012122|XM_002186508|XM_002190828
ZNF704	2	100232606	ENSTGUG00000011648	ENSTGUT00000012136
CHRM5	5	100228639|100228639	ENSTGUG00000011652	ENSTGUT00000012139|XM_002199484
MKRN1	1A	100219579	ENSTGUG00000011669	ENSTGUT00000012160
LYPD1	7	100227186	ENSTGUG00000011680	XM_002193797
MGAT5	7	100228988|100228988	ENSTGUG00000011688	XM_002197864|ENSTGUT00000012190
RALYL	2	100225950	ENSTGUG00000011689	ENSTGUT00000012180
ATAD2	2	101234190|100230660	ENSTGUG00000011693	ENSTGUT00000012184|ENSTGUT00000012946
C15ORF41	-	-	ENSTGUG00000011754	XM_002200499|ENSTGUT00000012247
NCOA7	3	100221439|100221439	ENSTGUG00000011785	ENSTGUT00000012276|ENSTGUT00000012281
MMP16	2	100225924|100225924	ENSTGUG00000011786	ENSTGUT00000012280|XM_002199847
MCM6	7	100217495	ENSTGUG00000011790	ENSTGUT00000012298
HEY2	3	100218652	ENSTGUG00000011792	ENSTGUT00000012287
NOVA1	5	100223969|100223969|100223969	ENSTGUG00000011799	ENSTGUT00000012293|XM_002200502|XM_002200503
STARD13	1	100228187|100228187	ENSTGUG00000011803	ENSTGUT00000012303|XM_002195719
NKAIN2	3	100223448	ENSTGUG00000011812	ENSTGUT00000012304
G2E3	5	101233926	ENSTGUG00000011816	ENSTGUT00000012313
SERINC1	3	100222505|100222505	ENSTGUG00000011827	ENSTGUT00000012328|XM_002189088
SLC26A7	2	100223009|100223009	ENSTGUG00000011839	ENSTGUT00000012332|ENSTGUT00000012335
SPOPL	7	100227139	ENSTGUG00000011840	ENSTGUT00000012333
STRN3	5	100223882	ENSTGUG00000011841	ENSTGUT00000012350
RUNX1T1	2	100229704	ENSTGUG00000011844	ENSTGUT00000012343
MAN1A1	3	100232070	ENSTGUG00000011863	ENSTGUT00000012358
PHF21B	1A	100230703	ENSTGUG00000011870	ENSTGUT00000012366
ARHGAP15	7	100224255	ENSTGUG00000011883	ENSTGUT00000012395
SLC35F1	3	100224430	ENSTGUG00000011884	ENSTGUT00000012380
GTDC1	7	100221338|100221338	ENSTGUG00000011902	XM_002198450|ENSTGUT00000012397
ZEB2	7	100220433	ENSTGUG00000011904	ENSTGUT00000012405
EGLN3	5	100219039	ENSTGUG00000011917	ENSTGUT00000012411
POSTN	1	100223425	ENSTGUG00000011933	ENSTGUT00000012441
CCNE2	2	100222121	ENSTGUG00000011936	ENSTGUT00000012442
MBD5	-	-	ENSTGUG00000011939	XM_002198588
EPC2	7	100228122	ENSTGUG00000011944	ENSTGUT00000012444
KCNA1	1A	100221176|100221176	ENSTGUG00000011956	XM_002189792|ENSTGUT00000012453
HDAC2	3	100218599	ENSTGUG00000011964	XM_002192494
C4A	-	-	ENSTGUG00000011974	ENSTGUT00000012480|XM_002194659
PARVB	1A	100218202	ENSTGUG00000011982	ENSTGUT00000012483
NFKBIA	5	100220015|100220015	ENSTGUG00000011983	ENSTGUT00000012481|XM_002200518
BRMS1L	5	100229583	ENSTGUG00000012002	ENSTGUT00000012502
MPPED1	1A	100227829	ENSTGUG00000012007	ENSTGUT00000012512
FOXO1	1	100217629	ENSTGUG00000012008	ENSTGUT00000012505
SCUBE1	1A	100223029	ENSTGUG00000012016	ENSTGUT00000012521
KCNS2	2	100225990	ENSTGUG00000012021	ENSTGUT00000012519
SEC23A	5	100220967|100220967	ENSTGUG00000012026	ENSTGUT00000012534|XM_002200523
MCAT	1A	100232649	ENSTGUG00000012035	ENSTGUT00000012533
RGS22	2	100224960	ENSTGUG00000012049	ENSTGUT00000012546
NEK5	1	100222443	ENSTGUG00000012059	ENSTGUT00000012562
METTL24	3	100232122	ENSTGUG00000012070	ENSTGUT00000012567
WASF1	3	100189950	ENSTGUG00000012072	ENSTGUT00000012574
DHRS12	1	100232078|100232078	ENSTGUG00000012073	XM_002195131|ENSTGUT00000012572
YWHAZ	-	-	ENSTGUG00000012078	ENSTGUT00000012580|XM_002200244
FAM161B	5	100225737	ENSTGUG00000012081	ENSTGUT00000012582
COQ6	5	100222873	ENSTGUG00000012085	XM_002199878
NCALD	2	751583|751583	ENSTGUG00000012091	ENSTGUT00000012591|NM_001048254
FMNL2	7	100230618	ENSTGUG00000012102	ENSTGUT00000012617
CD164	3	101233597	ENSTGUG00000012105	ENSTGUT00000012606
PRPF40A	7	100227796	ENSTGUG00000012118	ENSTGUT00000012635
FOXO3	3	100217648	ENSTGUG00000012135	ENSTGUT00000012636
NR2E1	3	100221481	ENSTGUG00000012147	ENSTGUT00000012654
SETDB2	1	100231131	ENSTGUG00000012159	ENSTGUT00000012660
NR4A2	7	100220944|100220944	ENSTGUG00000012173	ENSTGUT00000012679|ENSTGUT00000012681
RPS6KL1	5	100223942	ENSTGUG00000012186	ENSTGUT00000012689
ZFPM2	2	100231687|100231687	ENSTGUG00000012190	XM_002200311|ENSTGUT00000012694
DAPL1	-	-	ENSTGUG00000012210	ENSTGUT00000012713|XM_002187480
JDP2	5	100220085|100220085	ENSTGUG00000012219	XM_002200535|ENSTGUT00000012721
WDSUB1	7	100232488|100232488	ENSTGUG00000012224	ENSTGUT00000012733|XM_002187573
TGFB3	5	100232487	ENSTGUG00000012237	ENSTGUT00000012747
TMEM74	2	100225921	ENSTGUG00000012242	ENSTGUT00000012745
HTR2A	1	100231073	ENSTGUG00000012255	ENSTGUT00000012757
ANGEL1	5	100219076	ENSTGUG00000012264	ENSTGUT00000012771
KCNV1	2	100229740|100229740	ENSTGUG00000012266	ENSTGUT00000012773|XM_002200377
ZDHHC22	5	100229634|100229634	ENSTGUG00000012274	XM_002199991|ENSTGUT00000012779
PRDM13	3	100225321	ENSTGUG00000012280	ENSTGUT00000012784
KIAA0226L	1	100232074	ENSTGUG00000012281	ENSTGUT00000012786
LCP1	1	100221515	ENSTGUG00000012284	ENSTGUT00000012796
NGB	5	100218162	ENSTGUG00000012286	ENSTGUT00000012790
RAD21	2	100218270|100218270	ENSTGUG00000012319	ENSTGUT00000012827|XM_002200406
PDE3A	1A	100229722	ENSTGUG00000012336	ENSTGUT00000012847
SNW1	5	100221039	ENSTGUG00000012340	ENSTGUT00000012854
MAL2	2	101233479	ENSTGUG00000012347	ENSTGUT00000012853
AEBP2	1A	100218247	ENSTGUG00000012348	ENSTGUT00000012857
NOV	2	100222034	ENSTGUG00000012349	ENSTGUT00000012856
ADCK1	5	100230637|100230637	ENSTGUG00000012350	XM_002200543|ENSTGUT00000012859
NRXN3	5	100227820|100227820|100227820	ENSTGUG00000012355	ENSTGUT00000012864|ENSTGUT00000012869|ENSTGUT00000012871
TSHR	5	100221875|100221875|100221875	ENSTGUG00000012373	XM_002200547|XM_002200545|XM_002200546
BACH2	3	100218595|100218595	ENSTGUG00000012380	XM_002197784|ENSTGUT00000012888
LMO3	1A	1.00224e+24	ENSTGUG00000012388	XM_002196608|XM_002196632|XM_002196658
FLRT2	5	100226817	ENSTGUG00000012394	ENSTGUT00000012899
STRAP	1A	100220213	ENSTGUG00000012395	ENSTGUT00000012904
ANKRD6	3	100228217	ENSTGUG00000012407	ENSTGUT00000012916
PTPN21	5	100228640	ENSTGUG00000012408	ENSTGUT00000012922
DERL1	2	100225987|100225987	ENSTGUG00000012415	XM_002200465|ENSTGUT00000012926
ZC3H14	5	100229542	ENSTGUG00000012417	ENSTGUT00000012938
CNR1	3	75160751607	ENSTGUG00000012436	ENSTGUT00000012943|NM_001048262
WDYHV1	2	100227836	ENSTGUG00000012440	ENSTGUT00000012948
TDP1	5	100225761	ENSTGUG00000012443	ENSTGUT00000012956
LECT1	1	100226280	ENSTGUG00000012448	ENSTGUT00000012960
CALD1	-	-	ENSTGUG00000012449	ENSTGUT00000012959
PCDH8	1	100223422|100223422	ENSTGUG00000012453	ENSTGUT00000012961|XM_002199067
PCDH17	1	100220520	ENSTGUG00000012457	ENSTGUT00000012966
SLC35A1	3	100220555	ENSTGUG00000012459	ENSTGUT00000012967
PCDH20	1	100217653	ENSTGUG00000012481	ENSTGUT00000012994
PCDH9	1	100230085|100230085|100230085	ENSTGUG00000012484	ENSTGUT00000012996|ENSTGUT00000012997|ENSTGUT00000012998
TTC7B	5	100223002	ENSTGUG00000012501	ENSTGUT00000013025
TBX18	3	100227912	ENSTGUG00000012504	ENSTGUT00000013019
TRIB1	2	100223672	ENSTGUG00000012510	ENSTGUT00000013023
FAM84B	2	100230330	ENSTGUG00000012512	ENSTGUT00000013024
IL17RA	1A	100224026|100224026	ENSTGUG00000012526	ENSTGUT00000013040|ENSTGUT00000013043
ADCY8	2	100230277	ENSTGUG00000012532	ENSTGUT00000013049
SMEK1	5	100232508	ENSTGUG00000012541	ENSTGUT00000013058
KCNQ3	2	100232293	ENSTGUG00000012545	ENSTGUT00000013069
KCTD12	1	100219564	ENSTGUG00000012550	ENSTGUT00000013066
PHF20L1	2	100226603|100226603	ENSTGUG00000012558	ENSTGUT00000013076|ENSTGUT00000013077
DCP1B	1A	100230694	ENSTGUG00000012575	ENSTGUT00000013094
HMGN3	3	100190384	ENSTGUG00000012589	ENSTGUT00000013107
LRTM2	1A	101233111	ENSTGUG00000012590	ENSTGUT00000013106
NKAP	-	-	ENSTGUG00000012597	ENSTGUT00000013114|XM_002196093
SLITRK6	1	100225373|100225373	ENSTGUG00000012602	ENSTGUT00000013118|XM_002197678
IRAK1BP1	3	100229738	ENSTGUG00000012608	ENSTGUT00000013127
KHDRBS3	2	100217822	ENSTGUG00000012611	XM_002190094
CCDC77	1A	100218305	ENSTGUG00000012628	ENSTGUT00000013148
KCNK9	2	1.0023e+16	ENSTGUG00000012636	ENSTGUT00000013153|XM_002190763
TRAPPC9	2	100225553|100225553	ENSTGUG00000012638	ENSTGUT00000013155|ENSTGUT00000013168
SLC35F2	1	100228202	ENSTGUG00000012641	ENSTGUT00000013159
SLC6A13	1A	100224093	ENSTGUG00000012646	ENSTGUT00000013170
ELMOD1	1	100217682	ENSTGUG00000012657	ENSTGUT00000013177
GRIA4	1	751954|751954	ENSTGUG00000012676	XM_002199861|ENSTGUT00000013212
AK7	5	100231546	ENSTGUG00000012686	ENSTGUT00000013206
KCNQ5	3	100218265	ENSTGUG00000012688	ENSTGUT00000013214
PDGFD	1	100221512|100221512	ENSTGUG00000012693	ENSTGUT00000013216|XM_002199896
PTP4A3	-	-	ENSTGUG00000012700	ENSTGUT00000013220|XM_002191843
TSNARE1	2	100218457	ENSTGUG00000012701	ENSTGUT00000013225
BCL11B	5	100231589	ENSTGUG00000012711	ENSTGUT00000013231
COL19A1	3	100225912	ENSTGUG00000012740	ENSTGUT00000013263
ZC3H3	2	100228143|100228143|100228143	ENSTGUG00000012743	ENSTGUT00000013268|ENSTGUT00000013270|ENSTGUT00000013271
BAI3	3	100222042	ENSTGUG00000012749	ENSTGUT00000013281
ARHGAP42	-	-	ENSTGUG00000012788	ENSTGUT00000013318
CNTN5	1	100231113	ENSTGUG00000012792	ENSTGUT00000013325
MAML2	1	100231052|100231052	ENSTGUG00000012803	ENSTGUT00000013330|ENSTGUT00000013332
SESN3	1	100220535	ENSTGUG00000012813	ENSTGUT00000013345
TYR	1	100225893|100225893	ENSTGUG00000012899	ENSTGUT00000013433|XM_002186685
CEP170B	5	100226794	ENSTGUG00000012907	ENSTGUT00000013442
JAG2	5	100231610	ENSTGUG00000012921	ENSTGUT00000013458
BTBD6	5	100223888	ENSTGUG00000012927	ENSTGUT00000013463
FAM150B	-	-	ENSTGUG00000012951	XM_004176868
MYT1L	3	100227948|100227948	ENSTGUG00000012970	ENSTGUT00000013507|ENSTGUT00000013509
SLC38A6	5	100230581	ENSTGUG00000012985	ENSTGUT00000013525
SOX11	3	100218214|100218214	ENSTGUG00000012987	ENSTGUT00000013524|ENSTGUT00000013526
ID2	3	100224948|100224948	ENSTGUG00000012998	XM_002197542|ENSTGUT00000013536
PCNXL4	5	100222955	ENSTGUG00000013002	ENSTGUT00000013541
RTN1	5	100220076	ENSTGUG00000013003	ENSTGUT00000013544
JKAMP	5	100220101	ENSTGUG00000013008	ENSTGUT00000013546
DACT1	5	100221895	ENSTGUG00000013023	ENSTGUT00000013562
YWHAQ	3	1.00223e+16	ENSTGUG00000013035	ENSTGUT00000013575|XM_002197900
GRHL1	3	100220176	ENSTGUG00000013038	ENSTGUT00000013580
HPCAL1	3	1.0019e+16	ENSTGUG00000013044	NM_001164353|ENSTGUT00000013584
MAPK1IP1L	5	100226863	ENSTGUG00000013078	ENSTGUT00000013619
GREB1	3	100222006	ENSTGUG00000013081	ENSTGUT00000013625
GMFB	5	100230505	ENSTGUG00000013090	ENSTGUT00000013634
FAM84A	3	100230717	ENSTGUG00000013091	ENSTGUT00000013633
CNIH	-	-	ENSTGUG00000013093	NM_001245116|ENSTGUT00000013635
DDHD1	5	100219046	ENSTGUG00000013097	ENSTGUT00000013640
PSMC6	5	100225769	ENSTGUG00000013103	ENSTGUT00000013650
ERO1L	5	100222902	ENSTGUG00000013108	ENSTGUT00000013653
RIMKLB	-	-	ENSTGUG00000013112	ENSTGUT00000013656|XM_002192948
TXNDC16	5	100229593	ENSTGUG00000013113	ENSTGUT00000013658
SLC2A3	1	100224972	ENSTGUG00000013125	ENSTGUT00000013674
GNG2	5	100231504|100231504	ENSTGUG00000013132	ENSTGUT00000013679|XM_002200621
FOXJ2	1	100219218	ENSTGUG00000013133	ENSTGUT00000013682
FRMD6	5	100224873	ENSTGUG00000013134	ENSTGUT00000013684
WDR35	3	100224634	ENSTGUG00000013136	ENSTGUT00000013688
NECAP1	1	100232696|100232696	ENSTGUG00000013138	ENSTGUT00000013686|XM_002193463
FKBP4	1	100229761	ENSTGUG00000013147	ENSTGUT00000013695
NRIP2	1	100224068	ENSTGUG00000013152	ENSTGUT00000013699
TULP3	1	100225033	ENSTGUG00000013157	ENSTGUT00000013706
C2ORF44	-	-	ENSTGUG00000013189	ENSTGUT00000013735|XM_002188669
PTCHD4	3	100219836	ENSTGUG00000013208	XM_002189187
RAP1GAP	1	100230753	ENSTGUG00000013210	ENSTGUT00000013766
CASP2	1	100221143	ENSTGUG00000013221	ENSTGUT00000013768
ANKRD66	-	-	ENSTGUG00000013227	ENSTGUT00000013774|XM_002189749
FAM131B	1	100230736	ENSTGUG00000013232	ENSTGUT00000013784
PRPF39	5	100223902	ENSTGUG00000013235	ENSTGUT00000013783
FAM179B	5	100220973	ENSTGUG00000013237	ENSTGUT00000013785
CDC5L	3	100232289	ENSTGUG00000013251	ENSTGUT00000013801
CLSTN3	1	100218225	ENSTGUG00000013253	ENSTGUT00000013806
MCM3	3	100223664	ENSTGUG00000013275	ENSTGUT00000013824
PTPN6	1	100222135	ENSTGUG00000013276	ENSTGUT00000013826
ATN1	1	100229755	ENSTGUG00000013280	ENSTGUT00000013840
FDFT1	3	100217567|100217567	ENSTGUG00000013293	ENSTGUT00000013843|XM_002186764
USP5	1	100219296	ENSTGUG00000013294	XM_002196528
LEPREL2	1	100221140	ENSTGUG00000013302	ENSTGUT00000013852
MTMR9	3	100220404	ENSTGUG00000013306	ENSTGUT00000013859
PIANP	1	100228852	ENSTGUG00000013318	ENSTGUT00000013868
ZNF384	1	100223019	ENSTGUG00000013319	ENSTGUT00000013871
CHD4	1	100232637	ENSTGUG00000013329	ENSTGUT00000013885
EXTL3	3	100228076	ENSTGUG00000013330	XM_002188999
FZD3	3	100231970	ENSTGUG00000013332	ENSTGUT00000013881
KPNA1	1	1.00224e+16	ENSTGUG00000013344	ENSTGUT00000013894|XM_002197412
MAN1A2	-	-	ENSTGUG00000013350	ENSTGUT00000013900
DUSP12	-	-	ENSTGUG00000013360	ENSTGUT00000013910|XM_002187450
ATP6V1A	1	1.00229e+16	ENSTGUG00000013361	XM_002186595|ENSTGUT00000013911
KIAA2018	1	100223635	ENSTGUG00000013363	ENSTGUT00000013913
SIDT1	1	100232261	ENSTGUG00000013364	ENSTGUT00000013914
C17ORF68	-	-	ENSTGUG00000013368	XM_002187605
SLC22A15	1	100225614	ENSTGUG00000013388	ENSTGUT00000013943
VANGL1	1	100225574	ENSTGUG00000013391	ENSTGUT00000013946
TMEM39A	-	-	ENSTGUG00000013394	ENSTGUT00000013949|XM_002189681
LSAMP	1	100229373	ENSTGUG00000013402	ENSTGUT00000013957
QTRTD1	1	100220757|100220757	ENSTGUG00000013406	XM_002191773|ENSTGUT00000013961
ZDHHC23	-	-	ENSTGUG00000013408	ENSTGUT00000013964
SLC35A5	1	100224592	ENSTGUG00000013424	ENSTGUT00000013981
NME7	1	100232302	ENSTGUG00000013430	ENSTGUT00000013987
RNF169	1	100229928	ENSTGUG00000013451	ENSTGUT00000014009
PGM2L1	1	100230941	ENSTGUG00000013456	ENSTGUT00000014014
N6AMT1	-	-	ENSTGUG00000013486	ENSTGUT00000014045|XM_002190926
EPHA6	1	100218462	ENSTGUG00000013496	ENSTGUT00000014055
ARL6	-	-	ENSTGUG00000013497	XM_002192417
MPZL1	-	-	ENSTGUG00000013504	ENSTGUT00000014063
POU2F1	1	100219507|100219507	ENSTGUG00000013508	ENSTGUT00000014067|XM_002193494
ILDR2	1	100225267	ENSTGUG00000013512	ENSTGUT00000014071
TIMMDC1	-	-	ENSTGUG00000013521	ENSTGUT00000014081
BCL9	1	100223370	ENSTGUG00000013523	ENSTGUT00000014083
HTR1F	1	100222300|100222300	ENSTGUG00000013530	ENSTGUT00000014090|XM_002191572
GBE1	1	100229070	ENSTGUG00000013536	ENSTGUT00000014096
CXADR	1	100225259	ENSTGUG00000013547	ENSTGUT00000014107
NCAM2	1	100222905	ENSTGUG00000013552	ENSTGUT00000014112
DGAT2	1	100220095	ENSTGUG00000013562	XM_002187633
WNT11	1	100223979|100223979	ENSTGUG00000013564	XM_002187877|ENSTGUT00000014124
WDR73	-	-	ENSTGUG00000013569	ENSTGUT00000014129|ENSTGUT00000014130|XM_002187519
ARRB1	1	100227693	ENSTGUG00000013570	ENSTGUT00000014131
CD200	-	-	ENSTGUG00000013591	XM_002190082
PVRL3	-	-	ENSTGUG00000013600	ENSTGUT00000014162|XM_002188458
IMPG2	1	100228709	ENSTGUG00000013625	ENSTGUT00000014189
ABI3BP	1	100222962|100222962|100222962|100222962	ENSTGUG00000013626	ENSTGUT00000014190|ENSTGUT00000014191|ENSTGUT00000014192|ENSTGUT00000014193
TFG	1	100224869|100224869	ENSTGUG00000013628	ENSTGUT00000014194|XM_002194024
NLGN1	-	-	ENSTGUG00000014231	XM_002197684
SEPT11			ENSTGUG00000014234
PLCD3	-	-	ENSTGUG00000014417	XM_002192431
KIAA1529	-	-	ENSTGUG00000014945	XM_002190210
CCDC11	-	-	ENSTGUG00000018125	XM_002199759|ENSTGUT00000018957
GPR162	-	-	ENSTGUG00000018169	XM_002192978|ENSTGUT00000018992
GPR21	-	-	ENSTGUG00000018287	XM_002190419|ENSTGUT00000018929
KCNA5	-	-	ENSTGUG00000018536	XM_002188239|ENSTGUT00000019154
TCF7	-	-		ENSTGUT00000001349|XM_002188175	-
GABRA3	-	-	-	ENSTGUT00000006602	-
AMER3	-	-	-	XM_002189194	-
BCORL1	-	-	-	XM_004177257	-
C3ORF33	-	-	-	XM_002187358	-
C7ORF63	-	-	-	XM_004175534	-
CASKIN1	-	-	-	XM_002186992	-
CIDEB	-	-	-	XM_002192361	-	-	-	-	-	-
CXORF30	-	-	-	XM_002191448	-	-	-	-	-	-
ECM2	-	-	-	XM_002190960	-	-	-	-	-	-
GCGR	-	-	-	XM_002196750	-	-	-	-	-	-
LRRC55	-	-	-	XM_002194260	-	-	-	-	-	-
MICALL2	-	-	-	XM_002191195	-	-	-	-	-	-
NAT8L	-	-	-	XM_002195704	-	-	-	-	-	-
OMD	-	-	-	XM_002191018	-	-	-	-	-	-
POU3F4	-	-	-	XM_002186587	-	-	-	-	-	-
PTPRV	-	-	-	XM_002195365	-	-	-	-	-	-
RHOQ	-	-	-	XM_004175126	-	-	-	-	-	-
SMARCD3	-	-	-	XM_002190486	-	-	-	-	-	-
SST	-	-	-	XM_004176763	-	-	-	-	-	-
TMEM158	-	-	-	XM_002199164	-	-	-	-	-	-

## Sheet: 1695
Element	Chromosome	NCBI ID	ENSEMBL ID	Transcript ID	-
HMBS	24	100231053	ENSTGUG00000000010	ENSTGUT00000000014	HMBS
KATNAL2	Z	100220307	ENSTGUG00000000013	ENSTGUT00000000011	KATNAL2
HYOU1	24	100217698	ENSTGUG00000000039	ENSTGUT00000000047	HYOU1
LONP1	28	100221382	ENSTGUG00000000048	ENSTGUT00000000046	LONP1
TMPRSS9	28	100229086	ENSTGUG00000000057	ENSTGUT00000000060	TMPRSS9
LIPG	Z	100219341	ENSTGUG00000000061	ENSTGUT00000000068	LIPG
LNPEP	-	-	ENSTGUG00000000082	ENSTGUT00000000090	LOC100218959
UBE4A	24	100219555	ENSTGUG00000000083	ENSTGUT00000000099	UBE4A
LARS	13	100231947	ENSTGUG00000000092	ENSTGUT00000000122	LARS
USP28	24	100232055	ENSTGUG00000000099	ENSTGUT00000000107	USP28
GNE	Z	100226686	ENSTGUG00000000120	ENSTGUT00000000131	GNE
CADM1	24	100223431	ENSTGUG00000000128	ENSTGUT00000000140	CADM1
PIGG	Z	100226630	ENSTGUG00000000146	ENSTGUT00000000157	PIGG
TJP3	28	100229992	ENSTGUG00000000147	ENSTGUT00000000158	POLE4
GAK	Z	100223760	ENSTGUG00000000154	ENSTGUT00000000172	GAK
KIF9	2	100227495	ENSTGUG00000000157	ENSTGUT00000000167	KIF9
SETD2	2	100224614	ENSTGUG00000000164	ENSTGUT00000000175	SETD2
HSPA4	13	100222389	ENSTGUG00000000176	ENSTGUT00000000190	HSPA4
IDUA	-	-	ENSTGUG00000000205	NA	LOC100231378
HOOK3	Z	100232384	ENSTGUG00000000245	ENSTGUT00000000273	HOOK3
OBSCN	-	-	ENSTGUG00000000249	ENSTGUT00000000259	LOC100220760
NKTR	-	-	ENSTGUG00000000276	ENSTGUT00000000289	LOC100225618
BCO2	24	100220531	ENSTGUG00000000294	ENSTGUT00000000305	BCDO2
CREBRF	13	100228116	ENSTGUG00000000314	ENSTGUT00000000324	CREBRF
ABCA1	Z	100220820	ENSTGUG00000000336	ENSTGUT00000000347	ABCA1
MYO1F	28	100224295	ENSTGUG00000000346	ENSTGUT00000000361	MYO1F
BRD8	-	-	ENSTGUG00000000354	ENSTGUT00000000377	LOC100220436
ADAMTS19	Z	100219882	ENSTGUG00000000365	ENSTGUT00000000389	ADAMTS19
DLEC1	2	100219808	ENSTGUG00000000397	ENSTGUT00000000412	DLEC1
ROR2	Z	100219935	ENSTGUG00000000414	XM_002191965	ROR2
MYD88	2	100223638	ENSTGUG00000000420	XM_002196725	MYD88
ARHGEF12	24	100222469	ENSTGUG00000000421	ENSTGUT00000000444	ARHGEF12
SYK	Z	100229485	ENSTGUG00000000422	ENSTGUT00000000441	SYK
FGFR4	13	100226243	ENSTGUG00000000438	ENSTGUT00000000454	FGFR4
HK3	-	-	ENSTGUG00000000451	ENSTGUT00000000502	LOC100220365
MYO9B	28	100225205	ENSTGUG00000000453	ENSTGUT00000000480	MYO9B
WDR48	2	100227196	ENSTGUG00000000463	XM_002186706	WDR48
SCN10A	-	-	ENSTGUG00000000476	ENSTGUT00000000547	LOC100220381
CNTNAP4	Z	100219930	ENSTGUG00000000478	ENSTGUT00000000505	CNTNAP4
ITSN1	1B	100227503	ENSTGUG00000000495	ENSTGUT00000000542	ITSN1
HSD11B1L	28	100221373	ENSTGUG00000000510	XM_002192886	HSD11B1L
ST14	-	-	ENSTGUG00000000515	ENSTGUT00000000536	LOC100223474
FANCC	Z	100221854	ENSTGUG00000000552	XM_002194293	FANCC
XYLB	2	100225235	ENSTGUG00000000555	ENSTGUT00000000580	XYLB
SPINK5	-	-	ENSTGUG00000000562	ENSTGUT00000000584	LOC100223312
C9ORF3	Z	100231427	ENSTGUG00000000565	ENSTGUT00000000596	C9orf3
FBP1	Z	100222802	ENSTGUG00000000579	ENSTGUT00000000608	FBP1
DAPK1	Z	100231489	ENSTGUG00000000606	ENSTGUT00000000640	DAPK1
ATP12A	-	-	ENSTGUG00000000609	NA	LOC100230086
ATP4A	-	-	ENSTGUG00000000609	ENSTGUT00000000648	LOC100230086
LCMT2	-	-	ENSTGUG00000000626	ENSTGUT00000000645	LOC100223696
GLB1L2	24	100221461	ENSTGUG00000000634	ENSTGUT00000000667	GLB1L2
SLC30A5	-	-	ENSTGUG00000000636	ENSTGUT00000000662	LOC100225629
ALDOB	Z	100227328	ENSTGUG00000000650	XM_002186696	ALDOB
ITK	13	100229084	ENSTGUG00000000655	XM_002194738	ITK
NCAPD3	24	100222463	ENSTGUG00000000657	ENSTGUT00000000681	NCAPD3
FCGBP	-	-	ENSTGUG00000000665	ENSTGUT00000000688	LOC100227321
EPS15L1	28	100217578	ENSTGUG00000000686	ENSTGUT00000000720	EPS15L1
NOM1	2	100229036	ENSTGUG00000000702	ENSTGUT00000000727	NOM1
DNAJB6	-	-	ENSTGUG00000000717	ENSTGUT00000000748	LOC100225230
FAM114A2	13	100228102	ENSTGUG00000000719	ENSTGUT00000000742	FAM114A2
KIAA0825	Z	100225391	ENSTGUG00000000720	ENSTGUT00000000744	C5ORF36
MCTP1	Z	100220492	ENSTGUG00000000728	ENSTGUT00000000753	MCTP1
NCAPG2	2	100231942	ENSTGUG00000000738	XM_002188897	NCAPG2
TTC37	Z	100219531	ENSTGUG00000000739	ENSTGUT00000000763	TTC37
ARSK	Z	100222438	ENSTGUG00000000742	ENSTGUT00000000769	ARSK
PCSK5	Z	100219573	ENSTGUG00000000748	ENSTGUT00000000784	PCSK5
TRPM6	Z	100224433	ENSTGUG00000000774	ENSTGUT00000000811	TRPM6
CDON	24	100225354	ENSTGUG00000000784	ENSTGUT00000000816	CDON
FBN3	-	-	ENSTGUG00000000786	ENSTGUT00000000813	-
ANXA1	-	-	ENSTGUG00000000793	-	-
ALDH1A1	Z	100223406	ENSTGUG00000000800	ENSTGUT00000000834	ALDH1A1
TMEM2	Z	100224380	ENSTGUG00000000841	ENSTGUT00000000881	TMEM2
TCOF1	-	-	ENSTGUG00000000867	ENSTGUT00000000901	LOC100226238
HNRNPR	-	-	ENSTGUG00000000880	ENSTGUT00000000920	LOC100218977
SMC5	Z	100226319	ENSTGUG00000000881	ENSTGUT00000000917	SMC5
SLCO4C1	Z	100231700	ENSTGUG00000000900	ENSTGUT00000000934	SLCO4C1
PAM	Z	100227923	ENSTGUG00000000903	ENSTGUT00000000957	PAM
SBNO2	28	100229072	ENSTGUG00000000905	ENSTGUT00000000951	SBNO2
KLF6	2	100227132	ENSTGUG00000000906	ENSTGUT00000000941	KLF6
CUL2	2	100221330	ENSTGUG00000000924	ENSTGUT00000000963	CUL2
PPIP5K2	Z	100224061	ENSTGUG00000000931	ENSTGUT00000000980	HISPPD1
PARD3	2	100217481	ENSTGUG00000000932	ENSTGUT00000000979	PARD3
FGD2	26	100232624	ENSTGUG00000000952	ENSTGUT00000000986	FGD2
FBXL17	Z	100223122	ENSTGUG00000000961	ENSTGUT00000000995	FBXL17
FER	Z	100222117	ENSTGUG00000000963	ENSTGUT00000001002	FER
CSF1R	13	100220482	ENSTGUG00000000965	ENSTGUT00000001008	CSF1R
ITGB1	2	100230947	ENSTGUG00000000968	ENSTGUT00000001028	ITGB1
PJA2	-	-	ENSTGUG00000000970	ENSTGUT00000001006	LOC100226889
MAN2A1	Z	100227845	ENSTGUG00000000974	ENSTGUT00000001018	MAN2A1
HMGXB3	13	100217474	ENSTGUG00000000975	ENSTGUT00000001014	HMGXB3
WDR36	Z	100230719	ENSTGUG00000000989	ENSTGUT00000001032	WDR36
RPS6KA1	-	-	ENSTGUG00000001002	ENSTGUT00000001058	LOC100217995
EPB41L4A	Z	100229687	ENSTGUG00000001008	ENSTGUT00000001048	EPB41L4A
TRIM33	26	100231705	ENSTGUG00000001017	ENSTGUT00000001068	TRIM33
SVIL	2	100229610	ENSTGUG00000001028	ENSTGUT00000001079	SVIL
SUGP2	28	100218451	ENSTGUG00000001088	ENSTGUT00000001129	HOMER3
RUFY1	13	100229989	ENSTGUG00000001097	ENSTGUT00000001149	RUFY1
RHD	-	-	ENSTGUG00000001107	ENSTGUT00000001159	LOC100225691
ADAMTS2	13	100224296	ENSTGUG00000001108	ENSTGUT00000001161	ADAMTS2
IKBKE	26	100228860	ENSTGUG00000001109	ENSTGUT00000001154	IKBKE
SRGAP2	26	100218234	ENSTGUG00000001112	ENSTGUT00000001160	SRGAP2
MASTL	2	100222917	ENSTGUG00000001123	ENSTGUT00000001169	MASTL
SRRM1	-	-	ENSTGUG00000001135	ENSTGUT00000001185	LOC100219960
CACNA1S	26	100220193	ENSTGUG00000001142	ENSTGUT00000001219	CACNA1S
HSD17B4	Z	100218226	ENSTGUG00000001154	ENSTGUT00000001208	HSD17B4
CLK4	13	100229079	ENSTGUG00000001155	ENSTGUT00000001201	CLK4
MYOM3	23	100218046	ENSTGUG00000001160	ENSTGUT00000001222	MYOM3
ARHGAP21	2	100231539	ENSTGUG00000001167	ENSTGUT00000001217	ARHGAP21
RASA1	Z	100226598	ENSTGUG00000001169	ENSTGUT00000001229	RASA1
KIAA1217	2	100228661	ENSTGUG00000001172	ENSTGUT00000001225	KIAA1217
FAM13B	13	100229089	ENSTGUG00000001177	ENSTGUT00000001232	FAM13B
CHD1Z	Z	778444	ENSTGUG00000001185	NM_001078179	CHD1
MYOT	13	100226120	ENSTGUG00000001189	ENSTGUT00000001239	MYOT
PTPRV	-	-	ENSTGUG00000001215	ENSTGUT00000001270	LOC100222119
TGFBI	13	100227786	ENSTGUG00000001216	XM_002187279	TGFBI
RIOK2	Z	100218856	ENSTGUG00000001223	ENSTGUT00000001276	RIOK2
HSDL2	-	-	ENSTGUG00000001254	ENSTGUT00000001310	LOC100228470
KDM5B	26	100220128	ENSTGUG00000001257	ENSTGUT00000001327	KDM5B
MRC1	2	100222908	ENSTGUG00000001273	ENSTGUT00000001334	MRC1
IPO9	-	-	ENSTGUG00000001278	ENSTGUT00000001330	LOC100232620
KIAA0368	-	-	ENSTGUG00000001279	ENSTGUT00000001337	LOC100219843
MACF1	-	-	ENSTGUG00000001283	ENSTGUT00000001341	LOC100217982
SMC2	-	-	ENSTGUG00000001288	ENSTGUT00000001338	LOC100232341
RNPEP	-	-	ENSTGUG00000001290	ENSTGUT00000001347	LOC100224003
SVEP1	Z	100217870	ENSTGUG00000001297	ENSTGUT00000001350	SVEP1
MUSK	Z	100224636	ENSTGUG00000001301	ENSTGUT00000001355	MUSK
CUBN	2	100227768	ENSTGUG00000001311	ENSTGUT00000001367	CUBN
GRAMD3	Z	100229395	ENSTGUG00000001316	ENSTGUT00000001371	GRAMD3
ALDH7A1	Z	100223716	ENSTGUG00000001320	XM_002189329	ALDH7A1
IGFN1	26	100220189	ENSTGUG00000001343	ENSTGUT00000001396	IGFN1
P4HA2	13	100226743	ENSTGUG00000001347	ENSTGUT00000001419	P4HA2
ELAVL2	-	-	ENSTGUG00000001349	ENSTGUT00000001410	LOC100225545
SLC22A5	13	100218092	ENSTGUG00000001369	ENSTGUT00000001429	SLC22A5
CROT	2	100231530	ENSTGUG00000001370	ENSTGUT00000001432	CROT
IRF1	13	100223856	ENSTGUG00000001375	ENSTGUT00000001431	IRF1
RAD50	13	100221910	ENSTGUG00000001377	ENSTGUT00000001438	RAD50
TEK	Z	100225537	ENSTGUG00000001382	ENSTGUT00000001451	TEK
SLU7	13	100230538	ENSTGUG00000001410	ENSTGUT00000001471	SLU7
ATP10B	13	100227780	ENSTGUG00000001419	XM_002189174	ATP10B
IKBKAP	Z	100229335	ENSTGUG00000001421	ENSTGUT00000001496	IKBKAP
GABRA6	13	100224835	ENSTGUG00000001440	ENSTGUT00000001513	GABRA6
AKAP9	2	100223905	ENSTGUG00000001443	ENSTGUT00000001506	AKAP9
CELSR2	26	100232614	ENSTGUG00000001454	ENSTGUT00000001511	CELSR2
KRIT1	2	100222928	ENSTGUG00000001459	ENSTGUT00000001527	KRIT1
CCNG1	13	100219074	ENSTGUG00000001470	XM_002193839	CCNG1
NCBP1	Z	100230311	ENSTGUG00000001472	ENSTGUT00000001539	NCBP1
INPP5B	23	100220826	ENSTGUG00000001481	ENSTGUT00000001558	INPP5B
RARS	13	100232543	ENSTGUG00000001499	ENSTGUT00000001565	RARS
CCDC132	2	100226856	ENSTGUG00000001501	ENSTGUT00000001571	CCDC132
ACO1	Z	100227513	ENSTGUG00000001505	XM_002194615	ACO1
SLIT3	13	100223926	ENSTGUG00000001512	ENSTGUT00000001584	SLIT3
DDX58	Z	100222705	ENSTGUG00000001516	ENSTGUT00000001581	DDX58
ANTXR2	4	100218497	ENSTGUG00000001523	ENSTGUT00000001587	ANTXR2
SPDL1	13	100228683	ENSTGUG00000001527	ENSTGUT00000001585	CCDC99
BDP1	Z	100226518	ENSTGUG00000001540	ENSTGUT00000001603	BDP1
LCP2	-	-	ENSTGUG00000001570	ENSTGUT00000001636	LOC100228738
PTPN22	26	100218217	ENSTGUG00000001573	ENSTGUT00000001641	PTPN22
PHTF1	26	100227846	ENSTGUG00000001583	ENSTGUT00000001653	PHTF1
EPG5	Z	100217916	ENSTGUG00000001587	ENSTGUT00000001659	KIAA1632
MAPK14	-	-	ENSTGUG00000001633	ENSTGUT00000001709	LOC100227852
SLC4A9	-	-	ENSTGUG00000001638	ENSTGUT00000001718	LOC100226802
CLSPN	23	100223764	ENSTGUG00000001651	ENSTGUT00000001721	CLSPN
KIAA1328	Z	100231968	ENSTGUG00000001654	ENSTGUT00000001717	KIAA1328
NAAA	4	100223326	ENSTGUG00000001671	ENSTGUT00000001740	NAAA
ICA1	2	100228741	ENSTGUG00000001684	ENSTGUT00000001757	ICA1
NUP54	-	-	ENSTGUG00000001685	ENSTGUT00000001756	LOC100217540
UBAP2	Z	100222297	ENSTGUG00000001689	ENSTGUT00000001767	UBAP2
KIF24	Z	100230915	ENSTGUG00000001710	ENSTGUT00000001778	KIF24
DNAI1	Z	100223289	ENSTGUG00000001720	ENSTGUT00000001792	DNAI1
CLASP2	2	100232474	ENSTGUG00000001731	ENSTGUT00000001822	CLASP2
ZNF76	26	100218277	ENSTGUG00000001745	ENSTGUT00000001819	ZNF76
SCUBE3	26	101233242	ENSTGUG00000001750	ENSTGUT00000001826	SCUBE3
CRTAP	2	100221876	ENSTGUG00000001763	ENSTGUT00000001837	CRTAP
WRN	4	100224252	ENSTGUG00000001765	ENSTGUT00000001841	WRN
FANCG	Z	100222353	ENSTGUG00000001772	ENSTGUT00000001844	FANCG
PIGO	Z	100219489	ENSTGUG00000001774	ENSTGUT00000001845	PIGO
UNC13B	Z	100224334	ENSTGUG00000001785	ENSTGUT00000001879	UNC13B
ALPK1	4	100223325	ENSTGUG00000001800	ENSTGUT00000001871	ALPK1
C4ORF21	-	-	ENSTGUG00000001801	ENSTGUT00000001873	LOC100217537
ATP8	-	-	ENSTGUG00000001808	ENSTGUT00000001880	LOC100221408
TAF1C	-	-	ENSTGUG00000001822	ENSTGUT00000001895	LOC100220398
NPR2	Z	100227153	ENSTGUG00000001828	ENSTGUT00000001910	NPR2
TLN1	Z	100217512	ENSTGUG00000001853	ENSTGUT00000001943	TLN1
POU6F2	2	100219064	ENSTGUG00000001859	ENSTGUT00000001933	POU6F2
VPS41	2	100231548	ENSTGUG00000001860	ENSTGUT00000001940	VPS41
PDZD2	Z	100224329	ENSTGUG00000001901	ENSTGUT00000001978	PDZD2
MTMR12	Z	100225179	ENSTGUG00000001907	ENSTGUT00000001982	MTMR12
MAD2L1	4	100218172	ENSTGUG00000001917	ENSTGUT00000001993	MAD2L1
TARS	Z	100230989	ENSTGUG00000001925	ENSTGUT00000002006	TARS
TNIP3	4	100227734	ENSTGUG00000001928	ENSTGUT00000002002	TNIP3
ANXA5	4	100220003	ENSTGUG00000001930	XM_002187807	ANXA5
ADAMTS12	Z	100223281	ENSTGUG00000001933	ENSTGUT00000002019	ADAMTS12
DROSHA	2	100220998	ENSTGUG00000001955	ENSTGUT00000002043	DROSHA
MAP3K3	27	100223633	ENSTGUG00000001958	ENSTGUT00000002035	MAP3K3
DNAJC21	Z	100218503	ENSTGUG00000001971	-	DNAJC21
SPEF2	Z	100229048	ENSTGUG00000001981	ENSTGUT00000002071	SPEF2
PIGN	2	100228696	ENSTGUG00000001988	ENSTGUT00000002073	PIGN
KIAA1468	2	100222952	ENSTGUG00000001999	ENSTGUT00000002095	KIAA1468
MAP4K3	3	100225187	ENSTGUG00000002002	ENSTGUT00000002117	MAP4K3
LMBRD2	Z	100231976	ENSTGUG00000002015	XM_002194803	LMBRD2
SKP2	Z	100217547	ENSTGUG00000002027	ENSTGUT00000002106	SKP2
SPATA5	4	100221993	ENSTGUG00000002029	ENSTGUT00000002115	SPATA5
SOS1	3	100230917	ENSTGUG00000002040	ENSTGUT00000002153	SOS1
FAT4	4	100222872	ENSTGUG00000002042	ENSTGUT00000002125	FAT4
NIPBL	Z	100231031	ENSTGUG00000002047	ENSTGUT00000002130	NIPBL
INTU	4	100224841	ENSTGUG00000002049	ENSTGUT00000002148	INTU
C5ORF42	-	-	ENSTGUG00000002059	ENSTGUT00000002145	-
EFTUD2	27	100229316	ENSTGUG00000002065	ENSTGUT00000002170	EFTUD2
NUP155	Z	100228993	ENSTGUG00000002069	ENSTGUT00000002180	NUP155
ARHGEF33	3	100228074	ENSTGUG00000002073	ENSTGUT00000002159	ARHGEF33
PLK4	4	100231569	ENSTGUG00000002083	XM_002188908	PLK4
ITIH2	1A	100229660	ENSTGUG00000002088	ENSTGUT00000002202	ITIH2
MAP3K14	27	100217837	ENSTGUG00000002094	ENSTGUT00000002193	MAP3K14
WDR70	Z	100226221	ENSTGUG00000002097	ENSTGUT00000002195	WDR70
LARP1B	4	100225808	ENSTGUG00000002098	ENSTGUT00000002185	LARP1B
SERPINB1	-	-	ENSTGUG00000002101	ENSTGUT00000002200	LOC100232603
EGFLAM	Z	100221346	ENSTGUG00000002114	ENSTGUT00000002199	EGFLAM
SCLT1	4	100221016	ENSTGUG00000002115	ENSTGUT00000002201	SCLT1
WRNIP1	-	-	ENSTGUG00000002117	ENSTGUT00000002203	LOC100225744
OSMR	-	-	ENSTGUG00000002125	ENSTGUT00000002210	-
RICTOR	Z	100231954	ENSTGUG00000002126	ENSTGUT00000002221	RICTOR
FYB	Z	100226200	ENSTGUG00000002137	ENSTGUT00000002233	FYB
ECE1	21	100223517	ENSTGUG00000002148	ENSTGUT00000002269	ECE1
C9	Z	100220448	ENSTGUG00000002149	ENSTGUT00000002240	C9
HELQ	4	100223938	ENSTGUG00000002154	ENSTGUT00000002255	HELQ
HPSE	4	100218163	ENSTGUG00000002169	ENSTGUT00000002273	HPSE
DHTKD1	1A	100227746	ENSTGUG00000002175	ENSTGUT00000002271	DHTKD1
MCF2	4A	100220204	ENSTGUG00000002176	ENSTGUT00000002292	MCF2
USP48	-	-	ENSTGUG00000002183	ENSTGUT00000002286	LOC100217728
C7	Z	100222276	ENSTGUG00000002197	ENSTGUT00000002293	C7
ABCG2	4	100221984	ENSTGUG00000002200	ENSTGUT00000002299	ABCG2
C6	Z	100219414	ENSTGUG00000002207	XM_002193241	C6
EXOSC10	21	100230180	ENSTGUG00000002231	ENSTGUT00000002343	EXOSC10
OPTN	1A	100219034	ENSTGUG00000002243	ENSTGUT00000002341	OPTN
CSTF2	4A	100232693	ENSTGUG00000002253	ENSTGUT00000002366	CSTF2
MCM10	1A	100219094	ENSTGUG00000002254	ENSTGUT00000002356	MCM10
GSDMA	-	-	ENSTGUG00000002259	ENSTGUT00000002347	LOC100229365
SYTL4	4A	100224015	ENSTGUG00000002281	ENSTGUT00000002385	SYTL4
C5ORF34	-	-	ENSTGUG00000002291	ENSTGUT00000002384	-
PAIP1	Z	100230922	ENSTGUG00000002299	ENSTGUT00000002388	PAIP1
TOP2A	27	100231343	ENSTGUG00000002312	ENSTGUT00000002433	TOP2A
HSPA14	1A	100232507	ENSTGUG00000002324	XM_002193201	HSPA14
DRAXIN	21	100226438	ENSTGUG00000002343	ENSTGUT00000002434	C1ORF187
DSP	2	100223866	ENSTGUG00000002348	ENSTGUT00000002445	DSP
MTHFR	21	100220660	ENSTGUG00000002350	ENSTGUT00000002454	MTHFR
ITGA1	Z	100224251	ENSTGUG00000002382	ENSTGUT00000002504	ITGA1
THSD7A	2	100220638	ENSTGUG00000002402	ENSTGUT00000002502	THSD7A
SMARCA5	4	100223859	ENSTGUG00000002408	ENSTGUT00000002518	SMARCA5
FST	Z	100226154	ENSTGUG00000002425	ENSTGUT00000002529	FST
VWDE	2	100231221	ENSTGUG00000002432	ENSTGUT00000002527	VWDE
KIF16B	3	100230019	ENSTGUG00000002434	ENSTGUT00000002526	KIF16B
NDUFAF5	3	100218560	ENSTGUG00000002444	XM_002197472	C20ORF7
ACLY	27	100221719	ENSTGUG00000002447	ENSTGUT00000002567	ACLY
SEMA3A	1A	100230255	ENSTGUG00000002449	ENSTGUT00000002579	SEMA3A
ESF1	3	100227211	ENSTGUG00000002450	ENSTGUT00000002545	ESF1
MAMDC4	-	-	ENSTGUG00000002460	ENSTGUT00000002559	-
DHX29	Z	100223886	ENSTGUG00000002464	ENSTGUT00000002572	DHX29
WDFY3	4	100230240	ENSTGUG00000002468	ENSTGUT00000002596	WDFY3
SPTLC3	3	100226142	ENSTGUG00000002471	ENSTGUT00000002571	SPTLC3
TTC25	27	100226547	ENSTGUG00000002476	ENSTGUT00000002570	TTC25
SKIV2L2	Z	100229654	ENSTGUG00000002480	XM_002186723	SKIV2L2
VPS13D	21	100224544	ENSTGUG00000002491	ENSTGUT00000002585	VPS13D
EXD3	17	100224378	ENSTGUG00000002494	ENSTGUT00000002591	EXD3
LRBA	4	100226445	ENSTGUG00000002514	ENSTGUT00000002652	LRBA
SLC4A1AP	3	100220921	ENSTGUG00000002524	ENSTGUT00000002630	SLC4A1AP
SLC38A9	Z	100218114	ENSTGUG00000002534	ENSTGUT00000002642	SLC38A9
TNFRSF9	21	100220654	ENSTGUG00000002540	ENSTGUT00000002639	TNFRSF9
ISPD	2	100224476	ENSTGUG00000002546	ENSTGUT00000002646	ISPD
BRWD3	4A	100220711	ENSTGUG00000002561	ENSTGUT00000002666	BRWD3
IL6ST	Z	100226842	ENSTGUG00000002569	ENSTGUT00000002676	IL6ST
PLB1	3	100232535	ENSTGUG00000002576	ENSTGUT00000002678	PLB1
HGF	1A	100218784	ENSTGUG00000002584	ENSTGUT00000002700	HGF
SNX13	2	100229247	ENSTGUG00000002596	ENSTGUT00000002710	SNX13
SETD9	Z	100223959	ENSTGUG00000002597	XM_002187391	C5ORF35
MIER3	Z	100232570	ENSTGUG00000002601	ENSTGUT00000002704	MIER3
SEMA3C	1A	100224561	ENSTGUG00000002604	XM_002187727	SEMA3C
KIF4A	-	-	ENSTGUG00000002605	ENSTGUT00000002712	LOC100220719
GPBP1	Z	100221033	ENSTGUG00000002607	XM_002187689	GPBP1
PRMT10	4	100221621	ENSTGUG00000002612	ENSTGUT00000002715	PRMT10
TTC7A	3	100225862	ENSTGUG00000002614	ENSTGUT00000002724	TTC7A
FKBP15	17	100232021	ENSTGUG00000002641	ENSTGUT00000002764	FKBP15
ITGB8	2	100232167	ENSTGUG00000002650	ENSTGUT00000002755	ITGB8
ABCB1	2	100229243	ENSTGUG00000002657	ENSTGUT00000002781	ABCB1
ERCC8	Z	100224922	ENSTGUG00000002687	XM_002188371	ERCC8
MIA3	3	100220986	ENSTGUG00000002688	ENSTGUT00000002792	MIA3
NPHP4	21	100230175	ENSTGUG00000002693	ENSTGUT00000002822	NPHP4
PNPLA7	17	100217611	ENSTGUG00000002701	ENSTGUT00000002841	PNPLA6
PTPN12	1A	100217738	ENSTGUG00000002717	ENSTGUT00000002837	PTPN12
CEP104	21	100218708	ENSTGUG00000002728	ENSTGUT00000002842	KIAA0562
FAM126A	2	100224484	ENSTGUG00000002729	ENSTGUT00000002845	FAM126A
KIF2A	Z	100231498	ENSTGUG00000002730	ENSTGUT00000002854	KIF2A
PION	1A	100218730	ENSTGUG00000002731	ENSTGUT00000002843	PION
LRRC47	21	100231188	ENSTGUG00000002737	ENSTGUT00000002846	LRRC47
PTPN13	4	100223569	ENSTGUG00000002745	ENSTGUT00000002855	PTPN13
RAB3GAP2	3	100226869	ENSTGUG00000002747	ENSTGUT00000002869	RAB3GAP2
EZH1	27	100227472	ENSTGUG00000002758	ENSTGUT00000002879	EZH1
IPO11	Z	100222001	ENSTGUG00000002759	ENSTGUT00000002877	IPO11
IARS2	3	100223980	ENSTGUG00000002764	ENSTGUT00000002894	IARS2
CNTD1	27	101233825	ENSTGUG00000002781	ENSTGUT00000002890	CNTD1
CWC27	Z	100225816	ENSTGUG00000002790	ENSTGUT00000002905	SDCCAG10
EPRS	3	100218061	ENSTGUG00000002796	ENSTGUT00000002917	EPRS
SLC26A5	1A	100224557	ENSTGUG00000002808	ENSTGUT00000002945	SLC26A5
DFNA5	2	100226426	ENSTGUG00000002821	ENSTGUT00000002939	DFNA5
OSBPL3	2	100217755	ENSTGUG00000002830	ENSTGUT00000002977	OSBPL3
MMEL1	21	100227361	ENSTGUG00000002838	ENSTGUT00000002986	MMEL1
NBR1	27	100218860	ENSTGUG00000002873	ENSTGUT00000002992	NBR1
DHX8	27	100231333	ENSTGUG00000002881	ENSTGUT00000003034	DHX8
ERBB2IP	Z	100229642	ENSTGUG00000002890	ENSTGUT00000003048	ERBB2IP
DDX26B	4A	100220752	ENSTGUG00000002901	ENSTGUT00000003032	DDX26B
ABCA12	7	100219188	ENSTGUG00000002904	ENSTGUT00000003054	ABCA12
CENPF	3	100222985	ENSTGUG00000002912	ENSTGUT00000003028	CENPF
POLR2B	4	100220604	ENSTGUG00000002929	XM_002192182	POLR2B
TAX1BP1	2	100219738	ENSTGUG00000002932	ENSTGUT00000003065	TAX1BP1
MPP3	27	100220701	ENSTGUG00000002948	ENSTGUT00000003084	MPP3
SMYD2	3	100230503	ENSTGUG00000002951	ENSTGUT00000003088	SMYD2
MAST4	Z	100229638	ENSTGUG00000002955	ENSTGUT00000003097	MAST4
PUS7	-	-	ENSTGUG00000002961	ENSTGUT00000003094	LOC100224509
FER1L4	-	-	ENSTGUG00000002991	ENSTGUT00000003121	LOC100222337
ANGEL2	3	100226720	ENSTGUG00000002995	XM_002192546	ANGEL2
RBM12	20	100231949	ENSTGUG00000003002	ENSTGUT00000003124	RBM12
HACL1	2	100232217	ENSTGUG00000003040	ENSTGUT00000003173	HACL1
MRC2	27	100227522	ENSTGUG00000003043	ENSTGUT00000003192	MRC2
RNF213	18	100221061	ENSTGUG00000003069	ENSTGUT00000003199	RNF213
MLXIPL	19	100223302	ENSTGUG00000003070	ENSTGUT00000003206	MLXIPL
ATAD3A	-	-	ENSTGUG00000003082	ENSTGUT00000003227	LOC100222621
PHF20	20	100227140	ENSTGUG00000003083	ENSTGUT00000003211	PHF20
BAZ1B	19	100220420	ENSTGUG00000003085	ENSTGUT00000003222	BAZ1B
NDRG3	-	-	ENSTGUG00000003092	ENSTGUT00000003273	LOC100231021
SLC6A14	4A	100222688	ENSTGUG00000003099	ENSTGUT00000003241	SLC6A14
SLC28A3	Z	100219080	ENSTGUG00000003104	ENSTGUT00000003257	SLC28A3
COG5	1A	100221633	ENSTGUG00000003116	ENSTGUT00000003243	COG5
INTS7	3	100230516	ENSTGUG00000003120	ENSTGUT00000003262	INTS7
DUS4L	1A	100220621	ENSTGUG00000003124	XM_002192956	DUS4L
KLHL13	4A	100229376	ENSTGUG00000003125	XM_002194307	KLHL13
SMARCAD1	4	100223558	ENSTGUG00000003127	ENSTGUT00000003264	SMARCAD1
BCAP29	1A	100217742	ENSTGUG00000003129	ENSTGUT00000003252	BCAP29
WDR44	4A	100226568	ENSTGUG00000003141	ENSTGUT00000003284	WDR44
RALGAPB	20	100224256	ENSTGUG00000003151	ENSTGUT00000003302	RALGAPB
USP40	7	100224106	ENSTGUG00000003153	ENSTGUT00000003294	USP40
DOCK11	-	-	ENSTGUG00000003165	ENSTGUT00000003354	LOC100229367
CRAMP1L	14	100221600	ENSTGUG00000003176	ENSTGUT00000003319	CRAMP1L
CHD6	20	100228986	ENSTGUG00000003179	ENSTGUT00000003357	CHD6
SLC26A3	1A	100225411	ENSTGUG00000003181	ENSTGUT00000003355	SLC26A3
HERC1	10	100218363	ENSTGUG00000003191	ENSTGUT00000003345	HERC1
IFT140	14	100222607	ENSTGUG00000003195	ENSTGUT00000003343	IFT140
SATB1	2	100217710	ENSTGUG00000003198	ENSTGUT00000003335	SATB1
DNAH17	18	100228839	ENSTGUG00000003207	ENSTGUT00000003447	DNAH17
MPO	19	100228147	ENSTGUG00000003210	ENSTGUT00000003367	LPO
HHAT	3	100220091	ENSTGUG00000003218	ENSTGUT00000003346	HHAT
TELO2	14	100219734	ENSTGUG00000003224	ENSTGUT00000003365	TELO2
DLD	1A	100230199	ENSTGUG00000003229	ENSTGUT00000003383	DLD
MINK1	-	-	ENSTGUG00000003240	ENSTGUT00000003386	LOC100217889
NRK	-	-	ENSTGUG00000003240	ENSTGUT00000003386	LOC100217889
KAT2B	2	100227387	ENSTGUG00000003246	ENSTGUT00000003404	KAT2B
LAMB1	1A	100222516	ENSTGUG00000003257	ENSTGUT00000003462	LAMB1
PAPPA	17	100232076	ENSTGUG00000003260	ENSTGUT00000003419	PAPPA
UBR2	3	100225781	ENSTGUG00000003261	ENSTGUT00000003488	UBR2
ZMIZ2	22	100232779	ENSTGUG00000003270	ENSTGUT00000003422	ZMIZ2
ANKFN1	18	100226592	ENSTGUG00000003275	-	ANKFN1
CCNF	-	-	ENSTGUG00000003290	ENSTGUT00000003459	LOC100230213
PGS1	18	100225989	ENSTGUG00000003319	ENSTGUT00000003476	PGS1
COL6A1	7	100226931	ENSTGUG00000003341	ENSTGUT00000003516	COL6A1
LRRK2	1A	100230190	ENSTGUG00000003353	ENSTGUT00000003548	LRRK2
KIAA1529	-	-	ENSTGUG00000003362	ENSTGUT00000003494	LOC100224894
CDK5RAP2	17	100224435	ENSTGUG00000003376	ENSTGUT00000003524	CDK5RAP2
EML4	3	100219108	ENSTGUG00000003388	ENSTGUT00000003564	EML4
COL27A1	-	-	ENSTGUG00000003398	ENSTGUT00000003631	LOC100218644
PLA2G4A	8	100218087	ENSTGUG00000003400	ENSTGUT00000003600	PLA2G4A
CEP78	Z	100218723	ENSTGUG00000003403	ENSTGUT00000003544	CEP78
TOP2B	2	100231174	ENSTGUG00000003405	ENSTGUT00000003653	TOP2B
MTTP	4	100232193	ENSTGUG00000003407	XM_002195079	MTTP
VPS13A	Z	100219702	ENSTGUG00000003433	ENSTGUT00000003618	VPS13A
MCM3AP	7	100219247	ENSTGUG00000003458	ENSTGUT00000003629	MCM3AP
LAMP2	4A	100222683	ENSTGUG00000003483	ENSTGUT00000003642	LAMP2
IQGAP3	25	100218311	ENSTGUG00000003501	ENSTGUT00000003753	IQGAP3
CUL4B	4A	100221731	ENSTGUG00000003508	ENSTGUT00000003698	CUL4B
TPR	8	100227718	ENSTGUG00000003515	ENSTGUT00000003745	TPR
ITCH	20	100232505	ENSTGUG00000003516	ENSTGUT00000003702	ITCH
THADA	3	100226796	ENSTGUG00000003517	ENSTGUT00000003752	THADA
TRPM8	7	100225973	ENSTGUG00000003521	ENSTGUT00000003719	TRPM8
WBSCR22	19	100226152	ENSTGUG00000003541	ENSTGUT00000003690	WBSCR22
MYPN	6	100220622	ENSTGUG00000003558	ENSTGUT00000003720	MYPN
THBS4	Z	100223523	ENSTGUG00000003565	ENSTGUT00000003749	THBS4
BANK1	-	-	ENSTGUG00000003579	ENSTGUT00000003717	LOC101233726
CEP250	-	-	ENSTGUG00000003580	ENSTGUT00000003731	-
SLC39A8	4	100217712	ENSTGUG00000003585	ENSTGUT00000003732	SLC39A8
TGFBR2	2	100220619	ENSTGUG00000003590	ENSTGUT00000003729	TGFBR2
GADL1	2	100217740	ENSTGUG00000003593	ENSTGUT00000003772	GADL1
NFKB1	4	100221542	ENSTGUG00000003595	ENSTGUT00000003769	NFKB1
MKS1	-	-	ENSTGUG00000003603	ENSTGUT00000003778	LOC100220405
PRG4	-	-	ENSTGUG00000003607	ENSTGUT00000003757	LOC100231555
HNRNPH3	6	100227444	ENSTGUG00000003609	XM_002190915	HNRNPH3
PLEKHH2	3	100223920	ENSTGUG00000003612	ENSTGUT00000003803	PLEKHH2
HMCN1	8	100228675	ENSTGUG00000003617	ENSTGUT00000003834	HMCN1
IQCA1	7	101234242	ENSTGUG00000003628	ENSTGUT00000003785	IQCA1
STT3B	2	100225468	ENSTGUG00000003632	ENSTGUT00000003794	STT3B
CMYA5	-	-	ENSTGUG00000003634	ENSTGUT00000003814	LOC100217732
GTF2IRD1	19	100217508	ENSTGUG00000003638	ENSTGUT00000003859	GTF2IRD1
WDR90	-	-	ENSTGUG00000003651	ENSTGUT00000003824	LOC100231218
COL6A3	7	100225004	ENSTGUG00000003667	ENSTGUT00000003911	COL6A3
PAPD4	Z	100230187	ENSTGUG00000003674	ENSTGUT00000003855	PAPD4
CELSR1	-	-	ENSTGUG00000003678	ENSTGUT00000003870	LOC100221214
TTC18	-	-	ENSTGUG00000003681	ENSTGUT00000003843	LOC100225490
THOC2	4A	100217886	ENSTGUG00000003682	ENSTGUT00000003858	THOC2
MANBA	4	100218699	ENSTGUG00000003687	ENSTGUT00000003852	MANBA
GMCL1	22	100219380	ENSTGUG00000003691	ENSTGUT00000003879	GMCL1
DUS1L	18	100229753	ENSTGUG00000003700	XM_002197322	DUS1L
DNA2	6	100227383	ENSTGUG00000003702	ENSTGUT00000003876	DNA2
PHF2	12	100226361	ENSTGUG00000003709	ENSTGUT00000003873	PHF2
XIAP	4A	100231359	ENSTGUG00000003713	ENSTGUT00000003867	XIAP
GTF2I	19	100227162	ENSTGUG00000003714	ENSTGUT00000003897	GTF2I
FASN	18	100226957	ENSTGUG00000003719	ENSTGUT00000004035	FASN
STAG2	4A	100228497	ENSTGUG00000003722	ENSTGUT00000003936	STAG2
CENPE	4	100232179	ENSTGUG00000003736	ENSTGUT00000003915	CENPE
TRMT1L	8	100229621	ENSTGUG00000003737	ENSTGUT00000003909	C1ORF25
CNOT10	2	100232175	ENSTGUG00000003749	XM_002198146	CNOT10
NCF1	19	101234037	ENSTGUG00000003753	ENSTGUT00000003932	NCF1
YTHDC2	-	-	ENSTGUG00000003755	ENSTGUT00000003926	LOC100224554
LRPPRC	3	100223897	ENSTGUG00000003759	ENSTGUT00000003938	LRPPRC
FAM129A	8	100221004	ENSTGUG00000003774	ENSTGUT00000003943	FAM129A
SLC3A1	3	100227754	ENSTGUG00000003806	ENSTGUT00000003978	SLC3A1
EDEM2	20	100229646	ENSTGUG00000003813	ENSTGUT00000003966	EDEM2
PREPL	3	100224865	ENSTGUG00000003832	ENSTGUT00000003989	PREPL
ALG12	1A	100228059	ENSTGUG00000003862	XM_002188299	ALG12
DDX21	6	100225471	ENSTGUG00000003865	ENSTGUT00000004014	DDX50
CRELD2	-	-	ENSTGUG00000003874	ENSTGUT00000004043	LOC100220301
SRBD1	3	100231516	ENSTGUG00000003878	ENSTGUT00000004051	SRBD1
MYH7B	20	100221026	ENSTGUG00000003883	ENSTGUT00000004409	MYH7B
NCF2	8	100223851	ENSTGUG00000003893	ENSTGUT00000004074	NCF2
GFPT1	22	100229923	ENSTGUG00000003894	ENSTGUT00000004075	GFPT1
MYBBP1A	-	-	ENSTGUG00000003923	ENSTGUT00000004083	LOC101233526
RERE	21	100226114	ENSTGUG00000003924	ENSTGUT00000004099	RERE
ANTXR1	-	-	ENSTGUG00000003929	-	-
PARP14	7	100232329	ENSTGUG00000003931	ENSTGUT00000004082	PARP14
HKDC1	6	100232212	ENSTGUG00000003932	ENSTGUT00000004090	HKDC1
PAPSS1	4	100221614	ENSTGUG00000003942	XM_002196807	PAPSS1
SPNS3	19	100217562	ENSTGUG00000003953	ENSTGUT00000004127	SPNS3
NOC2L	21	100228976	ENSTGUG00000003958	ENSTGUT00000004146	NOC2L
WDR41	Z	100225455	ENSTGUG00000003972	ENSTGUT00000004149	WDR41
SELO	1A	100229827	ENSTGUG00000003976	ENSTGUT00000004141	SELO
ANKFY1	19	100224340	ENSTGUG00000003986	ENSTGUT00000004169	ANKFY1
ABCA9	18	100223114	ENSTGUG00000003994	ENSTGUT00000004235	ABCA10
TP53BP2	3	100221962	ENSTGUG00000003997	ENSTGUT00000004170	TP53BP2
AGGF1	-	-	ENSTGUG00000004021	ENSTGUT00000004211	LOC100232197
SYTL2	-	-	ENSTGUG00000004032	ENSTGUT00000004222	LOC100231283
NVL	3	100218120	ENSTGUG00000004033	ENSTGUT00000004209	NVL
DHX9	8	100224822	ENSTGUG00000004038	ENSTGUT00000004203	DHX9
NPL	8	100219070	ENSTGUG00000004047	ENSTGUT00000004228	NPL
COL4A6	-	-	ENSTGUG00000004075	ENSTGUT00000004244	-
PKN3	-	-	ENSTGUG00000004079	ENSTGUT00000004304	LOC100231125
ATP2C1	2	100217792	ENSTGUG00000004081	ENSTGUT00000004346	ATP2C1
LBR	3	100221936	ENSTGUG00000004083	ENSTGUT00000004253	LBR
ADAR	25	100220215	ENSTGUG00000004105	ENSTGUT00000004281	ADAR
AIFM2	6	100190613	ENSTGUG00000004116	-	AIFM2
CCDC109B	4	100219749	ENSTGUG00000004134	XM_002197172	CCDC109B
COL4A5	-	-	ENSTGUG00000004144	ENSTGUT00000004437	LOC100226545
NEK11	2	100227435	ENSTGUG00000004189	ENSTGUT00000004363	NEK11
EGF	4	100218747	ENSTGUG00000004206	ENSTGUT00000004399	EGF
POT1	1A	100228967	ENSTGUG00000004218	ENSTGUT00000004413	POT1
CFH	8	100222992	ENSTGUG00000004224	ENSTGUT00000004400	CFH
LIN9	3	100218188	ENSTGUG00000004230	ENSTGUT00000004421	LIN9
CEP112	18	100224942	ENSTGUG00000004231	ENSTGUT00000004402	AXIN2
MYLK	7	100226590	ENSTGUG00000004238	ENSTGUT00000004438	MYLK
ENPEP	4	100228361	ENSTGUG00000004244	ENSTGUT00000004436	ENPEP
ASPM	8	100232605	ENSTGUG00000004249	ENSTGUT00000004434	ASPM
PRKCA	18	100219195	ENSTGUG00000004257	ENSTGUT00000004542	PRKCA
NUP188	17	100230057	ENSTGUG00000004258	ENSTGUT00000004479	NUP188
FOCAD	Z	100226390	ENSTGUG00000004262	XM_002191801	KIAA1797
NUP88	19	100221354	ENSTGUG00000004266	ENSTGUT00000004471	NUP88
EBF2	22	100221247	ENSTGUG00000004267	ENSTGUT00000004514	EBF2
ATP2C2	11	100229878	ENSTGUG00000004269	ENSTGUT00000004508	ATP2C2
ITFG3	14	100230260	ENSTGUG00000004271	ENSTGUT00000004445	ARHGDIG
ACPP	-	-	ENSTGUG00000004275	NA	LOC100219651
ZBTB41	8	100229532	ENSTGUG00000004282	ENSTGUT00000004463	ZBTB41
DNAJC13	2	100231225	ENSTGUG00000004305	ENSTGUT00000004565	DNAJC13
DENND1B	-	-	ENSTGUG00000004323	ENSTGUT00000004528	LOC100220925
ATP6AP1	-	-	ENSTGUG00000004340	ENSTGUT00000004516	LOC100225098
PTPRT	20	100231497	ENSTGUG00000004341	ENSTGUT00000004593	PTPRT
WFDC1	11	100227080	ENSTGUG00000004342	XM_002194482	WFDC1
PDIA5	7	100227507	ENSTGUG00000004344	ENSTGUT00000004533	PDIA5
SLC13A1	1A	100222185	ENSTGUG00000004349	ENSTGUT00000004570	SLC13A1
DENND4C	Z	100230179	ENSTGUG00000004350	ENSTGUT00000004566	DENND4C
DOCK5	22	100218334	ENSTGUG00000004369	ENSTGUT00000004630	DOCK5
ACAD11	2	100228363	ENSTGUG00000004398	ENSTGUT00000004598	ACAD11
NPRL3	14	100228302	ENSTGUG00000004402	ENSTGUT00000004590	C16ORF35
PTPRC	8	100228668	ENSTGUG00000004404	ENSTGUT00000004586	PTPRC
PLCG2	11	100219388	ENSTGUG00000004405	ENSTGUT00000004638	PLCG2
SLC15A2	7	100228458	ENSTGUG00000004409	ENSTGUT00000004578	SLC15A2
IARS	12	100220231	ENSTGUG00000004410	ENSTGUT00000004694	IARS
IQCB1	7	100232327	ENSTGUG00000004420	ENSTGUT00000004607	IQCB1
KIF14	8	100228732	ENSTGUG00000004442	ENSTGUT00000004623	KIF14
XDH	3	100222890	ENSTGUG00000004450	XM_002194944	XDH
CLASP1	7	100224568	ENSTGUG00000004469	ENSTGUT00000004747	CLASP1
AASS	1A	100222251	ENSTGUG00000004496	ENSTGUT00000004711	AASS
ADAM28	22	100222168	ENSTGUG00000004505	ENSTGUT00000004708	ADAM7
CLCC1	8	100220920	ENSTGUG00000004508	ENSTGUT00000004693	CLCC1
BCMO1	11	100228904	ENSTGUG00000004509	ENSTGUT00000004703	BCMO1
CCDC171	Z	100218762	ENSTGUG00000004514	ENSTGUT00000004692	NA
BPTF	18	100226942	ENSTGUG00000004518	ENSTGUT00000004701	BPTF
GPSM2	8	100218074	ENSTGUG00000004521	XM_002193324	GPSM2
PKD1L2	11	100226108	ENSTGUG00000004529	ENSTGUT00000004735	PKD1L2
KPNA2	18	100225998	ENSTGUG00000004534	ENSTGUT00000004743	KPNA2
KIAA0556	14	100229239	ENSTGUG00000004540	ENSTGUT00000004720	KIAA0556
ARHGAP40	20	100232494	ENSTGUG00000004541	ENSTGUT00000004737	ARHGAP40
PRKCD	-	-	ENSTGUG00000004544	ENSTGUT00000004762	LOC100230711
CENPC1	-	-	ENSTGUG00000004549	ENSTGUT00000004734	LOC100224522
PRPF3	25	100221159	ENSTGUG00000004552	ENSTGUT00000004765	PRPF3
ACTR5	20	100221032	ENSTGUG00000004563	XM_002189796	ACTR5
TFCP2L1	7	100230367	ENSTGUG00000004573	ENSTGUT00000004773	TFCP2L1
FREM1	Z	100229309	ENSTGUG00000004583	ENSTGUT00000004793	FREM1
CAPN14	3	100232506	ENSTGUG00000004597	ENSTGUT00000004804	CAPN14
CEP95	18	100227899	ENSTGUG00000004601	ENSTGUT00000004797	CCDC45
TMC2	2	100224551	ENSTGUG00000004612	ENSTGUT00000004835	TMC2
EPB41L5	7	100231263	ENSTGUG00000004633	ENSTGUT00000004856	EPB41L5
SLC5A12	5	100217582	ENSTGUG00000004634	ENSTGUT00000004844	SLC5A12
CPED1	1A	100225093	ENSTGUG00000004646	ENSTGUT00000004830	C7ORF58
GPR133	15	100219897	ENSTGUG00000004659	XM_002187698	GPR133
EXOSC2	17	100226326	ENSTGUG00000004697	XM_002198725	EXOSC2
CUL9	3	100223890	ENSTGUG00000004725	ENSTGUT00000004916	CUL9
SORD	10	100226453	ENSTGUG00000004734	ENSTGUT00000004942	SORD
FMR1	4A	100191006	ENSTGUG00000004735	ENSTGUT00000004939	FMR1
PLCG1	20	100220070	ENSTGUG00000004737	ENSTGUT00000004995	PLCG1
ASH2L	22	100222164	ENSTGUG00000004741	ENSTGUT00000004956	ASH2L
ERN1	18	100232717	ENSTGUG00000004752	ENSTGUT00000004966	ERN1
ULK4	2	100223526	ENSTGUG00000004756	ENSTGUT00000004963	ULK4
DUOX2	10	100218721	ENSTGUG00000004765	ENSTGUT00000005017	DUOX2
CTNNB1	2	100217813	ENSTGUG00000004786	ENSTGUT00000004994	CTNNB1
TUBGCP2	6	100230907	ENSTGUG00000004790	XM_002186606	TUBGCP2
NUBP1	-	-	ENSTGUG00000004810	ENSTGUT00000005005	LOC100231165
NUP214	17	100232127	ENSTGUG00000004822	ENSTGUT00000005082	NUP214
KIF15	2	100230188	ENSTGUG00000004823	ENSTGUT00000005077	KIF15
CFTR	1A	100222243	ENSTGUG00000004828	ENSTGUT00000005149	CFTR
TNKS	-	-	ENSTGUG00000004835	ENSTGUT00000005081	LOC100220683
CIITA	14	100223542	ENSTGUG00000004838	ENSTGUT00000005029	CIITA
UNC45B	-	-	ENSTGUG00000004851	ENSTGUT00000005070	LOC100226146
VPRBP	12	100219252	ENSTGUG00000004855	ENSTGUT00000005068	VPRBP
COL11A1	8	100228377	ENSTGUG00000004859	ENSTGUT00000005199	COL11A1
ZNF592	-	-	ENSTGUG00000004860	ENSTGUT00000005045	LOC100219699
KDM4C	Z	100219686	ENSTGUG00000004875	ENSTGUT00000005066	KDM4C
KATNB1	11	100224183	ENSTGUG00000004876	ENSTGUT00000005093	KATNB1
HLCS	-	-	ENSTGUG00000004877	ENSTGUT00000005075	-
GLDC	Z	100231195	ENSTGUG00000004885	ENSTGUT00000005126	GLDC
TGM4	2	100227373	ENSTGUG00000004894	ENSTGUT00000005138	TGM4
ZC3H7A	14	100232218	ENSTGUG00000004910	ENSTGUT00000005141	ZC3H7A
ADAP2	18	100222027	ENSTGUG00000004917	ENSTGUT00000005130	ADAP2
LIG3	19	100220473	ENSTGUG00000004932	ENSTGUT00000005188	LIG3
FAAH2	4A	100230326	ENSTGUG00000004933	ENSTGUT00000005127	FAAH2
POMT1	17	100221491	ENSTGUG00000004939	ENSTGUT00000005169	POMT1
UHRF2	Z	100223560	ENSTGUG00000004941	ENSTGUT00000005159	UHRF2
ATAD5	18	100219192	ENSTGUG00000004944	ENSTGUT00000005142	ATAD5
TTC3	1	100227441	ENSTGUG00000004945	ENSTGUT00000005133	TTC3
DHX37	15	100228567	ENSTGUG00000004953	ENSTGUT00000005174	DHX37
ASZ1	1A	100224138	ENSTGUG00000004962	ENSTGUT00000005205	ASZ1
RBM6	12	100221173	ENSTGUG00000004964	ENSTGUT00000005216	RBM6
SH3D19	4	100219670	ENSTGUG00000004966	ENSTGUT00000005158	SH3D19
SUZ12	18	100228788	ENSTGUG00000004968	ENSTGUT00000005187	SUZ12
MAP3K2	7	100219827	ENSTGUG00000004975	ENSTGUT00000005196	MAP3K2
PET112	4	100220632	ENSTGUG00000004986	ENSTGUT00000005206	PET112L
ERMP1	Z	100224535	ENSTGUG00000004990	ENSTGUT00000005202	ERMP1
LARS2	2	100231172	ENSTGUG00000005000	ENSTGUT00000005231	LARS2
RBPJL	20	100221995	ENSTGUG00000005009	ENSTGUT00000005210	RBPJL
CSTF3	5	100231989	ENSTGUG00000005010	ENSTGUT00000005253	CSTF3
KIAA1432	Z	100228335	ENSTGUG00000005013	ENSTGUT00000005223	KIAA1432
MST1R	12	100230643	ENSTGUG00000005035	ENSTGUT00000005243	MST1R
TLN2	10	100220667	ENSTGUG00000005039	ENSTGUT00000005416	TLN2
JAK2	Z	100225452	ENSTGUG00000005043	XM_002195400	JAK2
SLC30A7	8	100222628	ENSTGUG00000005045	ENSTGUT00000005260	SLC30A7
ARFIP1	4	101233019	ENSTGUG00000005047	ENSTGUT00000005262	ARFIP1
ERCC4	14	100231158	ENSTGUG00000005055	ENSTGUT00000005265	ERCC4
STK4	20	100225740	ENSTGUG00000005057	ENSTGUT00000005295	STK4
TRAIP	12	100224931	ENSTGUG00000005071	ENSTGUT00000005287	TRAIP
CDC14A	8	100222560	ENSTGUG00000005078	ENSTGUT00000005302	CDC14A
SMARCAL1	7	100230365	ENSTGUG00000005079	ENSTGUT00000005298	SMARCAL1
PSPH	19	100228134	ENSTGUG00000005086	ENSTGUT00000005296	PSPH
CETP	11	100228043	ENSTGUG00000005087	ENSTGUT00000005307	CETP
SLC6A20	2	100222574	ENSTGUG00000005106	ENSTGUT00000005353	SLC6A20
VCAM1	8	100232188	ENSTGUG00000005109	ENSTGUT00000005313	VCAM1
SETX	17	100217593	ENSTGUG00000005117	ENSTGUT00000005317	SETX
MET	1A	100227998	ENSTGUG00000005136	XM_002193399	MET
RCL1	Z	100222569	ENSTGUG00000005138	ENSTGUT00000005348	RCL1
DDX31	17	100222431	ENSTGUG00000005142	ENSTGUT00000005367	DDX31
RTCA	8	100226387	ENSTGUG00000005154	XM_002188396	RTCD1
DNAH10	15	100220888	ENSTGUG00000005172	ENSTGUT00000005375	DNAH10
COPB2	9	100231096	ENSTGUG00000005180	ENSTGUT00000005469	COPB2
DCHS2	4	100219721	ENSTGUG00000005198	ENSTGUT00000005408	DCHS2
RRN3	14	100219715	ENSTGUG00000005205	ENSTGUT00000005436	RRN3
PLRG1	4	100232226	ENSTGUG00000005216	ENSTGUT00000005440	PLRG1
TSC1	17	100228268	ENSTGUG00000005221	ENSTGUT00000005478	TSC1
POLR1B	3	100225755	ENSTGUG00000005237	ENSTGUT00000005480	POLR1B
FKBP9	2	100227427	ENSTGUG00000005249	ENSTGUT00000005474	FKBP9
FAM3B	1	100221253	ENSTGUG00000005255	ENSTGUT00000005456	FAM3B
ANK1	22	100221183	ENSTGUG00000005264	ENSTGUT00000005583	ANK1
RNF123	12	100224034	ENSTGUG00000005277	ENSTGUT00000005516	RNF123
PIK3CB	-	-	ENSTGUG00000005286	ENSTGUT00000005543	LOC100219602
HIAT1	8	100220602	ENSTGUG00000005291	ENSTGUT00000005517	HIAT1
SLC22A7	3	100222887	ENSTGUG00000005293	ENSTGUT00000005533	SLC22A7
BBS9	2	100221626	ENSTGUG00000005294	ENSTGUT00000005515	BBS9
SLC11A1	7	100229331	ENSTGUG00000005297	ENSTGUT00000005566	SLC11A1
DDX55	15	101232847	ENSTGUG00000005302	-	DDX55
FOXP2	1A	751769	ENSTGUG00000005315	NM_001048263	FOXP2
TREX1	-	-	ENSTGUG00000005323	ENSTGUT00000005534	LOC100218256
MX1	-	-	ENSTGUG00000005326	ENSTGUT00000005547	LOC100218402
KIAA0430	14	100220674	ENSTGUG00000005331	XM_002195938	KIAA0430
AGL	8	100217722	ENSTGUG00000005336	XM_002189127	AGL
DPY19L1	2	100228385	ENSTGUG00000005349	ENSTGUT00000005570	DPY19L1
NDE1	14	100217756	ENSTGUG00000005361	XM_002197893	NDE1
ASPN	12	100222091	ENSTGUG00000005362	ENSTGUT00000005589	ASPN
VIL1	7	100220725	ENSTGUG00000005367	ENSTGUT00000005648	VIL1
MYH11	14	100230210	ENSTGUG00000005378	XM_002197904	MYH11
KAT6A	22	100231871	ENSTGUG00000005382	ENSTGUT00000005637	MYST3
OGN	12	100229795	ENSTGUG00000005388	XM_002193078	OGN
C17ORF85	-	-	ENSTGUG00000005396	ENSTGUT00000005627	LOC100220414
ELMO3	-	-	ENSTGUG00000005428	ENSTGUT00000005708	LOC100190414
PDGFC	4	100217775	ENSTGUG00000005439	ENSTGUT00000005661	PDGFC
USP37	7	100220732	ENSTGUG00000005444	ENSTGUT00000005698	USP37
SMARCA2	Z	100226440	ENSTGUG00000005460	ENSTGUT00000005719	SMARCA2
PPFIA1	5	100225856	ENSTGUG00000005461	ENSTGUT00000005726	PPFIA1
ANLN	2	100217730	ENSTGUG00000005487	ENSTGUT00000005711	ANLN
DOCK4	1A	100218344	ENSTGUG00000005488	ENSTGUT00000005799	DOCK4
DPYD	8	100222559	ENSTGUG00000005495	ENSTGUT00000005768	DPYD
MSH2	3	100226839	ENSTGUG00000005502	ENSTGUT00000005767	MSH2
TGM3	-	-	ENSTGUG00000005513	ENSTGUT00000005745	LOC100224907
KANK1	Z	100008584	ENSTGUG00000005524	ENSTGUT00000005739	DMRT1
UMODL1	1	100231873	ENSTGUG00000005528	ENSTGUT00000005749	UMODL1
TGM6	20	100219158	ENSTGUG00000005536	ENSTGUT00000005792	TGM6
ADAMTS13	17	100226372	ENSTGUG00000005547	ENSTGUT00000005776	ADAMTS13
ABCC1	14	100227445	ENSTGUG00000005548	ENSTGUT00000005888	ABCC1
DOCK8	Z	100225500	ENSTGUG00000005550	ENSTGUT00000005842	DOCK8
PTBP2	8	100219685	ENSTGUG00000005558	ENSTGUT00000005794	PTBP2
RXFP1	4	100222591	ENSTGUG00000005573	ENSTGUT00000005835	RXFP1
TTLL4	7	100225583	ENSTGUG00000005577	ENSTGUT00000005807	TTLL4
EPB42	20	100231647	ENSTGUG00000005581	ENSTGUT00000005817	EPB42
ADAMTSL2	17	100227241	ENSTGUG00000005609	ENSTGUT00000005849	ADAMTSL2
NME8	2	100231197	ENSTGUG00000005610	ENSTGUT00000005838	TXNDC3
PNPLA8	1A	100229888	ENSTGUG00000005617	ENSTGUT00000005841	PNPLA8
UBASH3A	1	100232828	ENSTGUG00000005618	XM_002189332	UBASH3A
RLTPR	11	100218338	ENSTGUG00000005624	ENSTGUT00000005873	RLTPR
ETFDH	4	100232222	ENSTGUG00000005625	ENSTGUT00000005867	ETFDH
SFRP4	2	100228338	ENSTGUG00000005627	ENSTGUT00000005844	SFRP4
ZNFX1	-	-	ENSTGUG00000005628	ENSTGUT00000005859	LOC100225734
SLC44A3	8	100231232	ENSTGUG00000005629	ENSTGUT00000005858	SLC44A3
STARD3NL	2	100229251	ENSTGUG00000005634	ENSTGUT00000005865	STARD3NL
DDX27	20	100222868	ENSTGUG00000005649	ENSTGUT00000005897	DDX27
ITIH3	12	100227823	ENSTGUG00000005650	ENSTGUT00000005939	ITIH1
MLH1	2	100232198	ENSTGUG00000005654	ENSTGUT00000005906	MLH1
HIP1R	15	100231441	ENSTGUG00000005664	ENSTGUT00000005886	CCDC62
UGGT1	9	100221505	ENSTGUG00000005668	ENSTGUT00000005946	UGGT1
ABCC6	-	-	ENSTGUG00000005678	ENSTGUT00000005974	LOC100224564
VAV2	17	100217604	ENSTGUG00000005682	ENSTGUT00000005951	VAV2
AARS	11	100218017	ENSTGUG00000005683	ENSTGUT00000005948	AARS
TRANK1	2	100220662	ENSTGUG00000005694	ENSTGUT00000005910	TRANK1
ADAL	-	-	ENSTGUG00000005700	ENSTGUT00000005938	LOC100218714
CAT	5	100223841	ENSTGUG00000005716	ENSTGUT00000005966	CAT
NEK4	12	100222015	ENSTGUG00000005727	ENSTGUT00000005964	NEK4
ABCA4	8	100217716	ENSTGUG00000005732	ENSTGUT00000006042	ABCA4
WDR81	19	100224268	ENSTGUG00000005737	ENSTGUT00000005958	SERPINF2
MMRN2	6	100230900	ENSTGUG00000005738	ENSTGUT00000005953	MMRN2
NOMO1	14	100224521	ENSTGUG00000005760	XM_002198204	NOMO3
PLEKHG4	-	-	ENSTGUG00000005770	ENSTGUT00000006000	LOC100231479
GNL3	12	100231668	ENSTGUG00000005774	ENSTGUT00000006012	GNL3
FADS3	-	-	ENSTGUG00000005777	ENSTGUT00000005996	LOC100228631
MYOCD	-	-	ENSTGUG00000005789	ENSTGUT00000006043	LOC100221720
CBS	1	100222166	ENSTGUG00000005790	ENSTGUT00000006041	CBS
PBRM1	12	100227832	ENSTGUG00000005797	ENSTGUT00000006106	PBRM1
FHOD1	11	100225720	ENSTGUG00000005820	ENSTGUT00000006078	FHOD1
PAK2	9	100229114	ENSTGUG00000005832	ENSTGUT00000006076	PAK2
GLB1L	-	-	ENSTGUG00000005849	ENSTGUT00000006138	LOC100219768
ADAMTS20	1A	100221192	ENSTGUG00000005861	ENSTGUT00000006140	ADAMTS20
DZANK1	3	100224851	ENSTGUG00000005864	ENSTGUT00000006108	DZANK1
MYH3	18	100226551	ENSTGUG00000005878	ENSTGUT00000006121	MYH3
TSR1	19	100231960	ENSTGUG00000005883	ENSTGUT00000006117	TSR1
PAXIP1	-	-	ENSTGUG00000005887	ENSTGUT00000006124	LOC100190116
ATRX	4A	100229394	ENSTGUG00000005896	ENSTGUT00000006171	ATRX
UTP15	Z	100227083	ENSTGUG00000005903	XM_002187140	UTP15
NUP153	2	100232758	ENSTGUG00000005917	ENSTGUT00000006168	NUP153
CNOT1	11	100224758	ENSTGUG00000005919	ENSTGUT00000006175	CNOT1
ARHGEF28	Z	100224186	ENSTGUG00000005929	ENSTGUT00000006164	RGNEF
IRAK4	1A	100227974	ENSTGUG00000005932	ENSTGUT00000006163	IRAK4
TLL1	-	-	ENSTGUG00000005951	ENSTGUT00000006224	LOC100219717
RRBP1	3	100225821	ENSTGUG00000005958	ENSTGUT00000006218	RRBP1
CHAT	6	100231848	ENSTGUG00000005959	XM_002190917	CHAT
TRPM2	9	100219588	ENSTGUG00000005963	ENSTGUT00000006242	TRPM2
COG7	14	100223538	ENSTGUG00000005968	ENSTGUT00000006217	COG7
ZNF335	20	100219079	ENSTGUG00000005969	ENSTGUT00000006229	ZNF335
KDM2A	5	100230512	ENSTGUG00000005980	ENSTGUT00000006232	KDM2A
ATP7A	4A	100217932	ENSTGUG00000005981	ENSTGUT00000006271	ATP7A
GGA2	14	100217744	ENSTGUG00000005997	ENSTGUT00000006235	GGA2
KDM2B	15	100218907	ENSTGUG00000006001	ENSTGUT00000006255	KDM2B
ANO6	1A	100227071	ENSTGUG00000006024	ENSTGUT00000006289	ANO6
SPAG5	19	100228180	ENSTGUG00000006042	ENSTGUT00000006268	PIGS
KDM6A	1	100231869	ENSTGUG00000006075	ENSTGUT00000006361	KDM6A
HMGCR	Z	100228972	ENSTGUG00000006083	XM_002187691	HMGCR
SCAF11	1A	100218397	ENSTGUG00000006091	ENSTGUT00000006325	SFRS2IP
PLK1	14	100221581	ENSTGUG00000006112	ENSTGUT00000006353	PLK1
BRDT	8	100227358	ENSTGUG00000006116	ENSTGUT00000006344	BRDT
TGFBR3	8	100218701	ENSTGUG00000006121	ENSTGUT00000006370	TGFBR3
FARP2	9	100221501	ENSTGUG00000006134	ENSTGUT00000006381	FARP2
COL4A3BP	Z	100223133	ENSTGUG00000006135	ENSTGUT00000006399	COL4A3BP
EFHC2	1	100226100	ENSTGUG00000006145	ENSTGUT00000006388	EFHC2
SLC38A4	1A	100231892	ENSTGUG00000006154	XM_002196751	SLC38A4
DYDC1	6	100229830	ENSTGUG00000006165	ENSTGUT00000006389	DYDC1
MAT1A	6	100222200	ENSTGUG00000006167	XM_002194308	MAT1A
HFM1	8	100222554	ENSTGUG00000006172	ENSTGUT00000006411	HFM1
FUK	11	100228545	ENSTGUG00000006176	ENSTGUT00000006443	FUK
NEK8	19	100229959	ENSTGUG00000006190	ENSTGUT00000006426	NEK8
ZNF326	8	100232192	ENSTGUG00000006205	ENSTGUT00000006446	ZNF326
PLCB4	3	100221959	ENSTGUG00000006214	XM_002199157	PLCB4
FLOT2	19	100218501	ENSTGUG00000006221	ENSTGUT00000006478	FLOT2
POC5	Z	100221206	ENSTGUG00000006224	ENSTGUT00000006453	POC5
LRIG3	1A	100229411	ENSTGUG00000006227	ENSTGUT00000006479	LRIG3
CCBL2	8	100223564	ENSTGUG00000006236	ENSTGUT00000006481	CCBL2
PDPR	11	100222798	ENSTGUG00000006237	ENSTGUT00000006496	PDPR
GALNT7	4	100223249	ENSTGUG00000006243	ENSTGUT00000006490	GALNT7
ARHGAP17	14	100226051	ENSTGUG00000006254	ENSTGUT00000006511	ARHGAP17
MAOA	1	100221249	ENSTGUG00000006274	ENSTGUT00000006603	MAOA
PASK	9	100225404	ENSTGUG00000006279	ENSTGUT00000006513	PASK
CEP44	4	100232786	ENSTGUG00000006297	ENSTGUT00000006536	KIAA1712
SNAPC4	17	100222127	ENSTGUG00000006303	ENSTGUT00000006542	SNAPC4
MON2	1A	100232409	ENSTGUG00000006318	ENSTGUT00000006582	MON2
KNTC1	15	100224717	ENSTGUG00000006320	ENSTGUT00000006615	KNTC1
TRAF7	14	100221244	ENSTGUG00000006321	ENSTGUT00000006581	TRAF7
TMEM38B	-	-	ENSTGUG00000006336	ENSTGUT00000006577	LOC100227082
SH3GLB1	8	100227417	ENSTGUG00000006338	ENSTGUT00000006592	SH3GLB1
CDKAL1	2	100219317	ENSTGUG00000006350	ENSTGUT00000006595	CDKAL1
NEDD4	10	100223530	ENSTGUG00000006360	ENSTGUT00000006655	NEDD4
TMEM5	1A	100218010	ENSTGUG00000006370	ENSTGUT00000006607	TMEM5
WDR17	4	100227021	ENSTGUG00000006388	ENSTGUT00000006650	WDR17
RAD9B	15	100221795	ENSTGUG00000006398	ENSTGUT00000006629	RAD9B
DNMT3B	20	100218113	ENSTGUG00000006412	ENSTGUT00000006677	DNMT3B
POLR3A	6	100232803	ENSTGUG00000006423	XM_002195440	POLR3A
CYR61	8	100230216	ENSTGUG00000006428	ENSTGUT00000006675	CYR61
PRTG	10	100229264	ENSTGUG00000006429	ENSTGUT00000006693	PRTG
FERMT1	3	100228725	ENSTGUG00000006448	ENSTGUT00000006709	FERMT1
WDR63	8	100227073	ENSTGUG00000006462	ENSTGUT00000006717	WDR63
SEMA3F	12	100224098	ENSTGUG00000006464	ENSTGUT00000006738	SEMA3F
SLC12A3	11	100222851	ENSTGUG00000006476	ENSTGUT00000006772	SLC12A3
ODZ1	4	100229813	ENSTGUG00000006481	ENSTGUT00000006776	ODZ1
MCOLN3	8	100218399	ENSTGUG00000006482	ENSTGUT00000006743	MCOLN3
MEGF10	Z	100222180	ENSTGUG00000006496	XM_002188758	MEGF10
SLC6A4	19	100229068	ENSTGUG00000006501	ENSTGUT00000006777	SLC6A4
SSX2IP	8	100222235	ENSTGUG00000006524	ENSTGUT00000006784	SSX2IP
UNC13C	10	100231238	ENSTGUG00000006535	ENSTGUT00000006855	UNC13C
ITGB6	7	100226511	ENSTGUG00000006539	ENSTGUT00000006850	ITGB6
WWC2	4	100220286	ENSTGUG00000006543	ENSTGUT00000006810	WWC2
BBS2	11	100232366	ENSTGUG00000006547	XM_002189737	BBS2
ATP9B	2	100224155	ENSTGUG00000006549	ENSTGUT00000006866	ATP9B
ILKAP	9	100224389	ENSTGUG00000006550	ENSTGUT00000006808	ILKAP
C5	17	100227865	ENSTGUG00000006567	ENSTGUT00000006844	C5
KLHL30	9	100223399	ENSTGUG00000006568	ENSTGUT00000006814	KLHL30
LTF	-	-	ENSTGUG00000006576	ENSTGUT00000006856	LOC100231086
SRPRB	-	-	ENSTGUG00000006576	ENSTGUT00000006856	LOC100231086
LEMD3	1A	100220793	ENSTGUG00000006588	ENSTGUT00000006845	LEMD3
TRAPPC11	4	100221248	ENSTGUG00000006590	ENSTGUT00000006891	C4ORF41
CNTRL	17	100231706	ENSTGUG00000006602	ENSTGUT00000006903	CNTRL
MUM1	-	-	ENSTGUG00000006609	ENSTGUT00000006869	LOC100219092
USP4	12	100228772	ENSTGUG00000006633	ENSTGUT00000006950	USP4
DRP2	4A	100222379	ENSTGUG00000006639	ENSTGUT00000006963	DRP2
TPX2	20	100230610	ENSTGUG00000006640	ENSTGUT00000006923	TPX2
BCOR	1	100224164	ENSTGUG00000006646	ENSTGUT00000006912	BCOR
GRIP1	1A	100219916	ENSTGUG00000006648	ENSTGUT00000006939	GRIP1
CTDP1	2	100222208	ENSTGUG00000006649	ENSTGUT00000006911	CTDP1
RYK	9	100222452	ENSTGUG00000006671	ENSTGUT00000006931	RYK
GSN	17	100222132	ENSTGUG00000006681	ENSTGUT00000006984	GSN
RECK	2	100224208	ENSTGUG00000006692	ENSTGUT00000006974	RECK
CCDC111	4	100219377	ENSTGUG00000006701	ENSTGUT00000006959	CCDC111
CENPI	4A	100219513	ENSTGUG00000006715	ENSTGUT00000006998	CENPI
ACSL1	4	100228952	ENSTGUG00000006718	ENSTGUT00000007003	ACSL1
IGF2BP2	9	100226331	ENSTGUG00000006719	ENSTGUT00000006990	IGF2BP2
PLAU	6	100228975	ENSTGUG00000006730	ENSTGUT00000006996	PLAU
FANCD2	12	100223027	ENSTGUG00000006733	ENSTGUT00000007019	FANCD2
MDM1	1A	100230456	ENSTGUG00000006738	ENSTGUT00000006992	MDM1
MBTPS1	11	100232413	ENSTGUG00000006740	ENSTGUT00000007043	MBTPS1
ANO9	5	100226751	ENSTGUG00000006753	ENSTGUT00000007025	ANO9
TRMT2B	4A	100231999	ENSTGUG00000006755	ENSTGUT00000007033	TRMT2B
NUP107	1A	100231466	ENSTGUG00000006761	ENSTGUT00000007083	NUP107
TPRXL	-	-	ENSTGUG00000006778	ENSTGUT00000007069	LOC100227069
DKC1	4A	100226242	ENSTGUG00000006781	ENSTGUT00000007064	DKC1
CYBB	-	-	ENSTGUG00000006788	NA	LOC100225149
FANCL	3	100190760	ENSTGUG00000006799	ENSTGUT00000007093	FANCL
SLC9A3	-	-	ENSTGUG00000006804	ENSTGUT00000007109	LOC100223153
GIPC2	8	100221246	ENSTGUG00000006817	XM_002188073	GIPC2
LMF1	-	-	ENSTGUG00000006834	ENSTGUT00000007095	-
TMOD3	10	100228347	ENSTGUG00000006847	ENSTGUT00000007147	TMOD3
CXORF30	-	-	ENSTGUG00000006885	ENSTGUT00000007148	LOC100230784
DMD	1	100228890	ENSTGUG00000006887	ENSTGUT00000007279	DMD
FAM149A	4	100231831	ENSTGUG00000006897	ENSTGUT00000007187	FAM149A
ZSWIM8	6	100232733	ENSTGUG00000006902	ENSTGUT00000007194	KIAA0913
SART3	15	100229481	ENSTGUG00000006905	ENSTGUT00000007204	SART3
PNPT1	3	100223873	ENSTGUG00000006908	ENSTGUT00000007228	PNPT1
CTNS	19	100223329	ENSTGUG00000006919	ENSTGUT00000007202	CTNS
SLC12A7	-	-	ENSTGUG00000006931	ENSTGUT00000007325	LOC100220276
SMEK2	3	100218101	ENSTGUG00000006962	ENSTGUT00000007242	SMEK2
AP4E1	10	100218760	ENSTGUG00000006963	ENSTGUT00000007258	AP4E1
PLA2G15	11	100228600	ENSTGUG00000006969	ENSTGUT00000007252	PLA2G15
HELZ2	20	100232554	ENSTGUG00000006981	ENSTGUT00000007264	HELZ2
ESRP2	11	100224706	ENSTGUG00000006986	ENSTGUT00000007273	ESRP2
FAT1	4	100231872	ENSTGUG00000006987	ENSTGUT00000007294	FAT1
TAF1	4A	100221321	ENSTGUG00000006988	ENSTGUT00000007295	TAF1
MYRFL	1A	100222786	ENSTGUG00000007004	ENSTGUT00000007285	C12ORF28
CRB2	17	100225035	ENSTGUG00000007009	ENSTGUT00000007289	CRB2
TRPV3	19	100227198	ENSTGUG00000007015	ENSTGUT00000007313	SPATA22
GK	1	100232763	ENSTGUG00000007017	ENSTGUT00000007346	GK
COBLL1	7	100227497	ENSTGUG00000007022	ENSTGUT00000007300	COBLL1
DMXL2	10	100232254	ENSTGUG00000007026	ENSTGUT00000007336	DMXL2
ITGB1BP2	-	-	ENSTGUG00000007031	ENSTGUT00000007318	LOC100230944
RTEL1	20	100223934	ENSTGUG00000007046	ENSTGUT00000007366	RTEL1
DPEP2	11	100220796	ENSTGUG00000007049	ENSTGUT00000007345	DPEP2
PTPRB	1A	100229462	ENSTGUG00000007051	ENSTGUT00000007396	PTPRB
NFX1	-	-	ENSTGUG00000007055	ENSTGUT00000007347	LOC100228006
PIF1	-	-	ENSTGUG00000007063	ENSTGUT00000007341	LOC100218333
MTIF2	3	100227733	ENSTGUG00000007064	ENSTGUT00000007357	MTIF2
ACACB	15	100222747	ENSTGUG00000007071	ENSTGUT00000007520	ACACB
SLC12A4	11	100230397	ENSTGUG00000007074	ENSTGUT00000007500	LCAT
NLE1	19	100222393	ENSTGUG00000007088	ENSTGUT00000007383	NLE1
WDR65	8	100225077	ENSTGUG00000007089	ENSTGUT00000007365	WDR65
MSH3	Z	100220355	ENSTGUG00000007102	ENSTGUT00000007380	MSH3
POLA1	1	100227956	ENSTGUG00000007103	ENSTGUT00000007433	POLA1
TNS3	2	100230908	ENSTGUG00000007104	ENSTGUT00000007411	TNS3
PCM1	4	100232781	ENSTGUG00000007108	ENSTGUT00000007407	PCM1
TOP3A	14	100224117	ENSTGUG00000007114	ENSTGUT00000007442	TOP3A
EML6	3	100230511	ENSTGUG00000007118	ENSTGUT00000007460	EML6
FRMPD1	Z	100222174	ENSTGUG00000007140	ENSTGUT00000007418	FRMPD1
ADCY1	2	100226080	ENSTGUG00000007142	ENSTGUT00000007452	ADCY1
STAG1	9	100217609	ENSTGUG00000007143	ENSTGUT00000007509	STAG1
GPR144	17	100220133	ENSTGUG00000007153	ENSTGUT00000007443	GPR144
HELLS	6	100231786	ENSTGUG00000007157	XM_002197618	HELLS
CDC20	8	100227976	ENSTGUG00000007159	XM_002190888	CDC20
SLC12A1	10	100228327	ENSTGUG00000007163	ENSTGUT00000007487	SLC12A1
POLR1E	Z	100223184	ENSTGUG00000007169	ENSTGUT00000007466	POLR1E
SLC7A2	4	100227076	ENSTGUG00000007182	ENSTGUT00000007490	SLC7A2
SZT2	8	100220280	ENSTGUG00000007204	ENSTGUT00000007499	KIAA0467
ZFC3H1	1A	100221825	ENSTGUG00000007206	ENSTGUT00000007525	ZFC3H1
FBN1	10	100225445	ENSTGUG00000007208	ENSTGUT00000007494	FBN1
SLC6A2	11	100231425	ENSTGUG00000007218	ENSTGUT00000007603	SLC6A2
CEP152	10	100229259	ENSTGUG00000007222	ENSTGUT00000007511	CEP152
DNAH12	12	100218248	ENSTGUG00000007230	ENSTGUT00000007578	DNHD2
PSME4	3	100225812	ENSTGUG00000007232	ENSTGUT00000007542	PSME4
MYO15A	14	100226098	ENSTGUG00000007234	ENSTGUT00000007530	MYO15A
IL2RG	4A	100226174	ENSTGUG00000007242	ENSTGUT00000007537	IL2RG
MYO1H	15	100219871	ENSTGUG00000007247	ENSTGUT00000007605	MYO1H
MELK	Z	100219328	ENSTGUG00000007250	ENSTGUT00000007544	MELK
ERLEC1	3	100232562	ENSTGUG00000007266	XM_002197078	ERLEC1
MYO10	2	100222816	ENSTGUG00000007271	ENSTGUT00000007652	MYO10
PLCB2	5	100229635	ENSTGUG00000007275	ENSTGUT00000007571	PLCB2
TTC21B	7	100229378	ENSTGUG00000007307	ENSTGUT00000007646	TTC21B
PIK3AP1	6	100230880	ENSTGUG00000007322	ENSTGUT00000007660	PIK3AP1
MMP2	11	100228546	ENSTGUG00000007337	XM_002192669	MMP2
BUB1	3	100227797	ENSTGUG00000007339	ENSTGUT00000007651	BUB1
RAD51	5	100219121	ENSTGUG00000007357	ENSTGUT00000007672	RAD51
SQRDL	10	100220597	ENSTGUG00000007375	XM_002196854	SQRDL
PXDNL	-	-	ENSTGUG00000007380	ENSTGUT00000007696	LOC100220938
FLNB	12	100230709	ENSTGUG00000007383	ENSTGUT00000007745	FLNB
TEX14	19	100219473	ENSTGUG00000007388	ENSTGUT00000007688	TEX14
AKTIP	11	100225673	ENSTGUG00000007406	ENSTGUT00000007719	AKTIP
SPPL2A	10	100231183	ENSTGUG00000007425	ENSTGUT00000007733	SPPL2A
RBL2	11	100230395	ENSTGUG00000007426	ENSTGUT00000007770	RBL2
RALGPS1	17	100228808	ENSTGUG00000007428	ENSTGUT00000007773	RALGPS1
TRIM37	19	100225193	ENSTGUG00000007430	ENSTGUT00000007776	TRIM37
MBTPS2	1	100221191	ENSTGUG00000007431	ENSTGUT00000007741	MBTPS2
AASDH	4	100227111	ENSTGUG00000007433	ENSTGUT00000007735	AASDH
TRPM7	10	100228325	ENSTGUG00000007440	ENSTGUT00000007791	TRPM7
TRIO	2	100227610	ENSTGUG00000007442	ENSTGUT00000007778	TRIO
CEP135	4	100225073	ENSTGUG00000007448	ENSTGUT00000007755	CEP135
COL20A1	20	100221912	ENSTGUG00000007458	ENSTGUT00000007807	COL20A1
GAS7	18	100224654	ENSTGUG00000007465	ENSTGUT00000007802	GAS7
SCN2A	7	100221646	ENSTGUG00000007470	ENSTGUT00000007847	SCN2A
CHD9	11	100222800	ENSTGUG00000007476	ENSTGUT00000007803	CHD9
GARNL3	-	-	ENSTGUG00000007497	ENSTGUT00000007824	LOC100223003
LRCH2	4A	100226239	ENSTGUG00000007498	ENSTGUT00000007794	LRCH2
DHX40	19	100231023	ENSTGUG00000007512	XM_002196430	DHX40
NAV3	1A	100229468	ENSTGUG00000007519	ENSTGUT00000007868	NAV3
MYO7B	9	100226327	ENSTGUG00000007532	ENSTGUT00000007924	MYO7B
XRN2	3	100225776	ENSTGUG00000007535	ENSTGUT00000007890	XRN2
GABPB1	10	100227431	ENSTGUG00000007536	XM_002198877	GABPB1
KDR	4	100231879	ENSTGUG00000007557	ENSTGUT00000007986	KDR
B3GNTL1	18	100232353	ENSTGUG00000007571	ENSTGUT00000007881	B3GNTL1
NUP160	5	100231566	ENSTGUG00000007581	ENSTGUT00000007930	NUP160
TBCD	18	100229311	ENSTGUG00000007585	ENSTGUT00000007933	TBCD
RALGAPA2	3	100227729	ENSTGUG00000007590	ENSTGUT00000007929	RALGAPA2
GATM	-	-	ENSTGUG00000007597	ENSTGUT00000007922	LOC100224553
MAP3K15	1	100219311	ENSTGUG00000007599	ENSTGUT00000007953	MAP3K15
MYO18B	15	100228552	ENSTGUG00000007609	ENSTGUT00000007936	MYO18B
VMP1	19	100231922	ENSTGUG00000007616	XM_002199089	TMEM49
ABCB11	7	100232273	ENSTGUG00000007617	ENSTGUT00000007957	ABCB11
COL9A3	20	100221007	ENSTGUG00000007624	ENSTGUT00000007974	COL9A3
KPNA7	-	-	ENSTGUG00000007626	ENSTGUT00000007939	LOC100223221
COL7A1	-	-	ENSTGUG00000007644	ENSTGUT00000008072	-
KIF2C	-	-	ENSTGUG00000007650	ENSTGUT00000008000	LOC100232764
RNF216	14	100232818	ENSTGUG00000007658	ENSTGUT00000007971	RNF216
SEC31B	6	100218409	ENSTGUG00000007660	ENSTGUT00000007976	SEC31B
FSD2	10	100217766	ENSTGUG00000007666	ENSTGUT00000007975	FSD2
OTOGL	1A	100218928	ENSTGUG00000007680	ENSTGUT00000008022	OTOGL
KIT	4	100221238	ENSTGUG00000007686	ENSTGUT00000008060	KIT
PTPRQ	1A	100231403	ENSTGUG00000007720	ENSTGUT00000008056	PTPRQ
INTS2	19	100220409	ENSTGUG00000007739	ENSTGUT00000008073	INTS2
ADCY2	2	100223820	ENSTGUG00000007740	ENSTGUT00000008077	ADCY2
LAMA5	20	100223855	ENSTGUG00000007752	ENSTGUT00000008126	LAMA5
PAX3	9	100222498	ENSTGUG00000007761	ENSTGUT00000008085	PAX3
BRIP1	19	100217494	ENSTGUG00000007767	ENSTGUT00000008109	BRIP1
SCML2	1	100228898	ENSTGUG00000007781	ENSTGUT00000008100	SCML2
MFSD11	18	100217885	ENSTGUG00000007785	ENSTGUT00000008106	MFSD11
DNAH8	3	100222542	ENSTGUG00000007787	ENSTGUT00000008113	DNAH8
NSUN2	2	100223811	ENSTGUG00000007789	ENSTGUT00000008130	NSUN2
CYP3A7	-	-	ENSTGUG00000007790	ENSTGUT00000008218	LOC100226034
ADAMTSL3	10	100226484	ENSTGUG00000007800	ENSTGUT00000008156	ADAMTSL3
ACSF3	11	100226659	ENSTGUG00000007811	ENSTGUT00000008137	ACSF3
ALOX5	-	-	ENSTGUG00000007818	ENSTGUT00000008173	LOC100231888
MYH7	-	-	ENSTGUG00000007833	ENSTGUT00000008162	LOC100230474
FIP1L1	4	100223225	ENSTGUG00000007834	ENSTGUT00000008159	FIP1L1
METTL25	1A	100222834	ENSTGUG00000007841	ENSTGUT00000008170	C12ORF26
SPG7	11	100218004	ENSTGUG00000007843	ENSTGUT00000008190	SPG7
EFTUD1	10	100231252	ENSTGUG00000007850	ENSTGUT00000008191	EFTUD1
MDGA1	3	100219729	ENSTGUG00000007851	ENSTGUT00000008195	MDGA1
ABCA13	2	100221853	ENSTGUG00000007870	ENSTGUT00000008222	ABCA13
ZFAND4	6	100218369	ENSTGUG00000007872	ENSTGUT00000008202	ZFAND4
TMC3	10	100224485	ENSTGUG00000007877	ENSTGUT00000008221	TMC3
AARS2	3	100231217	ENSTGUG00000007880	ENSTGUT00000008234	AARS2
FAM21A	-	-	ENSTGUG00000007886	ENSTGUT00000008231	LOC100223253
WDFY1	9	100232031	ENSTGUG00000007912	ENSTGUT00000008261	WDFY1
FTSJD2	3	100221592	ENSTGUG00000007924	ENSTGUT00000008266	FTSJD2
ANXA8	-	-	ENSTGUG00000007926	ENSTGUT00000008335	LOC100227999
IL16	10	100231177	ENSTGUG00000007932	ENSTGUT00000008254	IL16
CWH43	4	100229857	ENSTGUG00000007956	ENSTGUT00000008289	CWH43
CEP290	1A	100223779	ENSTGUG00000007963	ENSTGUT00000008350	CEP290
COBL	2	100217962	ENSTGUG00000007981	ENSTGUT00000008314	COBL
FHOD3	-	-	ENSTGUG00000007999	ENSTGUT00000008340	LOC100221451
SLMO2	20	100221975	ENSTGUG00000008014	ENSTGUT00000008356	SLMO2
CARD11	14	100232755	ENSTGUG00000008023	ENSTGUT00000008372	CARD11
SBF2	5	100222933	ENSTGUG00000008025	ENSTGUT00000008435	SBF2
MCM2	12	100220224	ENSTGUG00000008031	ENSTGUT00000008368	MCM2
DOCK10	9	100223411	ENSTGUG00000008037	ENSTGUT00000008458	DOCK10
MYO3B	7	100218885	ENSTGUG00000008038	ENSTGUT00000008381	MYO3B
FAH	10	100225499	ENSTGUG00000008046	XM_002197417	FAH
ACACA	-	-	ENSTGUG00000008074	ENSTGUT00000008570	LOC100225257
BRAT1	14	100227055	ENSTGUG00000008077	ENSTGUT00000008433	C7ORF27
FRMPD2	6	100221780	ENSTGUG00000008093	ENSTGUT00000008430	FRMPD2
TTYH3	14	101233944	ENSTGUG00000008112	ENSTGUT00000008451	TTYH3
EVPL	18	100229356	ENSTGUG00000008114	ENSTGUT00000008470	EVPL
NOC4L	15	100222810	ENSTGUG00000008115	ENSTGUT00000008461	NOC4L
GORASP2	7	100220731	ENSTGUG00000008120	XM_002198554	GORASP2
TICRR	10	100230165	ENSTGUG00000008125	ENSTGUT00000008460	C15ORF42
MOSPD2	1	100230840	ENSTGUG00000008126	ENSTGUT00000008475	MOSPD2
WWP2	11	100230386	ENSTGUG00000008128	ENSTGUT00000008503	WWP2
MOCOS	2	100221503	ENSTGUG00000008151	ENSTGUT00000008489	MOCOS
POLG	10	100228317	ENSTGUG00000008156	ENSTGUT00000008531	POLG
COL4A3	9	100221489	ENSTGUG00000008177	ENSTGUT00000008551	COL4A3
CHFR	15	100218946	ENSTGUG00000008181	ENSTGUT00000008549	CHFR
MAD1L1	14	100231865	ENSTGUG00000008186	ENSTGUT00000008538	MAD1L1
CORIN	4	100231807	ENSTGUG00000008187	ENSTGUT00000008566	CORIN
DHX38	11	100226606	ENSTGUG00000008196	ENSTGUT00000008590	DHX38
FANCI	10	100229223	ENSTGUG00000008198	ENSTGUT00000008593	FANCI
DCAF17	7	100224609	ENSTGUG00000008201	ENSTGUT00000008554	DCAF17
ERCC6	6	100220862	ENSTGUG00000008216	ENSTGUT00000008575	ERCC6
CCDC37	12	100220211	ENSTGUG00000008217	ENSTGUT00000008560	CCDC37
UROC1	12	100229777	ENSTGUG00000008227	ENSTGUT00000008591	UROC1
RAD54L	8	100227059	ENSTGUG00000008233	ENSTGUT00000008595	RAD54L
ATP10D	4	100228886	ENSTGUG00000008235	ENSTGUT00000008627	ATP10D
SYNRG	19	100219496	ENSTGUG00000008265	ENSTGUT00000008637	SYNRG
UNC13D	18	100227523	ENSTGUG00000008268	ENSTGUT00000008613	UNC13D
SCUBE2	5	100219148	ENSTGUG00000008276	ENSTGUT00000008650	SCUBE2
INTS1	14	100223218	ENSTGUG00000008283	ENSTGUT00000008667	INTS1
PLXNC1	1A	100228252	ENSTGUG00000008290	ENSTGUT00000008649	PLXNC1
GABRB1	4	100220274	ENSTGUG00000008295	-	GABRB1
ACAN	10	100229255	ENSTGUG00000008302	ENSTGUT00000008671	ACAN
XPC	12	100218306	ENSTGUG00000008307	ENSTGUT00000008663	XPC
TRIP12	9	100221452	ENSTGUG00000008316	ENSTGUT00000008703	TRIP12
FAAH	-	-	ENSTGUG00000008323	ENSTGUT00000008689	LOC100230788
PHLPP2	11	100220847	ENSTGUG00000008329	ENSTGUT00000008706	PHLPP2
ITGB4	18	100231330	ENSTGUG00000008343	ENSTGUT00000008763	ITGB4
CYP2W1	-	-	ENSTGUG00000008352	ENSTGUT00000008695	LOC100224214
SLC6A18	2	100220507	ENSTGUG00000008357	XM_002187645	SLC6A18
NR2C1	1A	100217586	ENSTGUG00000008363	XM_002188124	NR2C1
KIF20B	6	100217953	ENSTGUG00000008375	ENSTGUT00000008724	KIF20B
AGBL1	10	100224531	ENSTGUG00000008390	ENSTGUT00000008742	AGBL1
FGD6	1A	100223489	ENSTGUG00000008398	ENSTGUT00000008757	FGD6
AKAP13	10	100231227	ENSTGUG00000008429	ENSTGUT00000008774	AKAP13
COPB1	5	100221896	ENSTGUG00000008435	ENSTGUT00000008785	COPB1
AHCTF1	3	100231213	ENSTGUG00000008437	XM_002189029	AHCTF1
GUF1	4	100225130	ENSTGUG00000008453	ENSTGUT00000008801	GUF1
TMEM231	11	100221770	ENSTGUG00000008461	ENSTGUT00000008808	TMEM231
SHROOM2	1	100220835	ENSTGUG00000008467	ENSTGUT00000008828	SHROOM2
SUN1	14	100227952	ENSTGUG00000008468	ENSTGUT00000008825	SUN1
ATP8A1	4	100228586	ENSTGUG00000008483	ENSTGUT00000008927	ATP8A1
HEATR2	14	100225063	ENSTGUG00000008484	ENSTGUT00000008835	HEATR2
XRN1	9	100232132	ENSTGUG00000008498	ENSTGUT00000008876	XRN1
ADCY7	11	100225700	ENSTGUG00000008504	ENSTGUT00000008907	ADCY7
ANKS6	2	100231137	ENSTGUG00000008519	ENSTGUT00000008866	ANKS6
LLGL2	18	101232869	ENSTGUG00000008523	ENSTGUT00000008891	LLGL2
CYP4B1	-	-	ENSTGUG00000008524	ENSTGUT00000008877	LOC100228937
GALNT12	2	100222501	ENSTGUG00000008525	ENSTGUT00000008869	GALNT12
ATR	9	100226379	ENSTGUG00000008533	ENSTGUT00000008934	ATR
PRKD3	3	100221527	ENSTGUG00000008543	ENSTGUT00000008919	PRKD3
TRRAP	14	100227107	ENSTGUG00000008547	ENSTGUT00000008958	TRRAP
ELP2	2	100229095	ENSTGUG00000008552	ENSTGUT00000008925	ELP2
PLEKHA7	5	100222907	ENSTGUG00000008557	ENSTGUT00000008918	PLEKHA7
PPIL2	15	100227668	ENSTGUG00000008567	ENSTGUT00000008944	PPIL2
CEBPZ	3	100218683	ENSTGUG00000008585	XM_002189485	CEBPZ
PLS1	9	100222455	ENSTGUG00000008588	XM_002198780	PLS1
NOC3L	6	100225718	ENSTGUG00000008590	ENSTGUT00000008981	NOC3L
NOS2	19	100230954	ENSTGUG00000008604	ENSTGUT00000009037	NOS2
LIMCH1	4	100222775	ENSTGUG00000008618	ENSTGUT00000008982	LIMCH1
TECPR1	14	100221232	ENSTGUG00000008666	ENSTGUT00000009071	TECPR1
C12ORF55	-	-	ENSTGUG00000008673	ENSTGUT00000009046	LOC100232060
C12ORF63	-	-	ENSTGUG00000008673	ENSTGUT00000009046	LOC100232060
DNAH5	2	100232083	ENSTGUG00000008680	ENSTGUT00000009036	DNAH5
U2SURP	9	100228212	ENSTGUG00000008687	ENSTGUT00000009074	SR140
COL4A1	1	100224679	ENSTGUG00000008693	ENSTGUT00000009118	COL4A1
NEDD1	1A	100226298	ENSTGUG00000008696	ENSTGUT00000009072	NEDD1
PHKB	11	100232408	ENSTGUG00000008701	XM_002197774	PHKB
NUP85	18	100225602	ENSTGUG00000008703	ENSTGUT00000009079	NUP85
PDS5A	4	100223839	ENSTGUG00000008726	ENSTGUT00000009146	PDS5A
HEATR5B	3	100225425	ENSTGUG00000008732	XM_002194087	HEATR5B
USH1C	5	100220932	ENSTGUG00000008748	ENSTGUT00000009142	USH1C
APAF1	1A	100222477	ENSTGUG00000008761	XM_002190092	APAF1
ADAMTS17	10	100230212	ENSTGUG00000008763	ENSTGUT00000009164	ADAMTS17
PLOD2	9	100224084	ENSTGUG00000008767	ENSTGUT00000009170	PLOD2
SCRN3	7	100221723	ENSTGUG00000008770	ENSTGUT00000009139	SCRN3
OSBPL9	8	100223171	ENSTGUG00000008771	ENSTGUT00000009168	OSBPL9
MYOF	6	100224704	ENSTGUG00000008785	ENSTGUT00000009202	MYOF
GPR155	7	100218878	ENSTGUG00000008786	ENSTGUT00000009151	GPR155
EIF2AK2	3	100223594	ENSTGUG00000008788	ENSTGUT00000009147	EIF2AK2
OTOG	5	100218083	ENSTGUG00000008789	ENSTGUT00000009167	OTOG
COL4A2	1	100218909	ENSTGUG00000008792	ENSTGUT00000009150	COL4A2
CERS3	10	100224527	ENSTGUG00000008811	ENSTGUT00000009199	CERS3
ERP44	2	100226263	ENSTGUG00000008812	XM_002192756	ERP44
NRD1	8	100220278	ENSTGUG00000008815	ENSTGUT00000009249	NRD1
CSE1L	20	100222517	ENSTGUG00000008823	ENSTGUT00000009212	CSE1L
BIRC6	3	100225419	ENSTGUG00000008833	ENSTGUT00000009248	BIRC6
ANKS1B	1A	100225323	ENSTGUG00000008843	ENSTGUT00000009216	ANKS1B
ARFGEF2	20	100223581	ENSTGUG00000008857	ENSTGUT00000009266	ARFGEF2
SAAL1	5	100225790	ENSTGUG00000008863	ENSTGUT00000009227	SAAL1
HPS5	5	100222927	ENSTGUG00000008872	ENSTGUT00000009259	HPS5
DGCR14	15	100230464	ENSTGUG00000008886	ENSTGUT00000009260	DGCR14
QARS	12	100226583	ENSTGUG00000008887	ENSTGUT00000009313	QARS
RFC1	4	100221752	ENSTGUG00000008901	ENSTGUT00000009320	RFC1
LRRK1	10	100225492	ENSTGUG00000008909	ENSTGUT00000009301	LRRK1
SLC13A5	19	100223320	ENSTGUG00000008910	ENSTGUT00000009292	SLC13A5
PREX1	20	100220665	ENSTGUG00000008911	ENSTGUT00000009298	PREX1
OTOA	14	100218439	ENSTGUG00000008917	ENSTGUT00000009315	OTOA
LRRC16A	2	100227311	ENSTGUG00000008921	ENSTGUT00000009334	LRRC16A
LTBP1	3	100232161	ENSTGUG00000008923	ENSTGUT00000009377	LTBP1
KIF11	6	100219873	ENSTGUG00000008927	ENSTGUT00000009309	KIF11
SLC17A8	1A	100217699	ENSTGUG00000008937	XM_002190327	SLC17A8
IDE	6	100232369	ENSTGUG00000008951	ENSTGUT00000009344	IDE
CC2D1B	8	100228884	ENSTGUG00000008952	ENSTGUT00000009345	CC2D1B
ATP11A	1	100220889	ENSTGUG00000008975	ENSTGUT00000009384	ATP11A
KLHL5	4	100231392	ENSTGUG00000008989	ENSTGUT00000009385	KLHL5
HNRNPA3	-	-	ENSTGUG00000008996	ENSTGUT00000009391	LOC100227564
GAS2L3	1A	100224349	ENSTGUG00000008997	ENSTGUT00000009371	GAS2L3
PTPRJ	-	-	ENSTGUG00000009007	ENSTGUT00000009405	LOC100219143
BTAF1	6	100223751	ENSTGUG00000009009	ENSTGUT00000009417	BTAF1
RBM19	15	100230401	ENSTGUG00000009017	ENSTGUT00000009414	RBM19
MCF2L	1	100226651	ENSTGUG00000009021	ENSTGUT00000009467	MCF2L
SPATA20	18	100217815	ENSTGUG00000009022	ENSTGUT00000009418	SPATA20
FAM114A1	4	100222771	ENSTGUG00000009027	ENSTGUT00000009408	FAM114A1
SMTNL2	-	-	ENSTGUG00000009028	ENSTGUT00000009397	LOC100225290
AGPS	7	100220704	ENSTGUG00000009031	ENSTGUT00000009442	AGPS
CACNA1G	18	100227462	ENSTGUG00000009049	ENSTGUT00000009524	CACNA1G
BLNK	6	100230399	ENSTGUG00000009065	ENSTGUT00000009440	BLNK
DNTT	6	100220809	ENSTGUG00000009071	ENSTGUT00000009459	DNTT
ZNF236	2	100220491	ENSTGUG00000009074	ENSTGUT00000009476	ZNF236
ABCC10	3	100217747	ENSTGUG00000009082	ENSTGUT00000009472	ABCC10
UTP20	1A	100219554	ENSTGUG00000009083	ENSTGUT00000009455	UTP20
ANKRD27	11	100223380	ENSTGUG00000009084	ENSTGUT00000009482	ANKRD27
ATP13A3	9	100227928	ENSTGUG00000009088	ENSTGUT00000009495	ATP13A3
KNDC1	-	-	ENSTGUG00000009094	ENSTGUT00000009470	LOC100229469
GPR123	-	-	ENSTGUG00000009101	ENSTGUT00000009503	LOC100223795
NUP205	1A	100232057	ENSTGUG00000009105	ENSTGUT00000009535	NUP205
PGM2	4	100221811	ENSTGUG00000009108	ENSTGUT00000009513	PGM2
ZP2	14	100224154	ENSTGUG00000009115	ENSTGUT00000009526	ZP2
IGDCC3	10	100231169	ENSTGUG00000009117	ENSTGUT00000009506	IGDCC3
CNDP1	2	100232073	ENSTGUG00000009132	ENSTGUT00000009520	CNDP1
IGDCC4	10	100228310	ENSTGUG00000009136	ENSTGUT00000009518	IGDCC4
CNDP2	2	100229152	ENSTGUG00000009147	ENSTGUT00000009539	CNDP2
ENTPD1	6	100218994	ENSTGUG00000009148	ENSTGUT00000009544	ENTPD1
ABCC3	18	100224579	ENSTGUG00000009151	ENSTGUT00000009580	ABCC3
ARAP2	4	100220899	ENSTGUG00000009152	ENSTGUT00000009547	ARAP2
CUL4A	1	100225644	ENSTGUG00000009155	ENSTGUT00000009560	CUL4A
ADAMTS18	11	100222433	ENSTGUG00000009163	ENSTGUT00000009572	ADAMTS18
SLC22A18	5	100220120	ENSTGUG00000009164	ENSTGUT00000009542	SLC22A18
ATP13A4	9	100232694	ENSTGUG00000009175	ENSTGUT00000009588	ATP13A4
FBXO15	2	100231126	ENSTGUG00000009178	ENSTGUT00000009564	FBXO15
ABCC2	6	100222848	ENSTGUG00000009186	ENSTGUT00000009735	ABCC2
NUDT7	-	-	ENSTGUG00000009196	ENSTGUT00000009577	LOC100232125
DENND4A	10	100229269	ENSTGUG00000009220	ENSTGUT00000009660	DENND4A
RTTN	2	100225330	ENSTGUG00000009221	ENSTGUT00000009626	RTTN
ZAN	-	-	ENSTGUG00000009222	ENSTGUT00000009622	LOC100224009
SLC7A9	11	100223500	ENSTGUG00000009229	-	SLC7A9
RBPJ	-	-	ENSTGUG00000009245	ENSTGUT00000009643	LOC100227623
TMCO3	1	100230429	ENSTGUG00000009257	ENSTGUT00000009652	TMCO3
SEL1L3	4	100231451	ENSTGUG00000009265	ENSTGUT00000009669	KIAA0746
MAP3K4	3	100229845	ENSTGUG00000009273	ENSTGUT00000009727	MAP3K4
SLC34A2	4	100218927	ENSTGUG00000009289	XM_002191407	SLC34A2
GLIS1	8	100226086	ENSTGUG00000009294	ENSTGUT00000009688	GLIS1
SESTD1	7	100218795	ENSTGUG00000009296	ENSTGUT00000009699	SESTD1
TMEM48	8	100220323	ENSTGUG00000009308	ENSTGUT00000009715	TMEM48
DIS3L	10	100217759	ENSTGUG00000009315	ENSTGUT00000009738	DIS3L
ANAPC4	4	100231402	ENSTGUG00000009328	ENSTGUT00000009783	ANAPC4
RASA3	1	100222817	ENSTGUG00000009356	ENSTGUT00000009826	RASA3
GCN1L1	15	100223796	ENSTGUG00000009369	ENSTGUT00000009843	GCN1L1
ITGA4	7	100219853	ENSTGUG00000009384	ENSTGUT00000009845	ITGA4
ZCCHC4	4	100225690	ENSTGUG00000009397	ENSTGUT00000009789	ZCCHC4
GPATCH1	11	100226312	ENSTGUG00000009401	ENSTGUT00000009808	GPATCH1
PI4K2B	4	100219951	ENSTGUG00000009404	ENSTGUT00000009804	PI4K2B
MRPL37	8	100218437	ENSTGUG00000009406	ENSTGUT00000009806	MRPL37
TMC5	14	100230910	ENSTGUG00000009409	ENSTGUT00000009797	TMC5
UTP18	18	100229349	ENSTGUG00000009412	ENSTGUT00000009813	UTP18
CDC16	1	100227629	ENSTGUG00000009440	XM_002192694	CDC16
SMG1	-	-	ENSTGUG00000009449	ENSTGUT00000009861	LOC100224160
HPSE2	6	100228540	ENSTGUG00000009462	ENSTGUT00000009873	HPSE2
STXBP4	18	100224638	ENSTGUG00000009465	ENSTGUT00000009864	STXBP4
SSFA2	7	100228435	ENSTGUG00000009469	ENSTGUT00000009887	SSFA2
HPS1	6	100222793	ENSTGUG00000009485	ENSTGUT00000009936	PYROXD2
DHCR24	8	100220338	ENSTGUG00000009490	ENSTGUT00000009896	DHCR24
GUCY2C	1A	100228246	ENSTGUG00000009506	ENSTGUT00000009941	GUCY2C
TFRC	9	100219280	ENSTGUG00000009510	XM_002190311	TFRC
GPR125	-	-	ENSTGUG00000009517	ENSTGUT00000009938	LOC100222766
CEP192	2	100226944	ENSTGUG00000009522	ENSTGUT00000009916	CEP192
LSM14A	11	100230047	ENSTGUG00000009535	ENSTGUT00000009931	LSM14A
PTPN2	2	100225009	ENSTGUG00000009539	ENSTGUT00000009962	PTPN2
USP24	8	100220267	ENSTGUG00000009545	ENSTGUT00000009940	USP24
MUC5AC	5	100228736	ENSTGUG00000009551	ENSTGUT00000009966	MUC5AC
MUC5B	5	100225865	ENSTGUG00000009551	ENSTGUT00000009978	MUC5B
SCPEP1	18	100228422	ENSTGUG00000009555	ENSTGUT00000009977	SCPEP1
COQ5	15	100221835	ENSTGUG00000009568	ENSTGUT00000009972	COQ5
RANBP2	1	100221862	ENSTGUG00000009571	ENSTGUT00000010030	RANBP2
MUC4	9	100220131	ENSTGUG00000009581	ENSTGUT00000009987	MUC4
MUC2	5	100220116	ENSTGUG00000009629	ENSTGUT00000010033	MUC2
AFG3L2	2	100223111	ENSTGUG00000009632	ENSTGUT00000010048	AFG3L2
MUC6	5	100229530	ENSTGUG00000009633	ENSTGUT00000010077	MUC6
DAB1	8	100232823	ENSTGUG00000009639	XM_002198334	DAB1
NCAPG	4	100229457	ENSTGUG00000009641	XM_002193607	NCAPG
MMS19	6	100225711	ENSTGUG00000009642	ENSTGUT00000010070	MMS19
SUCLG2	12	100225534	ENSTGUG00000009643	ENSTGUT00000010071	SUCLG2
FRMD1	3	100231792	ENSTGUG00000009646	ENSTGUT00000010056	FRMD1
IQCG	9	100218230	ENSTGUG00000009672	ENSTGUT00000010081	IQCG
HOOK1	8	100227108	ENSTGUG00000009700	XM_002198472	HOOK1
THBS2	3	100221289	ENSTGUG00000009705	ENSTGUT00000010138	THBS2
RRP12	6	100232468	ENSTGUG00000009711	ENSTGUT00000010136	RRP12
TAPT1	4	100229503	ENSTGUG00000009719	ENSTGUT00000010131	TAPT1
PIEZO2	2	100231682	ENSTGUG00000009724	ENSTGUT00000010142	FAM38B
PROM1	-	-	ENSTGUG00000009725	ENSTGUT00000010171	LOC100220893
CHID1	5	100218057	ENSTGUG00000009726	ENSTGUT00000010151	CHID1
WDR27	3	100230836	ENSTGUG00000009732	ENSTGUT00000010145	WDR27
SLIT1	6	100226609	ENSTGUG00000009734	ENSTGUT00000010241	SLIT1
NAPG	2	100231702	ENSTGUG00000009736	XM_002189743	NAPG
CD151	5	100224798	ENSTGUG00000009760	ENSTGUT00000010185	CD151
ARMC9	9	100225939	ENSTGUG00000009761	ENSTGUT00000010189	ARMC9
PARD3B	7	100229339	ENSTGUG00000009770	ENSTGUT00000010206	PARD3B
INADL	8	100225056	ENSTGUG00000009783	ENSTGUT00000010199	INADL
PPP4R1	2	100232660	ENSTGUG00000009787	ENSTGUT00000010228	PPP4R1
FAM120B	3	100226078	ENSTGUG00000009796	ENSTGUT00000010213	FAM120B
MEI1	-	-	ENSTGUG00000009814	ENSTGUT00000010255	-
SLC9A2	1	100228510	ENSTGUG00000009816	ENSTGUT00000010238	SLC9A2
PIDD	5	100225786	ENSTGUG00000009817	ENSTGUT00000010237	PIDD
SLC9A4	1	100225635	ENSTGUG00000009828	ENSTGUT00000010268	SLC9A4
SPG11	10	100219349	ENSTGUG00000009831	ENSTGUT00000010291	SPG11
ALPI	9	100228856	ENSTGUG00000009837	ENSTGUT00000010296	ALPI
ANKRD12	2	100223065	ENSTGUG00000009842	ENSTGUT00000010271	ANKRD12
PHRF1	5	101233831	ENSTGUG00000009846	ENSTGUT00000010270	PHRF1
IL18RAP	1	100222755	ENSTGUG00000009856	ENSTGUT00000010274	IL18RAP
PROM2	-	-	ENSTGUG00000009862	ENSTGUT00000010288	LOC100218935
TTC13	3	100219301	ENSTGUG00000009894	ENSTGUT00000010335	TTC13
PTPRM	2	100229800	ENSTGUG00000009897	ENSTGUT00000010377	PTPRM
MAP4K4	1	100226701	ENSTGUG00000009900	ENSTGUT00000010358	MAP4K4
EFCAB7	8	100218377	ENSTGUG00000009906	-	EFCAB7
CAPN9	3	100225062	ENSTGUG00000009921	XM_002191403	CAPN9
LRP5	5	100220027	ENSTGUG00000009934	ENSTGUT00000010386	LRP5
MGEA5	6	100222791	ENSTGUG00000009938	ENSTGUT00000010368	MGEA5
RNF149	1	100221793	ENSTGUG00000009945	ENSTGUT00000010372	RNF149
STK32B	4	100223822	ENSTGUG00000009953	ENSTGUT00000010396	STK32B
LAMA1	2	100222025	ENSTGUG00000009962	ENSTGUT00000010385	LAMA1
ARHGAP28	2	100219190	ENSTGUG00000009964	ENSTGUT00000010394	ARHGAP28
COG2	3	100223149	ENSTGUG00000009965	-	COG2
RANGAP1	1A	100218626	ENSTGUG00000009969	ENSTGUT00000010414	RANGAP1
EVC2	4	100220884	ENSTGUG00000009975	ENSTGUT00000010407	EVC2
EPB41L3	2	100229758	ENSTGUG00000009980	ENSTGUT00000010435	EPB41L3
GALNT2	3	100221225	ENSTGUG00000009986	ENSTGUT00000010410	GALNT2
EVC	4	100218032	ENSTGUG00000009987	ENSTGUT00000010422	EVC
L3MBTL2	1A	100218617	ENSTGUG00000010000	ENSTGUT00000010438	L3MBTL2
NPAS2	1	100223816	ENSTGUG00000010003	ENSTGUT00000010457	NPAS2
FASTKD2	7	100218559	ENSTGUG00000010004	ENSTGUT00000010434	FASTKD2
NUP133	3	100219351	ENSTGUG00000010013	ENSTGUT00000010463	NUP133
MYOM1	2	100227833	ENSTGUG00000010031	ENSTGUT00000010496	MYOM1
XPNPEP3	1A	100232093	ENSTGUG00000010038	ENSTGUT00000010468	XPNPEP3
EHF	5	100223909	ENSTGUG00000010040	ENSTGUT00000010479	EHF
UNC45A	10	100231787	ENSTGUG00000010052	ENSTGUT00000010511	UNC45A
CNTN6	12	100220391	ENSTGUG00000010053	ENSTGUT00000010526	CNTN6
UPB1	15	100224765	ENSTGUG00000010054	XM_002199876	UPB1
PDHX	5	100220979	ENSTGUG00000010068	ENSTGUT00000010509	PDHX
LPIN2	2	100230735	ENSTGUG00000010074	ENSTGUT00000010515	LPIN2
ALS2CR8	7	100226140	ENSTGUG00000010076	ENSTGUT00000010510	ALS2CR8
MAN2B2	4	100229436	ENSTGUG00000010078	ENSTGUT00000010522	MAN2B2
REV1	1	100218050	ENSTGUG00000010082	XM_002196478	REV1
CD44	5	100219057	ENSTGUG00000010085	ENSTGUT00000010512	CD44
WDR12	7	100223280	ENSTGUG00000010086	ENSTGUT00000010525	WDR12
FAM178A	6	101232821	ENSTGUG00000010094	ENSTGUT00000010533	FAM178A
DISC1	3	100221277	ENSTGUG00000010096	ENSTGUT00000010527	DISC1
EIF5B	1	100230378	ENSTGUG00000010099	ENSTGUT00000010549	EIF5B
CNTN4	12	100224263	ENSTGUG00000010102	ENSTGUT00000010596	CNTN4
GGT5	-	-	ENSTGUG00000010104	ENSTGUT00000010542	LOC100228598
SMCHD1	2	100220166	ENSTGUG00000010122	ENSTGUT00000010550	SMCHD1
NDC80	2	100226934	ENSTGUG00000010126	XM_002194380	NDC80
MITD1	1	100229432	ENSTGUG00000010137	ENSTGUT00000010570	MITD1
KIAA1211L	1	100220814	ENSTGUG00000010153	ENSTGUT00000010581	C2ORF55
TTC17	5	100222984	ENSTGUG00000010175	ENSTGUT00000010636	TTC17
CABIN1	-	-	ENSTGUG00000010199	ENSTGUT00000010670	-
THOC1	2	100220228	ENSTGUG00000010204	ENSTGUT00000010650	THOC1
WLS	8	100225657	ENSTGUG00000010207	ENSTGUT00000010655	GPR177
PSMD2	9	100225026	ENSTGUG00000010231	ENSTGUT00000010700	PSMD2
SH3TC1	4	100218029	ENSTGUG00000010236	ENSTGUT00000010681	SH3TC1
RPE65	8	100219959	ENSTGUG00000010240	ENSTGUT00000010689	RPE65
ROCK1	2	100229794	ENSTGUG00000010253	ENSTGUT00000010724	ROCK1
ACOX3	4	100224774	ENSTGUG00000010262	ENSTGUT00000010710	ACOX3
TBCE	3	100221275	ENSTGUG00000010264	ENSTGUT00000010711	TBCE
TRAK2	7	100226204	ENSTGUG00000010267	ENSTGUT00000010731	TRAK2
TAF5	6	100224759	ENSTGUG00000010278	ENSTGUT00000010729	TAF5
FAM20C	1A	100229115	ENSTGUG00000010288	XM_002195559	FAM20C
LYST	3	100230901	ENSTGUG00000010290	ENSTGUT00000010767	LYST
GREB1L	2	100219275	ENSTGUG00000010297	ENSTGUT00000010735	GREB1L
PDCD11	6	100229463	ENSTGUG00000010303	ENSTGUT00000010749	PDCD11
CFLAR	7	100230013	ENSTGUG00000010309	ENSTGUT00000010759	CFLAR
ATP10A	1	100223812	ENSTGUG00000010310	ENSTGUT00000010777	ATP10A
MIB1	2	100231765	ENSTGUG00000010324	ENSTGUT00000010786	MIB1
TP53BP1	10	100226073	ENSTGUG00000010331	ENSTGUT00000010778	TP53BP1
NID1	3	100219409	ENSTGUG00000010336	ENSTGUT00000010809	NID1
SH3PXD2A	6	100230454	ENSTGUG00000010349	ENSTGUT00000010787	SH3PXD2A
HGFAC	4	100228559	ENSTGUG00000010360	ENSTGUT00000010796	HGFAC
RBBP8	2	100220163	ENSTGUG00000010362	ENSTGUT00000010802	RBBP8
GABRA5	1	100232397	ENSTGUG00000010368	ENSTGUT00000010850	GABRA5
IQGAP1	-	-	ENSTGUG00000010390	ENSTGUT00000010864	LOC100220311
RIOK3	2	100228854	ENSTGUG00000010392	ENSTGUT00000010847	RIOK3
TNNI3K	8	100229512	ENSTGUG00000010396	ENSTGUT00000010836	FPGT
HEATR1	3	100224158	ENSTGUG00000010404	ENSTGUT00000010872	HEATR1
COL17A1	6	100231483	ENSTGUG00000010406	ENSTGUT00000010857	COL17A1
AOX1	7	100217503	ENSTGUG00000010409	ENSTGUT00000010896	AOX1
LHX8	8	100223833	ENSTGUG00000010411	ENSTGUT00000010854	LHX8
SLC44A5	8	100220903	ENSTGUG00000010420	ENSTGUT00000010879	SLC44A5
MYBPC3	5	100220915	ENSTGUG00000010426	ENSTGUT00000010890	MYBPC3
NPC1	2	100230708	ENSTGUG00000010427	XM_002195162	NPC1
HTT	4	100219938	ENSTGUG00000010428	ENSTGUT00000010866	HTT
WDR96	6	100222839	ENSTGUG00000010429	ENSTGUT00000010871	WDR96
ACTN2	3	100221231	ENSTGUG00000010436	XM_002195531	ACTN2
CCDC147	6	100232464	ENSTGUG00000010439	ENSTGUT00000010880	CCDC147
PICK1	1A	100225309	ENSTGUG00000010456	XM_002198816	PICK1
HERC2	1	100226646	ENSTGUG00000010457	ENSTGUT00000010936	HERC2
MTR	3	100230827	ENSTGUG00000010458	ENSTGUT00000010930	MTR
RFC4	9	100227869	ENSTGUG00000010469	XM_002196235	RFC4
MSH4	8	100222770	ENSTGUG00000010473	ENSTGUT00000010928	MSH4
SATB2	7	100229961	ENSTGUG00000010480	ENSTGUT00000010931	SATB2
LAMA3	2	100225002	ENSTGUG00000010481	ENSTGUT00000010952	LAMA3
MCF2L2	-	-	ENSTGUG00000010484	ENSTGUT00000010939	LOC100232613
SORCS1	6	100226716	ENSTGUG00000010498	ENSTGUT00000010983	SORCS1
LAMP3	9	101233525	ENSTGUG00000010504	ENSTGUT00000010945	LAMP3
MCCC1	9	100221068	ENSTGUG00000010506	ENSTGUT00000010956	MCCC1
CYFIP1	1	100219878	ENSTGUG00000010510	ENSTGUT00000010988	CYFIP1
ATP11B	9	100219227	ENSTGUG00000010523	ENSTGUT00000010993	ATP11B
ADAP1	1A	100224455	ENSTGUG00000010529	XM_002195960	ADAP1
LRP4	5	100229600	ENSTGUG00000010533	ENSTGUT00000011016	LRP4
TUBGCP5	1	101232851	ENSTGUG00000010552	ENSTGUT00000011009	CYFIP1
SF3B1	7	100230975	ENSTGUG00000010553	ENSTGUT00000011006	SF3B1
WHSC1	4	100222807	ENSTGUG00000010558	ENSTGUT00000011008	WHSC1
ANKRD44	7	100228130	ENSTGUG00000010567	ENSTGUT00000011051	ANKRD44
CKAP5	5	100228646	ENSTGUG00000010577	ENSTGUT00000011020	CKAP5
CARD10	1A	100219536	ENSTGUG00000010588	ENSTGUT00000011041	CARD10
TTC14	9	100230724	ENSTGUG00000010592	XM_002192972	TTC14
FGD5	12	100230966	ENSTGUG00000010607	ENSTGUT00000011059	FGD5
TACC3	-	-	ENSTGUG00000010612	ENSTGUT00000011063	LOC100231397
PGAP1	7	100227199	ENSTGUG00000010613	ENSTGUT00000011071	PGAP1
CYTH4	1A	100217633	ENSTGUG00000010616	ENSTGUT00000011093	CYTH4
CDH2	2	100229697	ENSTGUG00000010620	ENSTGUT00000011092	CDH2
SLBP	4	100227664	ENSTGUG00000010626	ENSTGUT00000011075	SLBP
PLCXD1	1	100227599	ENSTGUG00000010637	ENSTGUT00000011085	PLCXD1
UVSSA	4	100231487	ENSTGUG00000010640	ENSTGUT00000011088	KIAA1530
EXO1	3	100231784	ENSTGUG00000010648	ENSTGUT00000011096	EXO1
DSC1	2	100222093	ENSTGUG00000010651	ENSTGUT00000011109	DSC2
CSF2RB	1A	101232989	ENSTGUG00000010656	ENSTGUT00000011100	CSF2RB
TMPRSS6	1A	100220511	ENSTGUG00000010661	ENSTGUT00000011115	TMPRSS6
RBM20	6	100227582	ENSTGUG00000010665	ENSTGUT00000011110	RBM20
SASH1	3	100230822	ENSTGUG00000010682	ENSTGUT00000011143	SASH1
DSG2	2	100232707	ENSTGUG00000010683	ENSTGUT00000011148	DSG2
POLR1A	4	100222417	ENSTGUG00000010704	ENSTGUT00000011206	POLR1A
STXBP5	3	100222210	ENSTGUG00000010707	XM_002196773	STXBP5
GPAM	6	100222783	ENSTGUG00000010709	ENSTGUT00000011170	GPAM
EIF3D	1A	100228241	ENSTGUG00000010728	XM_002199204	EIF3D
B4GALT6	2	100224001	ENSTGUG00000010735	XM_002196317	B4GALT6
PIK3CA	9	100229768	ENSTGUG00000010736	ENSTGUT00000011213	PIK3CA
SMTN	15	100231145	ENSTGUG00000010738	ENSTGUT00000011185	SMTN
MORC2	15	100225303	ENSTGUG00000010740	ENSTGUT00000011207	MORC2
MYH9	1A	100222467	ENSTGUG00000010746	ENSTGUT00000011257	MYH9
ADGB	3	100229887	ENSTGUG00000010747	ENSTGUT00000011200	C6ORF103
TRAPPC8	2	100221172	ENSTGUG00000010752	ENSTGUT00000011201	TRAPPC8
ZFYVE19	5	100220030	ENSTGUG00000010756	ENSTGUT00000011209	ZFYVE19
PTCD3	4	100232052	ENSTGUG00000010760	ENSTGUT00000011224	PTCD3
STAT4	7	100224258	ENSTGUG00000010768	ENSTGUT00000011256	STAT4
NAALADL2	9	100219205	ENSTGUG00000010785	ENSTGUT00000011236	NAALADL2
INO80	5	100227760	ENSTGUG00000010786	ENSTGUT00000011261	INO80
UTRN	3	100220254	ENSTGUG00000010792	ENSTGUT00000011258	UTRN
ECT2	9	100230744	ENSTGUG00000010794	ENSTGUT00000011263	ECT2
ERCC5	1	100226677	ENSTGUG00000010817	ENSTGUT00000011297	ERCC5
KIAA0146	2	101233486	ENSTGUG00000010830	ENSTGUT00000011290	KIAA0146
NRAP	6	100220848	ENSTGUG00000010833	ENSTGUT00000011319	NRAP
PRKDC	2	100224961	ENSTGUG00000010840	ENSTGUT00000011349	PRKDC
TPP2	1	100221846	ENSTGUG00000010859	ENSTGUT00000011313	TPP2
DCLRE1A	6	100227639	ENSTGUG00000010874	ENSTGUT00000011329	DCLRE1A
EIF2AK3	4	100223479	ENSTGUG00000010877	ENSTGUT00000011350	EIF2AK3
NHLRC2	6	100224707	ENSTGUG00000010878	ENSTGUT00000011339	NHLRC2
MCM4	2	100222050	ENSTGUG00000010897	ENSTGUT00000011364	MCM4
KIAA1244	3	100227995	ENSTGUG00000010902	ENSTGUT00000011363	KIAA1244
WDR75	7	100226191	ENSTGUG00000010903	ENSTGUT00000011377	WDR75
TDRD1	6	100219964	ENSTGUG00000010905	ENSTGUT00000011376	TDRD1
MGA	5	100222903	ENSTGUG00000010919	ENSTGUT00000011381	MGA
TM9SF2	1	100230467	ENSTGUG00000010935	ENSTGUT00000011415	TM9SF2
GPR126	3	100227100	ENSTGUG00000010957	ENSTGUT00000011429	GPR126
RB1CC1	2	100223061	ENSTGUG00000010964	ENSTGUT00000011432	RB1CC1
DOCK9	1	100225722	ENSTGUG00000010967	ENSTGUT00000011478	DOCK9
ATRNL1	6	100217603	ENSTGUG00000010983	ENSTGUT00000011469	ATRNL1
COL3A1	7	100220437	ENSTGUG00000010995	ENSTGUT00000011524	COL3A1
SLC4A11	4	100219606	ENSTGUG00000011004	ENSTGUT00000011466	SLC4A11
PLA2G4E	5	100224874	ENSTGUG00000011006	ENSTGUT00000011470	PLA2G4E
TCEA1	2	100229754	ENSTGUG00000011012	ENSTGUT00000011480	TCEA1
SLC15A1	1	100219866	ENSTGUG00000011018	ENSTGUT00000011510	SLC15A1
LTV1	3	100218438	ENSTGUG00000011022	ENSTGUT00000011487	LTV1
POLR3B	1A	100231089	ENSTGUG00000011035	ENSTGUT00000011514	POLR3B
VPS39	5	100228716	ENSTGUG00000011036	ENSTGUT00000011526	VPS39
ENO4	6	100232072	ENSTGUG00000011042	ENSTGUT00000011508	ENO4
SYTL3	3	100227025	ENSTGUG00000011055	ENSTGUT00000011521	SYTL3
LYN	2	100230728	ENSTGUG00000011056	ENSTGUT00000011557	LYN
TMEM87A	5	100225840	ENSTGUG00000011064	ENSTGUT00000011537	TMEM87A
GULP1	7	100219474	ENSTGUG00000011065	ENSTGUT00000011535	GULP1
SERAC1	3	100219307	ENSTGUG00000011073	ENSTGUT00000011544	SERAC1
KIAA1033	1A	100223462	ENSTGUG00000011083	ENSTGUT00000011558	KIAA1033
IPO5	1	100221776	ENSTGUG00000011084	ENSTGUT00000011566	IPO5
MGAM	9	100189934	ENSTGUG00000011092	ENSTGUT00000011601	MG
SFXN4	6	101233955	ENSTGUG00000011111	ENSTGUT00000011579	SFXN4
NMD3	-	-	ENSTGUG00000011140	ENSTGUT00000011616	LOC100226905
CDAN1	5	100227691	ENSTGUG00000011143	ENSTGUT00000011619	CDAN1
NSMAF	2	100220244	ENSTGUG00000011150	ENSTGUT00000011637	NSMAF
UBR1	5	100220022	ENSTGUG00000011165	ENSTGUT00000011655	UBR1
CNKSR3	-	-	ENSTGUG00000011168	ENSTGUT00000011644	LOC100220873
SMC4	9	100226880	ENSTGUG00000011171	ENSTGUT00000011649	SMC4
ITGB2	7	100229042	ENSTGUG00000011172	ENSTGUT00000011670	ITGB2
DZIP1	1	100225719	ENSTGUG00000011173	ENSTGUT00000011642	DZIP1
ABCC4	1	100232363	ENSTGUG00000011178	ENSTGUT00000011671	ABCC4
IFT80	9	100223986	ENSTGUG00000011184	ENSTGUT00000011654	IFT80
SEC23IP	6	100229205	ENSTGUG00000011192	ENSTGUT00000011666	SEC23IP
SYNE1	3	100219932	ENSTGUG00000011195	ENSTGUT00000011718	SYNE1
CHD7	2	100219172	ENSTGUG00000011196	ENSTGUT00000011685	CHD7
WDR11	6	100220549	ENSTGUG00000011203	ENSTGUT00000011696	BRWD2
PCNT	7	100231943	ENSTGUG00000011223	ENSTGUT00000011693	PCNT
DIP2A	7	100226187	ENSTGUG00000011224	ENSTGUT00000011727	DIP2A
VEPH1	9	100217840	ENSTGUG00000011225	XM_002187115	VEPH1
ASPH	-	-	ENSTGUG00000011226	ENSTGUT00000011702	LOC100190217
PAPLN	5	100222967	ENSTGUG00000011230	ENSTGUT00000011704	PAPLN
STAB2	1A	100223402	ENSTGUG00000011250	ENSTGUT00000011720	STAB2
GMPS	9	100227486	ENSTGUG00000011256	XM_002187482	GMPS
LSS	-	-	ENSTGUG00000011260	ENSTGUT00000011745	LOC100223318
TRIM55	2	100230759	ENSTGUG00000011269	ENSTGUT00000011747	TRIM55
RNF17	1	100229113	ENSTGUG00000011272	ENSTGUT00000011748	RNF17
ADHFE1	2	100222045	ENSTGUG00000011285	ENSTGUT00000011757	ADHFE1
MTHFD1L	3	100224764	ENSTGUG00000011286	ENSTGUT00000011787	MTHFD1L
CENPJ	1	100226274	ENSTGUG00000011290	ENSTGUT00000011761	TCP10
PARPBP	1A	100227265	ENSTGUG00000011294	ENSTGUT00000011765	PARPBP
NCKAP1	7	100217542	ENSTGUG00000011303	ENSTGUT00000011789	NCKAP1
MYBPC1	1A	100229163	ENSTGUG00000011307	ENSTGUT00000011792	MYBPC1
SGK3	2	100231693	ENSTGUG00000011308	ENSTGUT00000011795	SGK3
DHX36	-	-	ENSTGUG00000011317	ENSTGUT00000011794	LOC100229315
NUP43	3	100223752	ENSTGUG00000011345	ENSTGUT00000011818	NUP43
KATNA1	3	100230482	ENSTGUG00000011351	XM_002189030	KATNA1
CSPP1	2	100221100	ENSTGUG00000011353	ENSTGUT00000011839	CSPP1
PARP12	1A	100223458	ENSTGUG00000011354	ENSTGUT00000011830	PARP12
ADAM9	6	100220484	ENSTGUG00000011358	ENSTGUT00000011832	PSTK
ARFGEF1	2	100218245	ENSTGUG00000011368	XM_002197592	ARFGEF1
FNDC1	-	-	ENSTGUG00000011376	ENSTGUT00000011853	LOC100227597
CPXM2	6	100219567	ENSTGUG00000011397	ENSTGUT00000011897	CPXM2
PREX2	2	100225928	ENSTGUG00000011400	ENSTGUT00000011895	PREX2
EFHA1	1	100218662	ENSTGUG00000011401	ENSTGUT00000011880	EFHA1
RNF13	9	100225572	ENSTGUG00000011407	ENSTGUT00000011890	RNF13
ATP6V0A4	1A	100221499	ENSTGUG00000011411	ENSTGUT00000011903	ATP6V0A4
TCP1	3	100219016	ENSTGUG00000011413	ENSTGUT00000011889	TCP1
C8ORF34	-	-	ENSTGUG00000011421	ENSTGUT00000011904	-
IGF2R	3	100232425	ENSTGUG00000011428	ENSTGUT00000011936	IGF2R
CP	9	100218872	ENSTGUG00000011435	ENSTGUT00000011922	CP
MIPEP	1	100217619	ENSTGUG00000011437	XM_002191604	MIPEP
CPS1	7	100221389	ENSTGUG00000011444	ENSTGUT00000011956	CPS1
SLC22A2	-	-	ENSTGUG00000011460	ENSTGUT00000011947	LOC100229480
SLC22A3	3	100226679	ENSTGUG00000011470	ENSTGUT00000011953	SLC22A3
C10ORF137	-	-	ENSTGUG00000011472	-	-
PLG	-	-	ENSTGUG00000011476	ENSTGUT00000011964	LOC100231371
AHI1	3	100223804	ENSTGUG00000011488	ENSTGUT00000011972	AHI1
MYB	3	100228507	ENSTGUG00000011495	ENSTGUT00000011985	MYB
ADAM12	6	100225378	ENSTGUG00000011498	ENSTGUT00000011990	ADAM12
PLEKHH1	5	100232510	ENSTGUG00000011500	ENSTGUT00000011986	PLEKHH1
TRPA1	2	100221097	ENSTGUG00000011503	ENSTGUT00000011989	TRPA1
HBS1L	3	100225632	ENSTGUG00000011507	ENSTGUT00000011998	HBS1L
PCDP1	-	-	ENSTGUG00000011524	ENSTGUT00000012003	LOC101233899
ZFYVE26	5	100223894	ENSTGUG00000011533	ENSTGUT00000012016	ZFYVE26
DOCK1	6	100232121	ENSTGUG00000011543	ENSTGUT00000012030	DOCK1
EYA4	3	100226627	ENSTGUG00000011552	ENSTGUT00000012055	EYA4
UBE2W	2	100227910	ENSTGUG00000011557	ENSTGUT00000012041	UBE2W
SLC18B1	3	100220815	ENSTGUG00000011580	XM_002191871	C6ORF192
HNF4G	2	100225889	ENSTGUG00000011585	ENSTGUT00000012086	HNF4G
EBF3	6	100229148	ENSTGUG00000011600	ENSTGUT00000012101	EBF3
STX7	3	100227604	ENSTGUG00000011601	ENSTGUT00000012098	STX7
FLT3	1	100219587	ENSTGUG00000011607	ENSTGUT00000012110	FLT3
EIF2AK4	5	100232582	ENSTGUG00000011608	ENSTGUT00000012100	EIF2AK4
WEE2	1A	100226256	ENSTGUG00000011610	ENSTGUT00000012099	WEE2
AGK	1A	100217608	ENSTGUG00000011620	-	AGK
ENPP1	3	100228551	ENSTGUG00000011628	ENSTGUT00000012125	ENPP1
TCERG1L	-	-	ENSTGUG00000011634	ENSTGUT00000012122	LOC100226309
ENPP3	3	100219928	ENSTGUG00000011640	ENSTGUT00000012152	ENPP3
ADCK2	1A	100218597	ENSTGUG00000011650	ENSTGUT00000012138	ADCK2
RYR3	5	100219104	ENSTGUG00000011653	ENSTGUT00000012215	RYR3
MED23	3	100221789	ENSTGUG00000011665	ENSTGUT00000012166	MED23
SLC35F5	7	100229997	ENSTGUG00000011670	ENSTGUT00000012164	SLC35F5
SLC7A1	1	100223476	ENSTGUG00000011671	XM_002194145	SLC7A1
SLC37A3	1A	100232096	ENSTGUG00000011676	ENSTGUT00000012173	SLC37A3
TTC40	6	100223046	ENSTGUG00000011696	ENSTGUT00000012193	TTC40
RAB3GAP1	7	100220383	ENSTGUG00000011724	ENSTGUT00000012232	RAB3GAP1
CA2	2	100224950	ENSTGUG00000011728	ENSTGUT00000012229	CA2
LAMA2	3	100226618	ENSTGUG00000011732	ENSTGUT00000012228	LAMA2
ZRANB3	7	100226118	ENSTGUG00000011743	ENSTGUT00000012239	ZRANB3
FAM98B	5	100221934	ENSTGUG00000011744	ENSTGUT00000012235	FAM98B
BRCA2	1	100218603	ENSTGUG00000011763	ENSTGUT00000012264	BRCA2
CPNE3	2	100228795	ENSTGUG00000011769	XM_002199820	CPNE3
AQR	5	100226761	ENSTGUG00000011770	ENSTGUT00000012278	AQR
RSPO3	3	100228267	ENSTGUG00000011771	ENSTGUT00000012262	RSPO3
UBXN4	7	100217482	ENSTGUG00000011772	ENSTGUT00000012269	UBXN4
TRMT11	3	100221498	ENSTGUG00000011774	XM_002187007	TRMT11
LCT	7	100229941	ENSTGUG00000011780	ENSTGUT00000012279	LCT
ZC3HAV1	-	-	ENSTGUG00000011783	ENSTGUT00000012273	LOC100229789
NCOA7	3	100221439	ENSTGUG00000011787	ENSTGUT00000012281	NCOA7
MCM6	7	100217495	ENSTGUG00000011790	ENSTGUT00000012298	MCM6
RIPK2	-	-	ENSTGUG00000011791	ENSTGUT00000012284	LOC100223072
HDDC2	3	100231139	ENSTGUG00000011798	XM_002187530	HDDC2
NBN	2	100223052	ENSTGUG00000011805	ENSTGUT00000012305	NBN
PRKD1	5	100221030	ENSTGUG00000011808	ENSTGUT00000012306	PRKD1
DARS	7	100227126	ENSTGUG00000011810	ENSTGUT00000012311	DARS
G2E3	5	101233926	ENSTGUG00000011816	ENSTGUT00000012313	G2E3
NBEA	1	100228275	ENSTGUG00000011819	ENSTGUT00000012346	NBEA
FBLN1	1A	100225904	ENSTGUG00000011821	ENSTGUT00000012317	FBLN1
THSD7B	7	100221327	ENSTGUG00000011824	ENSTGUT00000012319	THSD7B
SMC1B	1A	100232651	ENSTGUG00000011831	ENSTGUT00000012342	SMC1B
STRN3	5	100223882	ENSTGUG00000011841	ENSTGUT00000012350	STRN3
LRP1B	7	100219457	ENSTGUG00000011849	ENSTGUT00000012357	LDLR
C6ORF170	-	-	ENSTGUG00000011850	ENSTGUT00000012352	-
TMEM67	2	100228805	ENSTGUG00000011862	ENSTGUT00000012361	TMEM67
HECTD1	5	100218194	ENSTGUG00000011867	ENSTGUT00000012364	HECTD1
HEATR5A	5	100230642	ENSTGUG00000011873	ENSTGUT00000012378	HEATR5A
RAD54B	2	100218275	ENSTGUG00000011880	ENSTGUT00000012379	RAD54B
ARHGAP15	7	100224255	ENSTGUG00000011883	ENSTGUT00000012395	ARHGAP15
KIAA1429	2	100227905	ENSTGUG00000011895	ENSTGUT00000012400	KIAA1429
GOPC	3	100225386	ENSTGUG00000011901	XM_002190234	GOPC
ROS1	3	100223395	ENSTGUG00000011909	ENSTGUT00000012415	ROS1
VWF	1A	100228828	ENSTGUG00000011914	ENSTGUT00000012429	VWF
SNX6	5	100227807	ENSTGUG00000011923	ENSTGUT00000012425	SNX6
INTS8	2	100225013	ENSTGUG00000011926	ENSTGUT00000012431	INTS8
BAZ1A	5	100228641	ENSTGUG00000011934	ENSTGUT00000012434	BAZ1A
ANO2	1A	100225970	ENSTGUG00000011938	ENSTGUT00000012445	ANO2
PPP2R3C	5	100230554	ENSTGUG00000011965	ENSTGUT00000012462	PPP2R3C
PTDSS1	2	100231751	ENSTGUG00000011966	XM_002200116	PTDSS1
FREM2	1	100218648	ENSTGUG00000011967	ENSTGUT00000012467	FREM2
LAMA4	3	100228260	ENSTGUG00000011973	ENSTGUT00000012487	LAMA4
C4A	-	-	ENSTGUG00000011974	ENSTGUT00000012480	LOC100231134
PARVG	1A	100219180	ENSTGUG00000011975	ENSTGUT00000012477	PARVG
NMI	7	100227123	ENSTGUG00000011996	ENSTGUT00000012495	NMI
POP1	2	100230734	ENSTGUG00000012011	ENSTGUT00000012514	POP1
REV3L	3	100217592	ENSTGUG00000012020	ENSTGUT00000012524	REV3L
TTLL12	1A	100224933	ENSTGUG00000012025	XM_002192072	TTLL12
VPS13B	2	100227854	ENSTGUG00000012030	ENSTGUT00000012538	VPS13B
VPS36	1	100224399	ENSTGUG00000012036	XM_002197577	VPS36
TTLL1	1A	100219185	ENSTGUG00000012037	XM_002192399	TTLL1
RGS22	2	100224960	ENSTGUG00000012049	ENSTGUT00000012546	RGS22
SPAG1	2	100232678	ENSTGUG00000012055	ENSTGUT00000012556	SPAG1
RNF19A	2	100229686	ENSTGUG00000012061	XM_002200219	RNF19A
ABCC9	1A	100225907	ENSTGUG00000012068	ENSTGUT00000012581	ABCC9
FIG4	3	100229159	ENSTGUG00000012079	ENSTGUT00000012590	FIG4
FAM161B	5	100225737	ENSTGUG00000012081	ENSTGUT00000012582	FAM161B
GRHL2	2	100219271	ENSTGUG00000012086	ENSTGUT00000012588	GRHL2
LDHB	1A	100190454	ENSTGUG00000012088	-	LDHB
UBR5	2	100228850	ENSTGUG00000012099	ENSTGUT00000012618	UBR5
FMNL2	7	100230618	ENSTGUG00000012102	ENSTGUT00000012617	FMNL2
GYS2	1A	100232653	ENSTGUG00000012106	XM_002193422	GYS2
ABCD4	5	100230547	ENSTGUG00000012116	ENSTGUT00000012624	ABCD4
PRPF40A	7	100227796	ENSTGUG00000012118	ENSTGUT00000012635	PRPF40A
KIAA0317	5	100219100	ENSTGUG00000012150	ENSTGUT00000012658	KIAA0317
SEC63	3	100232120	ENSTGUG00000012155	ENSTGUT00000012664	SEC63
FNDC3A	1	100220575	ENSTGUG00000012174	ENSTGUT00000012695	FNDC3A
DPYS	2	100224054	ENSTGUG00000012178	ENSTGUT00000012685	DPYS
ITPR2	1A	100230706	ENSTGUG00000012196	ENSTGUT00000012728	ITPR2
PKP4	7	100219997	ENSTGUG00000012202	ENSTGUT00000012711	PKP4
EIF3E	2	100223993	ENSTGUG00000012216	ENSTGUT00000012732	EIF3E
TTLL5	5	100219995	ENSTGUG00000012226	ENSTGUT00000012738	TTLL5
HACE1	3	100218650	ENSTGUG00000012227	ENSTGUT00000012739	HACE1
BAZ2B	7	100229551	ENSTGUG00000012233	XM_002187712	BAZ2B
ARFGAP3	-	-	ENSTGUG00000012247	ENSTGUT00000012749	LOC100225963
ASCC3	3	100228272	ENSTGUG00000012262	ENSTGUT00000012778	ASCC3
TRIM24	1A	100231658	ENSTGUG00000012279	ENSTGUT00000012789	TRIM24
KIAA0226L	1	100232074	ENSTGUG00000012281	ENSTGUT00000012786	KIAA0226L
USP45	3	100232138	ENSTGUG00000012285	ENSTGUT00000012791	USP45
POMT2	5	100227792	ENSTGUG00000012288	ENSTGUT00000012794	POMT2
CSMD3	2	100232667	ENSTGUG00000012292	ENSTGUT00000012798	CSMD3
MMS22L	3	100229094	ENSTGUG00000012296	ENSTGUT00000012808	C6ORF167
SLC25A30	1	100230115	ENSTGUG00000012317	ENSTGUT00000012823	SLC25A30
UFL1	3	100217606	ENSTGUG00000012318	ENSTGUT00000012831	KIAA0776
GTF2F2	1	100221487	ENSTGUG00000012334	ENSTGUT00000012842	GTF2F2
ENOX1	1	100217600	ENSTGUG00000012357	ENSTGUT00000012868	ENOX1
PIK3C2G	1A	100219236	ENSTGUG00000012374	ENSTGUT00000012887	PIK3C2G
DSCC1	2	100231745	ENSTGUG00000012379	XM_002200454	DSCC1
RERGL	1A	100226922	ENSTGUG00000012384	XM_002196547	RERGL
SEL1L	5	100231514	ENSTGUG00000012387	ENSTGUT00000012898	SEL1L
MDN1	3	100223488	ENSTGUG00000012389	ENSTGUT00000012909	MDN1
COL14A1	2	100226945	ENSTGUG00000012390	ENSTGUT00000012903	COL14A1
SLC15A5	1A	100225959	ENSTGUG00000012392	ENSTGUT00000012897	SLC15A5
GALC	5	100224899	ENSTGUG00000012397	ENSTGUT00000012906	GALC
MTBP	2	100218269	ENSTGUG00000012401	ENSTGUT00000012910	MTBP
PTPN21	5	100228640	ENSTGUG00000012408	ENSTGUT00000012922	PTPN21
ZC3H14	5	100229542	ENSTGUG00000012417	ENSTGUT00000012938	ZC3H14
PM20D2	3	100224350	ENSTGUG00000012421	XM_002195495	PM20D2
RNGTT	3	100232080	ENSTGUG00000012427	XM_002198083	RNGTT
EML5	5	100226739	ENSTGUG00000012432	ENSTGUT00000012940	EML5
ATAD2	2	100230660	ENSTGUG00000012435	ENSTGUT00000012946	ATAD2
ORC3	3	100226325	ENSTGUG00000012439	ENSTGUT00000012953	ORC3L
ANXA13	2	100219197	ENSTGUG00000012446	ENSTGUT00000012963	ANXA13
RARS2	3	100223449	ENSTGUG00000012447	ENSTGUT00000012965	RARS2
CALD1	-	-	ENSTGUG00000012449	ENSTGUT00000012959	LOC100222084
FAM91A1	2	100231684	ENSTGUG00000012458	ENSTGUT00000012970	FAM91A1
DIAPH3	-	-	ENSTGUG00000012460	ENSTGUT00000012981	LOC100229149
NRDE2	5	100230608	ENSTGUG00000012462	ENSTGUT00000012972	C14ORF102
FER1L6	2	100228791	ENSTGUG00000012463	ENSTGUT00000012980	FER1L6
SNX14	3	100219259	ENSTGUG00000012482	ENSTGUT00000013006	SNX14
SQLE	2	100225604	ENSTGUG00000012490	ENSTGUT00000013009	SQLE
USP18	1A	100230758	ENSTGUG00000012493	ENSTGUT00000013008	USP18
NT5E	3	100231749	ENSTGUG00000012495	ENSTGUT00000013013	NT5E
DIS3	1	100223496	ENSTGUG00000012500	ENSTGUT00000013022	DIS3
TTC7B	5	100223002	ENSTGUG00000012501	ENSTGUT00000013025	TTC7B
KIAA1009	-	-	ENSTGUG00000012509	ENSTGUT00000013026	LOC100223987
PIBF1	1	100218618	ENSTGUG00000012511	ENSTGUT00000013038	PIBF1
CYB5R4	-	-	ENSTGUG00000012515	ENSTGUT00000013031	LOC100227837
CECR2	1A	100223021	ENSTGUG00000012517	ENSTGUT00000013033	CECR2
CECR1	1A	100223090	ENSTGUG00000012520	XM_002197487	CECR1
CCDC88C	5	100230532	ENSTGUG00000012531	ENSTGUT00000013055	CCDC88C
ME1	3	100219269	ENSTGUG00000012540	ENSTGUT00000013061	ME1
OC90	2	100219790	ENSTGUG00000012542	ENSTGUT00000013057	HHLA1
DOPEY1	3	100228848	ENSTGUG00000012553	ENSTGUT00000013075	DOPEY1
LRRC6	2	100223669	ENSTGUG00000012554	ENSTGUT00000013072	LRRC6
MYCBP2	1	100224418	ENSTGUG00000012556	ENSTGUT00000013084	MYCBP2
PHF20L1	2	100226603	ENSTGUG00000012561	ENSTGUT00000013077	PHF20L1
IBTK	3	100231744	ENSTGUG00000012564	ENSTGUT00000013086	IBTK
CACNA2D4	1A	100224985	ENSTGUG00000012579	ENSTGUT00000013105	CACNA2D4
PHIP	3	100225915	ENSTGUG00000012592	ENSTGUT00000013124	PHIP
NKAP	-	-	ENSTGUG00000012597	ENSTGUT00000013114	LOC100230351
DDX10	1	100232118	ENSTGUG00000012605	ENSTGUT00000013134	DDX10
WNK1	1A	100232697	ENSTGUG00000012615	ENSTGUT00000013141	WNK1
MYO6	3	100223124	ENSTGUG00000012619	ENSTGUT00000013144	MYO6
ATM	1	100217707	ENSTGUG00000012622	ENSTGUT00000013149	ATM
COL22A1	-	-	ENSTGUG00000012624	ENSTGUT00000013150	LOC100224581
UNC79	5	100220931	ENSTGUG00000012625	ENSTGUT00000013145	KIAA1409
B4GALNT3	1A	100221161	ENSTGUG00000012627	ENSTGUT00000013143	B4GALNT3
KDM5A	1A	100226987	ENSTGUG00000012633	ENSTGUT00000013162	KDM5A
FILIP1	3	100220242	ENSTGUG00000012640	ENSTGUT00000013161	FILIP1
SLC6A13	1A	100224093	ENSTGUG00000012646	ENSTGUT00000013170	SLC6A13
COL12A1	3	100226890	ENSTGUG00000012648	ENSTGUT00000013176	COL12A1
ELMOD1	1	100217682	ENSTGUG00000012657	ENSTGUT00000013177	ELMOD1
DICER1	5	100227750	ENSTGUG00000012658	ENSTGUT00000013185	DICER1
CD109	3	100231679	ENSTGUG00000012659	ENSTGUT00000013184	CD109
ALKBH8	1	100232062	ENSTGUG00000012660	ENSTGUT00000013180	ALKBH8
GUCY1A2	1	100217644	ENSTGUG00000012667	ENSTGUT00000013189	GUCY1A2
DDX11	-	-	ENSTGUG00000012673	ENSTGUT00000013199	LOC100228763
MTO1	3	100226939	ENSTGUG00000012680	ENSTGUT00000013201	MTO1
DYNC2H1	1	100229193	ENSTGUG00000012697	ENSTGUT00000013245	DYNC2H1
MMP13	1	100217703	ENSTGUG00000012726	ENSTGUT00000013255	MMP13
COL9A1	3	100224952	ENSTGUG00000012730	ENSTGUT00000013262	COL9A1
TOP1MT	2	100218520	ENSTGUG00000012734	ENSTGUT00000013261	TOP1MT
COL19A1	3	100225912	ENSTGUG00000012740	ENSTGUT00000013263	COL19A1
LMBRD1	3	100220167	ENSTGUG00000012741	ENSTGUT00000013272	LMBRD1
ZC3H3	2	100228143	ENSTGUG00000012747	ENSTGUT00000013271	ZC3H3
SLC25A47	5	100226724	ENSTGUG00000012759	ENSTGUT00000013287	SLC25A47
EYS	3	100223106	ENSTGUG00000012769	ENSTGUT00000013295	EYS
PHF3	3	100220229	ENSTGUG00000012770	ENSTGUT00000013303	PHF3
PGR	1	100144430	ENSTGUG00000012778	ENSTGUT00000013314	PGR
ARHGAP42	-	-	ENSTGUG00000012788	ENSTGUT00000013318	LOC101233556
SCRIB	2	100224344	ENSTGUG00000012791	ENSTGUT00000013323	SCRIB
DST	3	100220178	ENSTGUG00000012802	ENSTGUT00000013355	DST
TECPR2	5	100222986	ENSTGUG00000012816	ENSTGUT00000013347	TECPR2
TRAF3	5	100218184	ENSTGUG00000012821	XM_002200575	TRAF3
MRE11A	-	-	ENSTGUG00000012824	ENSTGUT00000013356	LOC100225368
CDC42BPB	5	100218073	ENSTGUG00000012826	ENSTGUT00000013360	CDC42BPB
HEPHL1	1	100229192	ENSTGUG00000012829	ENSTGUT00000013366	HEPHL1
EXOC3L4	5	101234069	ENSTGUG00000012834	ENSTGUT00000013364	EXOC3L4
C11ORF54	-	-	ENSTGUG00000012850	-	-
CCDC67	1	100218570	ENSTGUG00000012862	ENSTGUT00000013393	CCDC67
FAT3	1	100223418	ENSTGUG00000012873	ENSTGUT00000013406	FAT3
FOLH1	-	-	ENSTGUG00000012884	ENSTGUT00000013423	LOC100223080
TDRD9	5	100231614	ENSTGUG00000012887	ENSTGUT00000013421	TDRD9
NOX4	1	100228764	ENSTGUG00000012893	ENSTGUT00000013432	NOX4
CSMD1	3	100230644	ENSTGUG00000012896	ENSTGUT00000013443	CSMD1
PLD4	5	100223919	ENSTGUG00000012908	ENSTGUT00000013447	PLD4
JAG2	5	100231610	ENSTGUG00000012921	ENSTGUT00000013458	JAG2
SYNE2	5	100227700	ENSTGUG00000012955	ENSTGUT00000013493	SYNE2
PXDN	3	100230769	ENSTGUG00000012962	-	PXDN
TSSC1	3	100219176	ENSTGUG00000012973	ENSTGUT00000013511	TSSC1
PRKCH	5	100220987	ENSTGUG00000012981	XM_002200361	PRKCH
EED	1	100224023	ENSTGUG00000012982	XM_002189501	EED
CMPK2	3	100224095	ENSTGUG00000012989	XM_002195965	CMPK2
RSAD2	3	100230663	ENSTGUG00000012992	ENSTGUT00000013531	RSAD2
DHRS7	5	100225849	ENSTGUG00000013000	XM_002200370	DHRS7
ASAP2	3	100224030	ENSTGUG00000013006	ENSTGUT00000013552	ASAP2
INTS4	1	100222075	ENSTGUG00000013020	ENSTGUT00000013564	INTS4
KIAA0586	-	-	ENSTGUG00000013024	ENSTGUT00000013568	LOC100219049
ADAM17	3	100225922	ENSTGUG00000013028	ENSTGUT00000013573	ADAM17
MYO7A	1	100222061	ENSTGUG00000013043	ENSTGUT00000013591	MYO7A
EXOC5	5	100218177	ENSTGUG00000013051	ENSTGUT00000013594	EXOC5
GUCY2F	-	-	ENSTGUG00000013060	ENSTGUT00000013608	LOC100229764
KTN1	5	100219117	ENSTGUG00000013063	ENSTGUT00000013610	KTN1
DLGAP5	5	101233319	ENSTGUG00000013075	ENSTGUT00000013617	DLGAP5
GREB1	3	100222006	ENSTGUG00000013081	ENSTGUT00000013625	GREB1
A2M	1	100230740	ENSTGUG00000013087	ENSTGUT00000013641	A2M
NBAS	3	100219235	ENSTGUG00000013092	ENSTGUT00000013638	NBAS
DDX1	3	100227903	ENSTGUG00000013096	ENSTGUT00000013646	DDX1
M6PR	1	100225036	ENSTGUG00000013099	ENSTGUT00000013642	M6PR
A2ML1	1	100225878	ENSTGUG00000013107	ENSTGUT00000013654	A2ML1
ERO1L	5	100222902	ENSTGUG00000013108	ENSTGUT00000013653	ERO1L
SMC6	3	100225894	ENSTGUG00000013110	ENSTGUT00000013659	SMC6
TXNDC16	5	100229593	ENSTGUG00000013113	ENSTGUT00000013658	TXNDC16
FOXM1	1	100218292	ENSTGUG00000013153	ENSTGUT00000013701	FOXM1
NIN	5	100231603	ENSTGUG00000013154	ENSTGUT00000013700	NIN
TEAD4	1	100231771	ENSTGUG00000013161	ENSTGUT00000013712	TEAD4
APOB	3	100217931	ENSTGUG00000013166	ENSTGUT00000013717	APOB
ATAD2B	3	100225546	ENSTGUG00000013179	ENSTGUT00000013730	ATAD2B
SOS2	5	100232589	ENSTGUG00000013184	ENSTGUT00000013740	SOS2
ITSN2	3	100217814	ENSTGUG00000013193	ENSTGUT00000013746	ITSN2
NEMF	5	100226858	ENSTGUG00000013197	ENSTGUT00000013745	SDCCAG1
KEL	1	100232685	ENSTGUG00000013198	ENSTGUT00000013748	KEL
GCFC2	3	100231320	ENSTGUG00000013201	ENSTGUT00000013750	C2ORF3
CD2AP	3	100227461	ENSTGUG00000013213	ENSTGUT00000013760	CD2AP
CLCN1	1	100218288	ENSTGUG00000013222	ENSTGUT00000013778	CLCN1
PLA2G7	3	100221647	ENSTGUG00000013229	ENSTGUT00000013779	PLA2G7
EPHA1	1	100231766	ENSTGUG00000013242	ENSTGUT00000013794	EPHA1
C1R	1	100224962	ENSTGUG00000013261	ENSTGUT00000013811	C1R
RHAG	3	100221695	ENSTGUG00000013262	XM_002189943	RHAG
C1S	1	100222051	ENSTGUG00000013265	ENSTGUT00000013816	C1S
PKHD1	3	100229389	ENSTGUG00000013270	ENSTGUT00000013819	PKHD1
MCM3	3	100223664	ENSTGUG00000013275	ENSTGUT00000013824	MCM3
LEPREL2	1	100221140	ENSTGUG00000013302	ENSTGUT00000013852	LEPREL2
KIF13B	3	100221357	ENSTGUG00000013322	ENSTGUT00000013872	KIF13B
CHD4	1	100232637	ENSTGUG00000013329	ENSTGUT00000013885	CHD4
NCAPD2	1	100230670	ENSTGUG00000013339	ENSTGUT00000013889	NCAPD2
SPAG17	1	100225018	ENSTGUG00000013356	ENSTGUT00000013906	SPAG17
C17ORF68	-	-	ENSTGUG00000013368	ENSTGUT00000013919	LOC100220708
POLQ	1	100221673	ENSTGUG00000013371	ENSTGUT00000013923	POLQ
CHD1L	1	100226492	ENSTGUG00000013392	ENSTGUT00000013947	CHD1L
WDR52	-	-	ENSTGUG00000013407	ENSTGUT00000013963	LOC100229409
BOC	1	100226489	ENSTGUG00000013418	ENSTGUT00000013975	SPIRE2
GTPBP8	1	100220699	ENSTGUG00000013421	ENSTGUT00000013978	GTPBP8
F5	1	100218818	ENSTGUG00000013426	ENSTGUT00000013983	F5
TTF2	1	100227475	ENSTGUG00000013438	ENSTGUT00000013995	TTF2
URB1	1	100224236	ENSTGUG00000013442	ENSTGUT00000013999	URB1
C2CD3	1	100226236	ENSTGUG00000013447	ENSTGUT00000014005	C2CD3
POLD3	1	100221313	ENSTGUG00000013453	ENSTGUT00000014011	POLD3
PGM2L1	1	100230941	ENSTGUG00000013456	ENSTGUT00000014014	PGM2L1
MRPL48	1	100217522	ENSTGUG00000013469	XM_002189104	MRPL48
RCSD1	1	100229981	ENSTGUG00000013505	ENSTGUT00000014064	RCSD1
PTGFRN	1	100231982	ENSTGUG00000013515	ENSTGUT00000014074	PTGFRN
GBE1	1	100229070	ENSTGUG00000013536	ENSTGUT00000014096	GBE1
USP25	1	100229974	ENSTGUG00000013545	ENSTGUT00000014105	USP25
TMPRSS15	1	100220466	ENSTGUG00000013551	ENSTGUT00000014111	PRSS7
NCAM2	1	100222905	ENSTGUG00000013552	ENSTGUT00000014112	NCAM2
MRPL39	1	100223911	ENSTGUG00000013553	ENSTGUT00000014113	MRPL39
WNT11	1	100223979	ENSTGUG00000013564	ENSTGUT00000014124	WNT11
INPPL1	1	100222899	ENSTGUG00000013577	ENSTGUT00000014138	INPPL1
LTN1	1	100221893	ENSTGUG00000013590	ENSTGUT00000014152	LTN1
TMPRSS7	1	100225838	ENSTGUG00000013593	ENSTGUT00000014155	TMPRSS7
MYH15	-	-	ENSTGUG00000013607	ENSTGUT00000014170	LOC100220019
CBLB	1	100226776	ENSTGUG00000013612	XM_002192949	CBLB
ALCAM	1	100221881	ENSTGUG00000013613	ENSTGUT00000014176	ALCAM
NFKBIZ	1	100232512	ENSTGUG00000013615	ENSTGUT00000014179	NFKBIZ
CEP97	1	100223896	ENSTGUG00000013617	ENSTGUT00000014181	CEP97
SENP7	1	100231592	ENSTGUG00000013624	ENSTGUT00000014188	SENP7
IMPG2	1	100228709	ENSTGUG00000013625	ENSTGUT00000014189	IMPG2
ABI3BP	1	100222962	ENSTGUG00000013627	ENSTGUT00000014193	ABI3BP
RPL18A	-	-	ENSTGUG00000017691	ENSTGUT00000018378	LOC100231477
GHRHR	2	100227489	ENSTGUG00000000332	-	GHRHR
GNL2	23	100228570	ENSTGUG00000001547	-	GNL2
ANTXRL	-	-	ENSTGUG00000008013	-	-
ACSM4	-	-	ENSTGUG00000009254	NA	LOC100231857
DECR1	2	100190086	ENSTGUG00000011815	-	DECR1
COL15A1	-	-	-	NA	LOC100225058
MMP27	1	100218668	-	-	MMP27
SLC5A9	8	100219312	-	-	SLC5A9
ITGA2	Z	100221336	-	-	ITGA2
SLC6A12	1A	100225050	-	-	SLC6A12
CHRNB4	10	100231842	-	-	CHRNB4
LAMB4	1A	100232151	-	-	LAMB4

## Sheet: 208
Element	Chromosome	NCBI ID	ENSEMBL ID	Transcript ID
GPR98	Z	100223389	ENSTGUG00000000694	ENSTGUT00000000725
NAT10	5	100229679	ENSTGUG00000005638	XM_002188911
KIAA0100	19	100228994	ENSTGUG00000006056	ENSTGUT00000006319
ORC1	8	100227064	ENSTGUG00000008984	ENSTGUT00000009358
KDM4B	28	100225201	ENSTGUG00000000775	ENSTGUT00000000807
POLRMT	28	100222304	ENSTGUG00000000621	ENSTGUT00000000646
CELSR3	12	100226986	ENSTGUG00000007509	ENSTGUT00000007915
TANC2	27	100227487	ENSTGUG00000001978	ENSTGUT00000002057
KALRN	7	100232281	ENSTGUG00000004175	ENSTGUT00000004387
DVL1	21	100231182	ENSTGUG00000003140	ENSTGUT00000003298
SDK2	18	100231691	ENSTGUG00000002919	ENSTGUT00000003047
SPATS2L	7	100231904	ENSTGUG00000010462	ENSTGUT00000010902
RPAP1	5	100218056	ENSTGUG00000010870	ENSTGUT00000011344
KIF5C	7	100218538	ENSTGUG00000011950	ENSTGUT00000012474
ADCYAP1R1	2	100217843	ENSTGUG00000000306	ENSTGUT00000000342
DPP6	2	100225294	ENSTGUG00000000647	ENSTGUT00000000701
OBSL1	7	100222704	ENSTGUG00000006207	ENSTGUT00000006452
UBN1	14	100227353	ENSTGUG00000003540	ENSTGUT00000003696
PAK7	3	100224879	ENSTGUG00000006182	ENSTGUT00000006434
EGFR	2	100221035	ENSTGUG00000001806	ENSTGUT00000001881
STAT5B	27	100222731	ENSTGUG00000002572	ENSTGUT00000002698
POLE	15	100227333	ENSTGUG00000010645	ENSTGUT00000011157
DAGLA	5	100223947	ENSTGUG00000006570	ENSTGUT00000006842
HELZ	18	100231759	ENSTGUG00000004401	ENSTGUT00000004615
COL24A1	8	100226423	ENSTGUG00000006382	ENSTGUT00000006647
SLIT2	4	100223770	ENSTGUG00000009575	ENSTGUT00000010024
ADAMTS7	10	100225113	ENSTGUG00000009778	ENSTGUT00000010234
WNK2	12	100226300	ENSTGUG00000003635	ENSTGUT00000003815
NOS1	15	100231414	ENSTGUG00000010372	ENSTGUT00000010844
DSCAML1	24	100223481	ENSTGUG00000000198	ENSTGUT00000000219
RERG	1A	100227884	ENSTGUG00000012424	ENSTGUT00000012936
CTIF	Z	100226013	ENSTGUG00000000030	ENSTGUT00000000031
PHC3	9	100219263	ENSTGUG00000010973	ENSTGUT00000011428
DNAH1	12	100227888	ENSTGUG00000006140	ENSTGUT00000006484
LTBP2	5	100219082	ENSTGUG00000012131	ENSTGUT00000012649
STAT3	27	100219856	ENSTGUG00000002600	ENSTGUT00000002757
ANKRD11	11	100223787	ENSTGUG00000007838	ENSTGUT00000008155
CLMN	5	100224890	ENSTGUG00000012669	ENSTGUT00000013191
DENND5B	1A	100223397	ENSTGUG00000011468	ENSTGUT00000011955
F8	4A	100223378	ENSTGUG00000006867	ENSTGUT00000007184
SAP130	9	100218660	ENSTGUG00000005735	ENSTGUT00000005973
CDH22	20	100223868	ENSTGUG00000005758	ENSTGUT00000006036
DSCAM	1	100228289	ENSTGUG00000005151	ENSTGUT00000005413
GGT7	20	100224250	ENSTGUG00000003352	XM_002195632
KCNQ2	20	100224829	ENSTGUG00000007434	ENSTGUT00000007747
SHISA9	14	100229242	ENSTGUG00000005074	ENSTGUT00000005267
PANX2	1A	100222269	ENSTGUG00000003957	XM_002188771
CIT	15	100217966	ENSTGUG00000009264	ENSTGUT00000009726
RGP1	Z	100223297	ENSTGUG00000001841	ENSTGUT00000001917
CTSH	10	100232804	ENSTGUG00000009976	ENSTGUT00000010401
PPFIA4	26	100226960	ENSTGUG00000001363	ENSTGUT00000001434
DOCK3	12	100231732	ENSTGUG00000004762	ENSTGUT00000005026
SNED1	9	100222508	ENSTGUG00000006290	ENSTGUT00000006522
PIKFYVE	7	100229363	ENSTGUG00000009607	ENSTGUT00000010043
WDR59	11	100218014	ENSTGUG00000006347	ENSTGUT00000006606
SRD5A2	3	100225484	ENSTGUG00000008454	XM_002189086
PPL	14	100232171	ENSTGUG00000003506	ENSTGUT00000003675
ENTPD2	17	100227326	ENSTGUG00000002332	ENSTGUT00000002426
AP2B1	19	100229073	ENSTGUG00000004771	ENSTGUT00000005028
KCNN3	25	101234207	ENSTGUG00000004125	ENSTGUT00000004310
PLXND1	12	100223275	ENSTGUG00000010534	ENSTGUT00000011002
KIAA1109	4	100229556	ENSTGUG00000001968	ENSTGUT00000002063
VIT2	8	751977	ENSTGUG00000006544	ENSTGUT00000006818
MTUS2	1	100218655	ENSTGUG00000011664	ENSTGUT00000012158
HDAC4	7	100222021	ENSTGUG00000003197	ENSTGUT00000003371
ATP9A	20	100229226	ENSTGUG00000008565	ENSTGUT00000008960
ADAMTS15	24	100220573	ENSTGUG00000000707	ENSTGUT00000000743
PTPRN	7	100226515	ENSTGUG00000005960	ENSTGUT00000006223
SEZ6L	15	100225676	ENSTGUG00000007634	ENSTGUT00000007983
ADAMTS3	4	100226131	ENSTGUG00000001593	ENSTGUT00000001672
EMILIN2	2	100231677	ENSTGUG00000010091	ENSTGUT00000010516
UNC80	7	100230000	ENSTGUG00000011342	ENSTGUT00000011838
MED24	27	100220749	ENSTGUG00000002271	ENSTGUT00000002374
LOXHD1	Z	100232324	ENSTGUG00000001571	ENSTGUT00000001635
AUTS2	19	100222302	ENSTGUG00000003492	ENSTGUT00000003645
PPARGC1B	13	100219458	ENSTGUG00000000241	ENSTGUT00000000246
PITPNM1	5	100229631	ENSTGUG00000007734	ENSTGUT00000008068
DOCK2	4	100227341	ENSTGUG00000011059	ENSTGUT00000011545
FBN2	Z	100228040	ENSTGUG00000006641	ENSTGUT00000007032
TSC2	14	100222231	ENSTGUG00000006437	ENSTGUT00000006795
CCDC108	7	100217915	ENSTGUG00000005692	ENSTGUT00000005914
SPTAN1	17	100217607	ENSTGUG00000003937	ENSTGUT00000004195
TENM2	13	100231550	ENSTGUG00000001484	ENSTGUT00000001544
SLC9A7	1	100229430	ENSTGUG00000010570	ENSTGUT00000011049
TLL2	6	100224187	ENSTGUG00000007264	ENSTGUT00000007583
PTK7	3	100224857	ENSTGUG00000004755	ENSTGUT00000004973
WDFY4	6	100219927	ENSTGUG00000008169	ENSTGUT00000008533
GAPVD1	17	100230684	ENSTGUG00000007305	ENSTGUT00000007616
NBEAL2	2	100231303	ENSTGUG00000000174	ENSTGUT00000000188
SCAPER	10	100224189	ENSTGUG00000003573	ENSTGUT00000003779
AFF2	4A	100218859	ENSTGUG00000004690	ENSTGUT00000004911
PLXNA2	26	100228847	ENSTGUG00000001511	XM_002196433
DENND2C	26	100219220	ENSTGUG00000001005	ENSTGUT00000001045
NSF	27	100228489	ENSTGUG00000002022	ENSTGUT00000002112
RASGRP1	5	100224858	ENSTGUG00000011737	ENSTGUT00000012233
FNBP4	5	100228685	ENSTGUG00000007629	ENSTGUT00000007945
USP34	3	100228693	ENSTGUG00000006553	ENSTGUT00000006921
NOL6	Z	100223344	ENSTGUG00000001674	ENSTGUT00000001746
WDHD1	5	100223976	ENSTGUG00000013082	ENSTGUT00000013624
KLHL29	3	100229398	ENSTGUG00000013176	ENSTGUT00000013723
ARID4A	5	100228651	ENSTGUG00000013032	ENSTGUT00000013574
CDH23	6	100217739	ENSTGUG00000004184	ENSTGUT00000004403
PDLIM3	4	100219327	ENSTGUG00000006848	ENSTGUT00000007128
SIK3	24	100231109	ENSTGUG00000000153	ENSTGUT00000000165
L3MBTL3	3	100228610	ENSTGUG00000011709	ENSTGUT00000012205
CLIP1	15	100219895	ENSTGUG00000006241	ENSTGUT00000006509
TOP1	20	100222949	ENSTGUG00000004676	ENSTGUT00000004914
HEPH	4A	100223630	ENSTGUG00000002793	ENSTGUT00000002910
EIF4G3	21	100225457	ENSTGUG00000002122	ENSTGUT00000002232
ROCK2	3	100221127	ENSTGUG00000013067	ENSTGUT00000013615
NCOR2	15	100219945	ENSTGUG00000005023	ENSTGUT00000005282
NCAM1	24	100226293	ENSTGUG00000000275	ENSTGUT00000000298
MICALL1	1A	100226340	ENSTGUG00000010485	ENSTGUT00000010926
DOPEY2	1	100226457	ENSTGUG00000004760	ENSTGUT00000004982
USH2A	3	100225859	ENSTGUG00000002871	ENSTGUT00000003006
NF1	19	100227136	ENSTGUG00000008487	ENSTGUT00000008903
RABL6	17	100227264	ENSTGUG00000002473	ENSTGUT00000002577
NRXN1	3	100228660	ENSTGUG00000005731	ENSTGUT00000005985
PLXNA4	1A	100231591	ENSTGUG00000001967	ENSTGUT00000002054
SPEG	7	100217857	ENSTGUG00000006089	ENSTGUT00000006358
MYO9A	10	100222638	ENSTGUG00000004424	ENSTGUT00000004667
AGRN	21	100219336	ENSTGUG00000004020	ENSTGUT00000004205
STAB1	12	100220158	ENSTGUG00000005918	ENSTGUT00000006183
PRPF8	19	100224283	ENSTGUG00000005648	XM_002197291
KIF1A	9	100229101	ENSTGUG00000006326	ENSTGUT00000006786
SKIL	9	100225882	ENSTGUG00000010953	ENSTGUT00000011412
DOCK7	8	100226028	ENSTGUG00000009812	ENSTGUT00000010277
ABCA5	18	100228836	ENSTGUG00000003970	ENSTGUT00000004145
GEMIN5	13	100220363	ENSTGUG00000000688	ENSTGUT00000000719
TNIK	9	100221130	ENSTGUG00000010875	ENSTGUT00000011372
ADD3	6	100222746	ENSTGUG00000010566	XM_002197594
CAPN3	5	100225837	ENSTGUG00000011081	ENSTGUT00000011571
SMARCC1	2	100229325	ENSTGUG00000000119	ENSTGUT00000000145
PKD1	14	100225143	ENSTGUG00000006371	ENSTGUT00000006667
CHL1	12	100220455	ENSTGUG00000009997	ENSTGUT00000010473
ITPR1	12	100229045	ENSTGUG00000010241	ENSTGUT00000010728
ACE	27	100217841	ENSTGUG00000001973	ENSTGUT00000002050
CNTN3	12	100219417	ENSTGUG00000009960	ENSTGUT00000010415
SMG6	19	100222348	ENSTGUG00000005836	ENSTGUT00000006081
ARHGEF17	1	100220424	ENSTGUG00000013476	ENSTGUT00000014035
CHD5	21	100217721	ENSTGUG00000002634	ENSTGUT00000002756
JAK1	8	100228920	ENSTGUG00000009979	ENSTGUT00000010432
ZMIZ1	6	100220312	ENSTGUG00000006395	ENSTGUT00000006633
STC2	13	100227125	ENSTGUG00000000322	ENSTGUT00000000333
COL5A1	17	100228206	ENSTGUG00000005847	ENSTGUT00000006220
GTF3C1	14	100219666	ENSTGUG00000004504	ENSTGUT00000004712
RELN	1A	100231258	ENSTGUG00000002883	ENSTGUT00000002994
AZI1	18	100225016	ENSTGUG00000002972	ENSTGUT00000003099
FRAS1	4	100228987	ENSTGUG00000001743	ENSTGUT00000001825
PCSK1	Z	100226064	ENSTGUG00000006229	ENSTGUT00000006469
ALDH3A2	4A	100190154	ENSTGUG00000007167	ENSTGUT00000007526
EP400	15	100230407	ENSTGUG00000008078	ENSTGUT00000008441
NFKB2	6	100218352	ENSTGUG00000007491	ENSTGUT00000007864
ZZEF1	19	100225186	ENSTGUG00000004039	ENSTGUT00000004200
CPAMD8	28	100229019	ENSTGUG00000000470	ENSTGUT00000000485
SCN1A	7	100224567	ENSTGUG00000007356	ENSTGUT00000007764
FANCA	11	100228595	ENSTGUG00000007970	ENSTGUT00000008323
BAI1	2	100228084	ENSTGUG00000012707	ENSTGUT00000013247
ATXN2	15	100220881	ENSTGUG00000006497	ENSTGUT00000006760
ANAPC1	3	100221992	ENSTGUG00000007360	ENSTGUT00000007712
PIP5K1C	28	100221379	ENSTGUG00000000155	ENSTGUT00000000166
EPHB1	9	100221497	ENSTGUG00000006852	ENSTGUT00000007157
MEGF6	21	100219690	ENSTGUG00000002771	ENSTGUT00000002906
ATP2A3	19	100222290	ENSTGUG00000004042	ENSTGUT00000004324
CACNA2D2	12	100232652	ENSTGUG00000004714	ENSTGUT00000004891
CSMD2	23	100223821	ENSTGUG00000001744	ENSTGUT00000001816
MED13	19	100223296	ENSTGUG00000007709	ENSTGUT00000008044
LRP2	7	100223641	ENSTGUG00000007663	ENSTGUT00000008118
ST5	5	100226736	ENSTGUG00000008328	ENSTGUT00000008690
LAMB2	12	100222711	ENSTGUG00000008776	ENSTGUT00000009188
DNAH3	14	100230839	ENSTGUG00000009160	ENSTGUT00000009573
IGSF9B	24	100232095	ENSTGUG00000000666	ENSTGUT00000000689
AK5	8	100229919	ENSTGUG00000007008	ENSTGUT00000007292
MAPK8IP3	14	100227405	ENSTGUG00000003150	ENSTGUT00000003296
BRWD1	1	100226455	ENSTGUG00000005062	ENSTGUT00000005301
MEF2D	25	100224097	ENSTGUG00000003481	ENSTGUT00000003635
CDH13	11	100230808	ENSTGUG00000004357	ENSTGUT00000004545
ARHGEF7	1	100230434	ENSTGUG00000008859	ENSTGUT00000009268
PTPN11	15	100218949	ENSTGUG00000006795	ENSTGUT00000007091
UCHL1	4	751589	ENSTGUG00000008638	NM_001048259
ADAMTS9	12	100223707	ENSTGUG00000009483	ENSTGUT00000009945
CACNA1B	17	100230125	ENSTGUG00000002855	ENSTGUT00000003176
MTOR	21	100219695	ENSTGUG00000002263	ENSTGUT00000002392
MYH10	18	100227478	ENSTGUG00000005201	ENSTGUT00000005862
KANSL1	27	100222738	ENSTGUG00000001911	ENSTGUT00000001988
SPTBN5	5	100226784	ENSTGUG00000010970	ENSTGUT00000011450
CIR1	7	100219832	ENSTGUG00000008746	ENSTGUT00000009124
PHLDB1	24	100230155	ENSTGUG00000000050	ENSTGUT00000000053
PTPRS	28	100228089	ENSTGUG00000000729	ENSTGUT00000000800
TNC	17	100219574	ENSTGUG00000003200	ENSTGUT00000003385
TG	2	100217875	ENSTGUG00000012562	ENSTGUT00000013081
SLC7A5	11	100218991	ENSTGUG00000007655	XM_002194897
AP3D1	28	100228101	ENSTGUG00000000284	ENSTGUT00000000302
ROBO2	1	100221297	ENSTGUG00000013539	ENSTGUT00000014099
FOXP1	12	751984	ENSTGUG00000009923	ENSTGUT00000010347
VPS13C	10	100219644	ENSTGUG00000005322	ENSTGUT00000005532
CACNA1I	1A	100221511	ENSTGUG00000010198	ENSTGUT00000010644
TP63	9	100227936	ENSTGUG00000009377	ENSTGUT00000009791
ANK2			ENSTGUG00000001807	ENSTGUT00000001892
DAAM1			ENSTGUG00000013012	ENSTGUT00000013555
DIAPH2			ENSTGUG00000002329	ENSTGUT00000002483
DNAJC7	27		ENSTGUG00000002483
LY6E	14		ENSTGUG00000012732	ENSTGUT00000013253
NCOR1	-		ENSTGUG00000006690
PER2	11		ENSTGUG00000005357	ENSTGUT00000005609
PLEC1	23		ENSTGUG00000004052	ENSTGUT00000004251
SRGAP3	12		ENSTGUG00000010415	ENSTGUT00000010876
LRP6	1A		ENSTGUG00000012717

## Sheet: 625
Element	Chromosome	NCBI ID	ENSEMBL ID	Transcript ID
AAK1	22	100223240	ENSTGUG00000003831	ENSTGUT00000004004
ABCB1	2	100221908|100229243	ENSTGUG00000001378	ENSTGUT00000001442|ENSTGUT00000002781
ABCC10	3	100217747	ENSTGUG00000009082	ENSTGUT00000009472
ABCC8	5	100223853	ENSTGUG00000008682	ENSTGUT00000009100
ABCG1	1	100222171	ENSTGUG00000005541	ENSTGUT00000005789
ABHD2	10	100223528|100223528	ENSTGUG00000008271	XM_002199529|ENSTGUT00000008616
ABLIM2	4	100229489	ENSTGUG00000010211	ENSTGUT00000010663
ACAP3	21	100232185	ENSTGUG00000003217	ENSTGUT00000003378
ACTN1	5	100221879	ENSTGUG00000011477	ENSTGUT00000011968
ADAM12	6	100225378	ENSTGUG00000011498	ENSTGUT00000011990
ADAM19	13	100225277	ENSTGUG00000000622	ENSTGUT00000000650
ADAMTS2	13	100224296	ENSTGUG00000001108	ENSTGUT00000001161
ADAMTSL1	Z	100228333|100228333	ENSTGUG00000004421	ENSTGUT00000004601|ENSTGUT00000004626
ADARB1	7	100230953	ENSTGUG00000011159	ENSTGUT00000011635
ADRBK2	15	100217970	ENSTGUG00000007559	ENSTGUT00000007908
AGAP3	2	100217852	ENSTGUG00000000055	ENSTGUT00000000063
AGTPBP1	Z	100219998|100219998	ENSTGUG00000003066	ENSTGUT00000003191|ENSTGUT00000003195
AHCTF1	3	100231213|100231213	ENSTGUG00000008437	ENSTGUT00000008792|XM_002189029
AHCTF1P1	3	100000000		XM_002188442
AK8	17	100226314|100226314	ENSTGUG00000005190	ENSTGUT00000005387|ENSTGUT00000005406
AKAP11	1	100224363	ENSTGUG00000012375	ENSTGUT00000012881
AKAP9	2	100223905|100223905	ENSTGUG00000001443	ENSTGUT00000001503|ENSTGUT00000001506
ALS2	7	100228070	ENSTGUG00000010168	ENSTGUT00000010664
AMPH	2	100228670	ENSTGUG00000001869	ENSTGUT00000001947
ANAPC5	15	100221745	ENSTGUG00000005947	XM_002193155
ANAPC7	15	100230492|100230492	ENSTGUG00000005711	ENSTGUT00000005940|XM_002192395
ANKDD1A	10	100226471	ENSTGUG00000009014	ENSTGUT00000009395
ANKHD1	13	100223923	ENSTGUG00000001656	ENSTGUT00000001739
ANKRD24	28	100218455|100218455|100218455	ENSTGUG00000000979	ENSTGUT00000001013|ENSTGUT00000001020|ENSTGUT00000001017
ANKRD55	Z	100231584	ENSTGUG00000002579	ENSTGUT00000002689
ANKS1B	1A	100225323|100225323	ENSTGUG00000008825	ENSTGUT00000009198|ENSTGUT00000009216
ANKS6	2	100231137	ENSTGUG00000008519	ENSTGUT00000008866
ANO3	5	100224227	ENSTGUG00000004669	ENSTGUT00000004874
ANTXR1	22	100000000	ENSTGUG00000003929	ENSTGUT00000004144
ANXA11	6	100226075	ENSTGUG00000006343	ENSTGUT00000006608
ANXA4	22	100000000	ENSTGUG00000003734	NM_001245306
APBA1	28	100217527	ENSTGUG00000000142	ENSTGUT00000000149
ARHGAP18	3	100219867	ENSTGUG00000011721	ENSTGUT00000012218
ARHGAP29	8	100220596	ENSTGUG00000005720	ENSTGUT00000005944
ARHGEF12	24	100222469	ENSTGUG00000000421	ENSTGUT00000000444
ARHGEF4	9	100227332	ENSTGUG00000005587	ENSTGUT00000005845
ARHGEF5	1A	100224998	ENSTGUG00000011885	ENSTGUT00000012389
ARHGEF9	4A	100218880	ENSTGUG00000005598	ENSTGUT00000005863
ARID1A	23	100222829	ENSTGUG00000000997	ENSTGUT00000001034
ARMC2	3	1002263100226310	ENSTGUG00000012122	ENSTGUT00000012629|ENSTGUT00000012631
ARNT	25	100227939|100227939	ENSTGUG00000004647	ENSTGUT00000004860|XM_002193845
ARVCF	15	100223801	ENSTGUG00000008310	ENSTGUT00000008676
ASAP1	2	100229404	ENSTGUG00000012522	ENSTGUT00000013046
ASIC4	7	101233309	ENSTGUG00000006157	ENSTGUT00000006413
ATF2	7	100226584	ENSTGUG00000008880	ENSTGUT00000009262
ATG13	5	100225765	ENSTGUG00000010603	ENSTGUT00000011069
ATM	1	100217707	ENSTGUG00000012622	ENSTGUT00000013149
ATP1A1	1	100190719	ENSTGUG00000013386	ENSTGUT00000013939
ATP2B1	1A	100219974	ENSTGUG00000008087	ENSTGUT00000008488
ATP7A	4A	100217932|100217932	ENSTGUG00000005981	XM_002196032|ENSTGUT00000006271
ATP8A2	1	100220565	ENSTGUG00000011487	ENSTGUT00000012006
ATRNL1	6	100217603	ENSTGUG00000010983	ENSTGUT00000011469
ATRX	4A	100229394	ENSTGUG00000005896	ENSTGUT00000006171
BCAS3	19	100229972	ENSTGUG00000007829	ENSTGUT00000008197
BCL9L	24	100232110	ENSTGUG00000000025	ENSTGUT00000000022
BCR	15	100220856	ENSTGUG00000009988	ENSTGUT00000010440
BDP1	Z	100226518|100226518|100226518	ENSTGUG00000001538	ENSTGUT00000001598|ENSTGUT00000001604|ENSTGUT00000001603
BIN1	7	100219782	ENSTGUG00000004882	ENSTGUT00000005087
BOK	9	100220512|100220512	ENSTGUG00000006098	XM_002193909|ENSTGUT00000006330
BPTF	18	100226942|100226942	ENSTGUG00000004512	ENSTGUT00000004689|ENSTGUT00000004701
BRIP1	19	100217494	ENSTGUG00000007767	ENSTGUT00000008109
BTBD3	3	100224338|100224338	ENSTGUG00000002479	XM_002199977|ENSTGUT00000002576
BTRC	6	100220854	ENSTGUG00000010007	ENSTGUT00000010449
BUB1B	5	100232557	ENSTGUG00000007225	ENSTGUT00000007539
BVES	3	100224443	ENSTGUG00000012218	ENSTGUT00000012726
BZRAP1	19	100219502	ENSTGUG00000003283	ENSTGUT00000003425
C11ORF30	1	100220910|100220910	ENSTGUG00000013566	ENSTGUT00000014126|XM_002188085
C14ORF159	5	100229540|100229540	ENSTGUG00000012521	XM_004174481|ENSTGUT00000013042
C1ORF21	8	1.00222e+16	ENSTGUG00000003815	XM_002191064|ENSTGUT00000003967
C20ORF194	4	100232102|100232102	ENSTGUG00000011007	XM_002188190|ENSTGUT00000011492
C20ORF26	3	100221916|100221916	ENSTGUG00000007628	XM_002197317|ENSTGUT00000007947
C2CD2L	24	100225369	ENSTGUG00000000001	ENSTGUT00000000001
C2ORF89	Z	100225636|100225636		ENSTGUT00000000147|ENSTGUT00000000148
C9ORF72	Z	100226525|100226525	ENSTGUG00000001401	XM_002192792|ENSTGUT00000001458
CA7	11	100219624	ENSTGUG00000009706	XM_002190256
CACNA1C	1A	100218244|100218244	ENSTGUG00000012529	ENSTGUT00000013052|ENSTGUT00000013090
CACNA1D	12	100226925	ENSTGUG00000006839	ENSTGUT00000007195
CACNA1G	18	100227462	ENSTGUG00000009049	ENSTGUT00000009524
CACNA1S	26	100220193	ENSTGUG00000001142	ENSTGUT00000001219
CACNA2D1	1A	100227443|100227443	ENSTGUG00000002533	ENSTGUT00000002631|ENSTGUT00000002680
CALB2	11	100000000	ENSTGUG00000005987	ENSTGUT00000006215
CAMK4	Z	100219262	ENSTGUG00000000999	ENSTGUT00000001036
CAMKK1	19	100229002	ENSTGUG00000004191	ENSTGUT00000004381
CAMKK2	15	100229492|100229492	ENSTGUG00000005920	ENSTGUT00000006165|ENSTGUT00000006166
CAPRIN2	1A	100219640	ENSTGUG00000011456	ENSTGUT00000011943
CAST	Z	100223192	ENSTGUG00000006246	ENSTGUT00000006507
CC2D2A	4	100218908	ENSTGUG00000009795	ENSTGUT00000010229
CCAR1	6	100221640	ENSTGUG00000003765	ENSTGUT00000003951
CCBE1	Z	1.00218e+16	ENSTGUG00000001894	ENSTGUT00000001969|XM_002191188
CCDC39	9	100218280	ENSTGUG00000010586	ENSTGUT00000011031
CCDC80	1	100221724	ENSTGUG00000013423	ENSTGUT00000013980
CCDC88A	3	100220912	ENSTGUG00000007001	ENSTGUT00000007331
CD109	3	100231679|100231679	ENSTGUG00000012659	ENSTGUT00000013188|ENSTGUT00000013184
CDAN1	5	1.00228e+16	ENSTGUG00000011143	ENSTGUT00000011624|ENSTGUT00000011619
CDC27	27	100223686|100223686	ENSTGUG00000001915	ENSTGUT00000001995|XM_002192936
CDC42BPB	5	100218073	ENSTGUG00000012826	ENSTGUT00000013360
CDKL2	4	100000000	ENSTGUG00000001792	ENSTGUT00000001866
CDS2	22	100227973	ENSTGUG00000004008	ENSTGUT00000004192
CDYL	2	100000000	ENSTGUG00000002246	XM_002197907
CELSR2	26	100232614|100232614|100232614	ENSTGUG00000001444	ENSTGUT00000001508|ENSTGUT00000001510|ENSTGUT00000001511
CEP120	Z	100230656	ENSTGUG00000001104	ENSTGUT00000001157
CEP170	3	100220686	ENSTGUG00000008164	ENSTGUT00000008525
CHD2	10	100226475	ENSTGUG00000008540	ENSTGUT00000008940
CHD6	20	100228986	ENSTGUG00000003179	ENSTGUT00000003357
CHRNB2	25	100223092	ENSTGUG00000004092	XM_002188185
CKAP5	5	100228646	ENSTGUG00000010577	ENSTGUT00000011020
CNOT1	11	100224758	ENSTGUG00000005919	ENSTGUT00000006175
CNTFR	Z	100226158|100226158	ENSTGUG00000001751	XM_002190215|ENSTGUT00000001823
CNTNAP5	7	100221689	ENSTGUG00000004748	ENSTGUT00000005051
CNTRL	17	100231706	ENSTGUG00000006602	ENSTGUT00000006903
CORIN	4	100231807	ENSTGUG00000008187	ENSTGUT00000008566
CORO2A	Z	100228407	ENSTGUG00000001408	ENSTGUT00000001470
CPS1	7	100221389	ENSTGUG00000011444	ENSTGUT00000011956
CRAMP1L	14	100221600	ENSTGUG00000003176	ENSTGUT00000003319
CREBBP	14	100227395	ENSTGUG00000003971	ENSTGUT00000004191
CSDE1	26	100229709	ENSTGUG00000000972	ENSTGUT00000001021
CSMD1	3	100230644|100230644	ENSTGUG00000012895	ENSTGUT00000013428|ENSTGUT00000013443
CSMD3	2	100232667|100232667	ENSTGUG00000012272	ENSTGUT00000012793|ENSTGUT00000012798
CTNNA2	4	100221417	ENSTGUG00000010908	ENSTGUT00000011383
CTTN	5	1.00223e+16	ENSTGUG00000005520	ENSTGUT00000005782|XM_002187596
CWC22	7	100228412	ENSTGUG00000009340	ENSTGUT00000009764
DAPK1	Z	100231489|100231489	ENSTGUG00000000603	ENSTGUT00000000624|ENSTGUT00000000640
DDX46	13	100221983	ENSTGUG00000001260	ENSTGUT00000001317
DENND4A	10	100229269	ENSTGUG00000009220	ENSTGUT00000009660
DEPDC5	15	100218022|100218022	ENSTGUG00000009850	ENSTGUT00000010316|XM_002199790
DGKH	1	100218586	ENSTGUG00000012377	ENSTGUT00000012902
DGKK	4A	100226537|100226537		ENSTGUT00000005100|XR_054535
DHX29	Z	100223886	ENSTGUG00000002464	ENSTGUT00000002572
DHX8	27	100231333	ENSTGUG00000002881	ENSTGUT00000003034
DHX9	8	100224822|100224822	ENSTGUG00000004019	ENSTGUT00000004193|ENSTGUT00000004203
DIO3	5	100232538	ENSTGUG00000012784	ENSTGUT00000013310
DIP2C	2	100232012	ENSTGUG00000000783	ENSTGUT00000000837
DLG2	1	100229716	ENSTGUG00000012956	ENSTGUT00000013497
DLG5	6	100225167	ENSTGUG00000006471	ENSTGUT00000006752
DLGAP2	3	100228827	ENSTGUG00000012930	ENSTGUT00000013471
DMD	1	100228890	ENSTGUG00000006887	ENSTGUT00000007279
DMXL2	10	100232254|100232254	ENSTGUG00000007026	ENSTGUT00000007334|ENSTGUT00000007336
DNAH12	12	100218248	ENSTGUG00000007230	ENSTGUT00000007578
DNAH5	2	100231437|100231437|100232083|100232083	ENSTGUG00000007486	ENSTGUT00000007828|ENSTGUT00000007825|ENSTGUT00000009030|ENSTGUT00000009036
DOC2B	19	100222339	ENSTGUG00000007334	ENSTGUT00000007656
DOCK4	1A	100218344	ENSTGUG00000005488	ENSTGUT00000005799
DOPEY1	3	100228848	ENSTGUG00000012553	ENSTGUT00000013075
DPP4	7	100231365|100231365	ENSTGUG00000006807	ENSTGUT00000007113|ENSTGUT00000007115
DRD3	1	100190794	ENSTGUG00000013405	ENSTGUT00000013960
DUOX2	10	100218721	ENSTGUG00000004765	ENSTGUT00000005017
DYNC2H1	1	100229193	ENSTGUG00000012697	ENSTGUT00000013245
DYRK4	1A	100227944|100227944	ENSTGUG00000012251	ENSTGUT00000012758|ENSTGUT00000012760
DZANK1	3	100224851	ENSTGUG00000005864	ENSTGUT00000006108
DZIP1	1	100225719	ENSTGUG00000011173	ENSTGUT00000011642
EEF2K	14	100226037|100226037	ENSTGUG00000009003	ENSTGUT00000009403|XM_002197493
EFCAB2	3	101233497	ENSTGUG00000008366	ENSTGUT00000008713
EIF2AK3	4	100223479	ENSTGUG00000010877	ENSTGUT00000011350
ELMSAN1	5	100223903|100223903	ENSTGUG00000011205	ENSTGUT00000011681|ENSTGUT00000011679
EML1	5	100222958	ENSTGUG00000012738	ENSTGUT00000013267
EML5	5	100226739	ENSTGUG00000012432	ENSTGUT00000012940
EP300	1A	100231106	ENSTGUG00000010016	ENSTGUT00000010453
EPB41	23	100226658|100226658	ENSTGUG00000000745	XM_002188878|ENSTGUT00000000780
EPB41L5	7	100231263	ENSTGUG00000004633	ENSTGUT00000004856
EPDR1	2	100225456	ENSTGUG00000005632	ENSTGUT00000005846
EPHA10	23	100230431	ENSTGUG00000001509	ENSTGUT00000001588
EPS8	1A	100218249	ENSTGUG00000012399	ENSTGUT00000012915
ESYT2	2	100226186	ENSTGUG00000000746	ENSTGUT00000000772
EXOC3L1	11	100219381	ENSTGUG00000005376	ENSTGUT00000005619
EYA3	23	100225664|100225664	ENSTGUG00000000872	XM_002192404|ENSTGUT00000000909
EZH1	27	100227472	ENSTGUG00000002758	ENSTGUT00000002879
F5	1	100218818	ENSTGUG00000013426	ENSTGUT00000013983
FAM105A	2	100229437	ENSTGUG00000007437	ENSTGUT00000007736
FAM13A1	4	100225506	ENSTGUG00000003051	ENSTGUT00000003184
FAM149B1	6	100227096	ENSTGUG00000004624	ENSTGUT00000004812
FAM168B	9	100227337	ENSTGUG00000005637	ENSTGUT00000005853
FAM184A	3	100232020	ENSTGUG00000011868	ENSTGUT00000012365
FAM189A1	10	100226389	ENSTGUG00000005645	ENSTGUT00000005864
FANCI	10	100229223	ENSTGUG00000008198	ENSTGUT00000008593
FAR2	1A	100227890|100227890	ENSTGUG00000011875	ENSTGUT00000012373|XM_002188016
FARP2	9	100221501	ENSTGUG00000006134	ENSTGUT00000006381
FASN	18	100226957	ENSTGUG00000003719	ENSTGUT00000004035
FAT1	4	100231872	ENSTGUG00000006987	ENSTGUT00000007294
FBRSL1	15	100221779	ENSTGUG00000008161	ENSTGUT00000008514
FBXO25	3	100220239	ENSTGUG00000012943	ENSTGUT00000013479
FBXO7	1A	100228283	ENSTGUG00000010909	ENSTGUT00000011368
FDXR	18	100220739	ENSTGUG00000008836	ENSTGUT00000009213
FILIP1L	1	100226849|100226849	ENSTGUG00000013634	XM_002190254|ENSTGUT00000014200
FIP1L1	4	100223225|100223225	ENSTGUG00000007834	ENSTGUT00000008161|ENSTGUT00000008159
FLCN	14	100225078	ENSTGUG00000007415	ENSTGUT00000007715
FNBP1L	8	100232184	ENSTGUG00000005901	ENSTGUT00000006142
FNDC3A	1	100220575	ENSTGUG00000012174	ENSTGUT00000012695
FRMPD2	6	100221780|100221780|100221780|100221780|100221780	ENSTGUG00000008070	ENSTGUT00000008408|ENSTGUT00000008414|ENSTGUT00000008418|ENSTGUT00000008428|ENSTGUT00000008430
FRY	1	100221519|100221519	ENSTGUG00000011735	XM_002195130|ENSTGUT00000012248
FUBP3	17	100231123	ENSTGUG00000004662	ENSTGUT00000004869
FUK	11	100228545	ENSTGUG00000006176	ENSTGUT00000006443
GABBR2	2	100222507	ENSTGUG00000008527	ENSTGUT00000008895
GABRA2	13	751992|751992	ENSTGUG00000001457	ENSTGUT00000001517|XM_002193396
GABRA4	4	100232833	ENSTGUG00000008347	ENSTGUT00000008716
GABRB2	13	100227722|100227722	ENSTGUG00000001428	XM_002193133|ENSTGUT00000001495
GAK	Z	100223760	ENSTGUG00000000154	ENSTGUT00000000172
GARNL3	17	100000000	ENSTGUG00000007497	ENSTGUT00000007824
GAS6	1	100228564|100228564	ENSTGUG00000009321	XM_002191942|ENSTGUT00000009739
GBF1	6	100227027	ENSTGUG00000007414	ENSTGUT00000007775
GCC2	1	100225639	ENSTGUG00000009650	ENSTGUT00000010066
GCFC2	3	100231320|100231320	ENSTGUG00000013200	ENSTGUT00000013747|ENSTGUT00000013750
GGA3	18	100228476	ENSTGUG00000008660	ENSTGUT00000009055
GIGYF2	9	100230133	ENSTGUG00000007246	ENSTGUT00000007591
GLMN	8	100000000	ENSTGUG00000006086	ENSTGUT00000006318
GOLGA2	17	100225332	ENSTGUG00000003721	ENSTGUT00000003913
GPATCH1	11	100226312	ENSTGUG00000009401	ENSTGUT00000009808
GPD2	7	100222867	ENSTGUG00000012157	ENSTGUT00000012671
GPR107	17	100224426	ENSTGUG00000004567	ENSTGUT00000004783
GRAMD1C	1	100228484	ENSTGUG00000013409	ENSTGUT00000013965
GRIA2	4	751775|751775	ENSTGUG00000005484	ENSTGUT00000005763|NM_001076689
GRIA3	4A	751953	ENSTGUG00000003563	ENSTGUT00000003825
GRIK2	3	100231135	ENSTGUG00000012240	ENSTGUT00000012764
GRIN2B	1A	751956	ENSTGUG00000009456	ENSTGUT00000009866
GRK5	6	100227306	ENSTGUG00000011126	ENSTGUT00000011608
GTF3C3	7	100224320|100224320	ENSTGUG00000010629	ENSTGUT00000011073|ENSTGUT00000011095
GTPBP1	1A	100220515	ENSTGUG00000010342	ENSTGUT00000010794
GTPBP4	2	100226123	ENSTGUG00000000820	XM_002193084
GUCY1B2	9	100000000		XM_002194345
HACE1	3	100218650	ENSTGUG00000012227	ENSTGUT00000012739
HEATR5B	3	100225425|100225425	ENSTGUG00000008732	ENSTGUT00000009130|XM_002194087
HECTD2	6	100219924	ENSTGUG00000008456	ENSTGUT00000008848
HECW1	2	100226763	ENSTGUG00000001817	ENSTGUT00000001896
HERC1	10	100218363	ENSTGUG00000003191	ENSTGUT00000003345
HERC2	1	100226646	ENSTGUG00000010457	ENSTGUT00000010936
HERC4	6	100226404	ENSTGUG00000003489	ENSTGUT00000003693
HK1	6	100226456	ENSTGUG00000003945	ENSTGUT00000004159
HP1BP3	21	100228339|100228339	ENSTGUG00000002109	ENSTGUT00000002205|XM_002191463
HPS3	9	100232307	ENSTGUG00000011447	ENSTGUT00000011937
HSF2	3	100230059	ENSTGUG00000011838	ENSTGUT00000012338
HSP90AB1	3	100000000	ENSTGUG00000012808	XM_004176408
IDNK	Z	100224913|100224913	ENSTGUG00000003199	ENSTGUT00000003327|XM_002192894
IFT122	12	100228991	ENSTGUG00000010483	ENSTGUT00000010967
IFT140	14	100222607	ENSTGUG00000003195	ENSTGUT00000003343
IKBKAP	Z	100229335	ENSTGUG00000001421	ENSTGUT00000001496
INF2	5	101234217|101234217	ENSTGUG00000012898	XM_002200314|ENSTGUT00000013434
INO80	5	100227760	ENSTGUG00000010786	ENSTGUT00000011261
INTS1	14	100223218	ENSTGUG00000008283	ENSTGUT00000008667
INTS2	19	100220409	ENSTGUG00000007739	ENSTGUT00000008073
INTS6	1	100225359|100225359	ENSTGUG00000012084	XM_002197808|ENSTGUT00000012595
IPO8	1A	100225403|100225403	ENSTGUG00000011446	ENSTGUT00000011932|ENSTGUT00000011931
IPPK	12	100232713|100232713	ENSTGUG00000005337	ENSTGUT00000005554|XM_002193047
IQCE	14	100221233|100221233	ENSTGUG00000008106	ENSTGUT00000008438|ENSTGUT00000008442
IQCG	9	100218230	ENSTGUG00000009672	ENSTGUT00000010081
IQGAP2	Z	100230235	ENSTGUG00000004085	ENSTGUT00000004268
ITGA8	2	100232593	ENSTGUG00000001333	ENSTGUT00000001403
ITPK1	5	100222999	ENSTGUG00000012607	ENSTGUT00000013131
ITSN1	1B	100227503	ENSTGUG00000000495	ENSTGUT00000000542
ITSN2	3	100217814	ENSTGUG00000013193	ENSTGUT00000013746
JAKMIP1	4	101233368	ENSTGUG00000010025	ENSTGUT00000010467
JAKMIP3	6	100232719	ENSTGUG00000011644	ENSTGUT00000012144
JARID2	2	100230783	ENSTGUG00000006054	ENSTGUT00000006310
JMJD7	5	100000000		ENSTGUT00000011422
KAT6A	22	100231871	ENSTGUG00000005382	ENSTGUT00000005637
KATNAL1	1	100217690|100217690	ENSTGUG00000011690	ENSTGUT00000012186|XM_002194423
KCNMA1	6	1.00227e+32	ENSTGUG00000006514	XM_002195875|XM_002195893|XM_002195916|ENSTGUT00000006798
KCNMB2	9	100226973	ENSTGUG00000010767	ENSTGUT00000011221
KDM3B	13	100226128	ENSTGUG00000000007	ENSTGUT00000000018
KIAA0195	18	100223724|100223724	ENSTGUG00000008583	ENSTGUT00000008959|XM_002190386
KIAA0226	9	100224007	ENSTGUG00000009610	ENSTGUT00000010045
KIAA0556	14	100229239|100229239	ENSTGUG00000004540	ENSTGUT00000004719|ENSTGUT00000004720
KIAA0922	4	100225485	ENSTGUG00000005128	ENSTGUT00000005371
KIAA1107	8	1.00224e+16	ENSTGUG00000006099	ENSTGUT00000006327|ENSTGUT00000006328
KIAA1407	1	100221717|100221717	ENSTGUG00000013407	ENSTGUT00000013963|ENSTGUT00000013962
KIAA1549L	5	100219440|100219440	ENSTGUG00000005085	ENSTGUT00000005303|XM_002192571
KIDINS220	3	100222037|100222037	ENSTGUG00000012999	ENSTGUT00000013540|XM_002197585
KIF13A	2	100229907|100229907	ENSTGUG00000006144	ENSTGUT00000006368|ENSTGUT00000006455
KIF1B	21	100534625	ENSTGUG00000003304	ENSTGUT00000003666
KIF25	3	100225052	ENSTGUG00000009635	ENSTGUT00000010046
KLHDC1	5	100221048	ENSTGUG00000013206	ENSTGUT00000013757
KLHL1	1	100227278|100227278	ENSTGUG00000012487	ENSTGUT00000013002|ENSTGUT00000013003
KLHL3	13	100226815	ENSTGUG00000001194	ENSTGUT00000001251
KPNA4	9	100224013|100224013	ENSTGUG00000011158	ENSTGUT00000011634|XM_002198581
LAMA2	3	100226618|100226618|100226618	ENSTGUG00000011729	ENSTGUT00000012220|ENSTGUT00000012221|ENSTGUT00000012228
LAMC3	17	100219625	ENSTGUG00000004775	ENSTGUT00000004985
LARS	13	100231947	ENSTGUG00000000092	ENSTGUT00000000122
LEKR1	9	100000000	ENSTGUG00000011239	XM_002187243
LIN54	4	100230184|100230184	ENSTGUG00000002794	ENSTGUT00000002908|XM_002189944
LLGL2	18	101232869	ENSTGUG00000008523	ENSTGUT00000008891
LMO7	1	100225324	ENSTGUG00000012539	ENSTGUT00000013064
LPIN1	3	100231657	ENSTGUG00000013085	ENSTGUT00000013630
LRP1B	7	100219457	ENSTGUG00000011849	ENSTGUT00000012357
LRRC16A	2	100227311	ENSTGUG00000008921	ENSTGUT00000009334
LRRC45	18	100220172	ENSTGUG00000003614	ENSTGUT00000003780
LRRC7	8	100220837|100220837	ENSTGUG00000010330	ENSTGUT00000010776|ENSTGUT00000010780
LRRCC1	2	100229767	ENSTGUG00000011701	ENSTGUT00000012201
LRRIQ1	1A	100217937|100217937	ENSTGUG00000007889	ENSTGUT00000008213|ENSTGUT00000008215
LRSAM1	17	100226262|100226262|100226262	ENSTGUG00000002664	ENSTGUT00000002775|ENSTGUT00000002778|ENSTGUT00000002776
LSG1	9	100230741	ENSTGUG00000009068	ENSTGUT00000009458
LYRM1	14	1.0019e+16	ENSTGUG00000009197	ENSTGUT00000009587|NM_001162374
LYST	3	100230901	ENSTGUG00000010290	ENSTGUT00000010767
MACF1	23	100000000	ENSTGUG00000001283	ENSTGUT00000001341
MADD	5	100227692	ENSTGUG00000010454	ENSTGUT00000010911
MAGI1	12	100230368	ENSTGUG00000009560	ENSTGUT00000009981
MAN1C1	23	100221810	ENSTGUG00000001087	ENSTGUT00000001139
MAP2	7	100217535	ENSTGUG00000011322	ENSTGUT00000011807
MAP3K14	27	100217837	ENSTGUG00000002094	ENSTGUT00000002193
MAP3K4	3	100229845	ENSTGUG00000009273	ENSTGUT00000009727
MAP4K3	3	100225187	ENSTGUG00000002002	ENSTGUT00000002117
MAP7	3	100220304	ENSTGUG00000010845	ENSTGUT00000011305
MAPK1	15	100220802	ENSTGUG00000008602	ENSTGUT00000008976
MBTD1	18	1.00219e+16	ENSTGUG00000009373	XM_002198218|ENSTGUT00000009798
MCF2	4A	100220204	ENSTGUG00000002176	ENSTGUT00000002292
MCM3AP	7	100219247	ENSTGUG00000003458	ENSTGUT00000003629
MCU	6	100219709	ENSTGUG00000004428	ENSTGUT00000004603
MED1	27	100224593	ENSTGUG00000002205	ENSTGUT00000002295
MED13L	15	100226614	ENSTGUG00000008964	ENSTGUT00000009364
MED15	15	100231486|100231486	ENSTGUG00000010134	XR_054941|ENSTGUT00000010593
MED23	3	100221789	ENSTGUG00000011665	ENSTGUT00000012166
MED26	28	100217521	ENSTGUG00000000482	ENSTGUT00000000495
MEF2A	10	100221569|100221569	ENSTGUG00000008733	XM_002199844|ENSTGUT00000009111
METTL14	4	100226836|100226836	ENSTGUG00000001867	ENSTGUT00000001941|XM_002186575
MGA	5	100222903	ENSTGUG00000010919	ENSTGUT00000011381
MGLUR5	1	752008|752008	ENSTGUG00000012900	XM_002186725|ENSTGUT00000013439
MKL1	1A	100225365	ENSTGUG00000010083	ENSTGUT00000010517
MKL2	14	100232165	ENSTGUG00000005026	ENSTGUT00000005242
MLL	24	100231049	ENSTGUG00000000065	ENSTGUT00000000072
MLL3	2	100227193	ENSTGUG00000000616	ENSTGUT00000000652
MLLT10	2	100225779	ENSTGUG00000001211	ENSTGUT00000001265
MMS19	6	100225711	ENSTGUG00000009642	ENSTGUT00000010070
MMS22L	3	100229094	ENSTGUG00000012296	ENSTGUT00000012808
MN1	15	100223802	ENSTGUG00000007793	ENSTGUT00000008103
MORC2	15	100225303	ENSTGUG00000010740	ENSTGUT00000011207
MPDZ	Z	100230229|100230229	ENSTGUG00000004679	ENSTGUT00000004866|ENSTGUT00000004877
MPHOSPH9	15	100226634	ENSTGUG00000005443	ENSTGUT00000005672
MRC2	27	100227522	ENSTGUG00000003043	ENSTGUT00000003192
MSRA	3	100221414	ENSTGUG00000013321	ENSTGUT00000013870
MTA3	3	100232586	ENSTGUG00000003445	ENSTGUT00000003630
MTBP	2	100218269|100218269|100218269	ENSTGUG00000012401	ENSTGUT00000012908|ENSTGUT00000012911|ENSTGUT00000012910
MYCBP2	1	100224418	ENSTGUG00000012556	ENSTGUT00000013084
MYLK3	11	100232455	ENSTGUG00000008856	ENSTGUT00000009229
MYO16	1	100225660	ENSTGUG00000008643	ENSTGUT00000009039
MYO1E	10	100227421	ENSTGUG00000005894	ENSTGUT00000006202
MYOM2	3	100226929|100226929	ENSTGUG00000012912	XM_002194340|ENSTGUT00000013456
MYRIP	2	100221630	ENSTGUG00000004660	ENSTGUT00000004853
NAA35	Z	100221024	ENSTGUG00000003031	ENSTGUT00000003186
NAE1	11	100218636	ENSTGUG00000009718	ENSTGUT00000010144
NALCN	1	100226697	ENSTGUG00000010876	ENSTGUT00000011360
NAV3	1A	100229468	ENSTGUG00000007519	ENSTGUT00000007868
NBEA	1	100228275	ENSTGUG00000011819	ENSTGUT00000012346
NCKAP1	7	100217542	ENSTGUG00000011303	ENSTGUT00000011789
NCL	9	100232634	ENSTGUG00000009782	ENSTGUT00000010203
NCOA6	20	100227138	ENSTGUG00000003336	ENSTGUT00000003483
NDOR1	17	100000000	ENSTGUG00000002513	ENSTGUT00000002618
NDST4	4	100228992	ENSTGUG00000001847	ENSTGUT00000001928
NEDD4	10	100223530|100223530	ENSTGUG00000006360	XM_002197579|ENSTGUT00000006655
NEK1	4	100229879	ENSTGUG00000006124	ENSTGUT00000006383
NFRKB	24	100228188	ENSTGUG00000000523	ENSTGUT00000000546
NHS	1	100226052	ENSTGUG00000007798	ENSTGUT00000008114
NLRC3	14	100225428	ENSTGUG00000003870	ENSTGUT00000004036
NRCAM	1A	100227089	ENSTGUG00000005630	ENSTGUT00000005929
NRG1	Z	100223762|100223762|100223762	ENSTGUG00000000280	ENSTGUT00000000294|XM_002190053|XM_002190144
NSD1	13	100219515	ENSTGUG00000000437	ENSTGUT00000000450
NSMAF	2	100220244	ENSTGUG00000011150	ENSTGUT00000011637
NT5DC1	3	100224373	ENSTGUG00000011946	ENSTGUT00000012446
NTRK2	Z	751985|751985	ENSTGUG00000003077	XM_002190692|ENSTGUT00000003225
NTRK3	10	100227403|100227403	ENSTGUG00000008364	ENSTGUT00000008725|XM_002197633
NUP188	17	100230057	ENSTGUG00000004258	ENSTGUT00000004479
NUP205	1A	100232057	ENSTGUG00000009105	ENSTGUT00000009535
NUP214	17	100232127	ENSTGUG00000004822	ENSTGUT00000005082
NUP93	1	100225723|100225723	ENSTGUG00000018220	XM_002189539|ENSTGUT00000018962
OBSCN	2	100220760|100220760	ENSTGUG00000000249	ENSTGUT00000000259|ENSTGUT00000000258
ODF2	17	100000000	ENSTGUG00000003863	XM_002194444
ODZ1	4	100229813	ENSTGUG00000006481	ENSTGUT00000006776
OIT3	6	100222582	ENSTGUG00000004415	ENSTGUT00000004595
OPCML	24	100229124	ENSTGUG00000000670	ENSTGUT00000000713
OPHN1	4A	100228490	ENSTGUG00000002739	ENSTGUT00000002865
ORC3	3	100226325	ENSTGUG00000012439	ENSTGUT00000012953
OSBPL1A	2	100223128	ENSTGUG00000010525	ENSTGUT00000010990
PABPC1	2	100223990|100223990	ENSTGUG00000012067	ENSTGUT00000012575|XM_002200232
PACS1	3	100220079|100220079	ENSTGUG00000004842	XM_002195292|ENSTGUT00000005085
PACSIN3	5	100190010	ENSTGUG00000010497	ENSTGUT00000010954
PAK3	4A	100220716|100220716|100220716	ENSTGUG00000004384	ENSTGUT00000004613|XM_002197767|XM_002197779
PANK2	4	1.00226e+16	ENSTGUG00000010948	ENSTGUT00000011409|XM_002189674
PARD3	2	100217481	ENSTGUG00000000932	ENSTGUT00000000979
PARM1	4	100000000		XM_002196220
PBX3	17	100222055	ENSTGUG00000007364	ENSTGUT00000007679
PCLO	1A	100217797|100217797	ENSTGUG00000002517	ENSTGUT00000002611|ENSTGUT00000002625
PCM1	4	100232781	ENSTGUG00000007108	ENSTGUT00000007407
PCNT	7	100231943|100231943|100231943	ENSTGUG00000011220	ENSTGUT00000011690|ENSTGUT00000011691|ENSTGUT00000011693
PDCD4	6	1.00227e+16	ENSTGUG00000010667	ENSTGUT00000011129|XM_002197786
PDE1A	7	100222657	ENSTGUG00000009501	ENSTGUT00000009955
PDE2A	1	100221890	ENSTGUG00000013571	ENSTGUT00000014132
PDE8A	10	100223556	ENSTGUG00000007621	ENSTGUT00000007969
PER3	21	100217777	ENSTGUG00000002547	ENSTGUT00000002656
PEX6	3	100219028	ENSTGUG00000005146	ENSTGUT00000005403
PGAP1	7	100227199	ENSTGUG00000010613	ENSTGUT00000011071
PHACTR1	2	100232821	ENSTGUG00000005838	ENSTGUT00000006084
PHACTR3	20	100223928	ENSTGUG00000007984	ENSTGUT00000008327
PHC1	1	100223084	ENSTGUG00000013100	ENSTGUT00000013647
PHIP	3	100225915	ENSTGUG00000012592	ENSTGUT00000013124
PHKA1	4A	100219789	ENSTGUG00000004827	ENSTGUT00000005050
PHLDB2	1	100231531	ENSTGUG00000013596	ENSTGUT00000014158
PIEZO2	2	100231682	ENSTGUG00000009724	ENSTGUT00000010142
PIK3R1	Z	100223949|100223949	ENSTGUG00000002982	ENSTGUT00000003143|XM_002191515
PLA2G6	1A	100222459	ENSTGUG00000010433	ENSTGUT00000010883
PLCB1	3	100219122	ENSTGUG00000006294	ENSTGUT00000006635
PLCD1	2	100229323	ENSTGUG00000000391	ENSTGUT00000000408
PLCH2	21	100228326	ENSTGUG00000002915	ENSTGUT00000003046
PLEKHH2	3	100223920	ENSTGUG00000003612	ENSTGUT00000003803
PLK2	Z	100231503	ENSTGUG00000002609	ENSTGUT00000002723
PLOD2	9	100224084	ENSTGUG00000008767	ENSTGUT00000009170
POLA1	1	100227956	ENSTGUG00000007103	ENSTGUT00000007433
POLB	2	100221830|100221830	ENSTGUG00000005514	ENSTGUT00000005762|XM_002186517
POLG	10	100228317	ENSTGUG00000008156	ENSTGUT00000008531
POLQ	1	100221673	ENSTGUG00000013371	ENSTGUT00000013923
PPFIBP1	1A	100226930	ENSTGUG00000012151	ENSTGUT00000012661
PPIP5K2	Z	100224061	ENSTGUG00000000931	ENSTGUT00000000980
PPP1R12B	26	100224964	ENSTGUG00000001309	ENSTGUT00000001362
PPP1R7	9	100000000	ENSTGUG00000006266	ENSTGUT00000006500
PPP1R9B	7	100217844|100217844	ENSTGUG00000008541	ENSTGUT00000008901|XM_002196136
PPP4R4	5	100219065	ENSTGUG00000012642	ENSTGUT00000013164
PPRC1	6	100220794|100220794|100220794	ENSTGUG00000009839	ENSTGUT00000010267|ENSTGUT00000010266|ENSTGUT00000010269
PRDM10	24	100225308	ENSTGUG00000000530	ENSTGUT00000000564
PRDM15	1	100000000	ENSTGUG00000005437	XM_002187224
PRDM2	21	1.00219e+16	ENSTGUG00000002505	ENSTGUT00000002599|ENSTGUT00000002602
PRKAR2B	1A	100227433	ENSTGUG00000003068	ENSTGUT00000003221
PRKDC	2	100224961	ENSTGUG00000010840	ENSTGUT00000011349
PRKG2	4	100232260	ENSTGUG00000002872	ENSTGUT00000002989
PRRC2B	17	100224439	ENSTGUG00000004903	ENSTGUT00000005123
PSD	6	100230809	ENSTGUG00000007566	ENSTGUT00000007905
PSD2	13	100224817	ENSTGUG00000001610	ENSTGUT00000001682
PSMD1	9	100220140	ENSTGUG00000009697	ENSTGUT00000010162
PTK2	2	100221659	ENSTGUG00000012663	ENSTGUT00000013208
PTPN13	4	100223569|100223569	ENSTGUG00000002742	ENSTGUT00000002850|ENSTGUT00000002855
PTPRF	8	100222172	ENSTGUG00000007224	ENSTGUT00000007709
PTPRG	12	100230312|100230312	ENSTGUG00000009276	ENSTGUT00000009662|ENSTGUT00000009717
PTPRK	3	100221778	ENSTGUG00000011742	ENSTGUT00000012244
PTPRM	2	100229800	ENSTGUG00000009897	ENSTGUT00000010377
PTPRN2	2	100224309|100224309	ENSTGUG00000000727	ENSTGUT00000000757|ENSTGUT00000000759
PTPRO	1A	100230699	ENSTGUG00000012409	ENSTGUT00000012928
PUM2	3	100222720	ENSTGUG00000013149	ENSTGUT00000013702
PXDN	3	100000000	ENSTGUG00000012962	XM_002195455
PXK	12	100218794	ENSTGUG00000009162	ENSTGUT00000009554
RABEP1	19	100230982	ENSTGUG00000004306	ENSTGUT00000004519
RABGAP1	17	100220138|100220138	ENSTGUG00000006934	ENSTGUT00000007251|XM_002190326
RABGAP1L	8	100229541	ENSTGUG00000003293	ENSTGUT00000003491
RAD54L2	12	100229788	ENSTGUG00000004888	ENSTGUT00000005092
RAI14	Z	100222361	ENSTGUG00000001957	ENSTGUT00000002033
RALGAPA1	5	100232511	ENSTGUG00000011986	ENSTGUT00000012497
RALGAPB	20	100224256	ENSTGUG00000003151	ENSTGUT00000003302
RALGPS1	17	100228808	ENSTGUG00000007428	ENSTGUT00000007773
RANBP2	1	100221862	ENSTGUG00000009571	ENSTGUT00000010030
RAPGEF4	7	100231316	ENSTGUG00000008556	ENSTGUT00000009004
RAPGEF5	2	100223599	ENSTGUG00000002700	ENSTGUT00000002827
RAPGEF6	13	100231632	ENSTGUG00000001310	ENSTGUT00000001365
RARS2	3	100223449	ENSTGUG00000012447	ENSTGUT00000012965
RASGRF2	Z	101233532|101233532	ENSTGUG00000007035	ENSTGUT00000007307|ENSTGUT00000007337
RBM19	15	100230401	ENSTGUG00000009017	ENSTGUT00000009414
RBM25	5	100221046|100221046	ENSTGUG00000014118	ENSTGUT00000011724|XM_002200397
RBM26	1	100229176	ENSTGUG00000012585	ENSTGUT00000013108
RBM33	2	100221334|100221334	ENSTGUG00000000696	XM_002187755|ENSTGUT00000000717
RBM5	12	100000000	ENSTGUG00000006417	ENSTGUT00000006696
RBM6	12	100221173	ENSTGUG00000004964	ENSTGUT00000005216
RBPJL	20	100221995	ENSTGUG00000005009	ENSTGUT00000005210
RCC1	23	100230379	ENSTGUG00000000940	ENSTGUT00000000975
REPS1	3	100223213	ENSTGUG00000010917	ENSTGUT00000011385
REV3L	3	100217592	ENSTGUG00000012020	ENSTGUT00000012524
RGS12	4	100226709	ENSTGUG00000010365	ENSTGUT00000010831
RGS6	5	100230500	ENSTGUG00000011297	ENSTGUT00000011785
RIMS1	3	100218218	ENSTGUG00000012695	ENSTGUT00000013229
RNPC3	8	100222624	ENSTGUG00000004795	ENSTGUT00000004986
RPS6KA2	3	100229905	ENSTGUG00000009488	ENSTGUT00000009927
RPS6KA5	5	100219984	ENSTGUG00000012514	ENSTGUT00000013034
RRP12	6	100232468	ENSTGUG00000009711	ENSTGUT00000010136
RTTN	2	100225330|100225330	ENSTGUG00000009221	ENSTGUT00000009630|ENSTGUT00000009626
RUFY2	6	100000000	ENSTGUG00000003642	XM_002190773
RYR2	3	100225109	ENSTGUG00000010491	ENSTGUT00000011027
RYR3	5	100219104	ENSTGUG00000011653	ENSTGUT00000012215
SBNO1	15	100219947	ENSTGUG00000005380	ENSTGUT00000005640
SCN2A	7	100220775|100217927|100221646	ENSTGUG00000007034	ENSTGUT00000007427|ENSTGUT00000007548|ENSTGUT00000007847
SDCCAG8	3	100232168	ENSTGUG00000008192	ENSTGUT00000008545
SEC16A	17	100221150	ENSTGUG00000006187	ENSTGUT00000006472
SEC24A	13	100228680	ENSTGUG00000001269	ENSTGUT00000001329
SEC24C	6	100224134	ENSTGUG00000006974	ENSTGUT00000007287
SEPT3	1A	100189981	ENSTGUG00000009729	XM_002196970
SETD5	12	100220145	ENSTGUG00000008497	ENSTGUT00000008859
SF3B1	7	100230975|100230975	ENSTGUG00000010553	XM_002192639|ENSTGUT00000011006
SFMBT2	1A	100218182	ENSTGUG00000002052	ENSTGUT00000002155
SGSM1	15	100218947|100218947	ENSTGUG00000007521	ENSTGUT00000007832|ENSTGUT00000007830
SGSM2	19	100225229	ENSTGUG00000008737	ENSTGUT00000009126
SH2D3C	17	100217602	ENSTGUG00000003600	ENSTGUT00000003773
SH3RF3	1	100218034	ENSTGUG00000009533	ENSTGUT00000009933
SHANK2	5	100220108	ENSTGUG00000005571	ENSTGUT00000005800
SIPA1L1	5	100227688	ENSTGUG00000011316	ENSTGUT00000011800
SIRT1	6	100229233	ENSTGUG00000003480	ENSTGUT00000003623
SLC11A1	7	100229331	ENSTGUG00000005297	ENSTGUT00000005566
SLC24A4	5	100219145	ENSTGUG00000012580	ENSTGUT00000013102
SLC26A4	1A	100231255	ENSTGUG00000003133	ENSTGUT00000003295
SLC35C2	20	100226748	ENSTGUG00000005747	ENSTGUT00000005972
SLC36A1	13	100223308	ENSTGUG00000000782	XM_002195134
SLC4A7	2	100219712	ENSTGUG00000003545	ENSTGUT00000003691
SLC7A11	4	100223276|100223276	ENSTGUG00000001504	XM_002191554|ENSTGUT00000001570
SLCO4A1	20	100229563|100229563	ENSTGUG00000007700	XM_002198650|ENSTGUT00000008028
SLIT3	13	100223926	ENSTGUG00000001512	ENSTGUT00000001584
SMC6	3	100225894	ENSTGUG00000013110	ENSTGUT00000013659
SMG7	8	100220929	ENSTGUG00000003928	ENSTGUT00000004105
SMPD4	15	100225712	ENSTGUG00000010118	ENSTGUT00000010558
SMTN	15	100231145|100231145	ENSTGUG00000010726	ENSTGUT00000011183|ENSTGUT00000011185
SNAP91	3	100222112	ENSTGUG00000012523	ENSTGUT00000013050
SNX30	Z	100228465|100228465	ENSTGUG00000001243	XM_002188232|ENSTGUT00000001296
SOGA2	2	100223108	ENSTGUG00000009883	ENSTGUT00000010305
SORBS1	6	100220298	ENSTGUG00000007122	ENSTGUT00000007421
SOS1	3	100230917	ENSTGUG00000002040	ENSTGUT00000002153
SOX5	1A	100220574	ENSTGUG00000011749	ENSTGUT00000012240
SPAG17	1	100225018	ENSTGUG00000013356	ENSTGUT00000013906
SPATA13	1	100224386|100224386	ENSTGUG00000011453	ENSTGUT00000011938|XM_002191683
SPECC1L	15	100230459	ENSTGUG00000010019	ENSTGUT00000010464
SPEN	21	100218772|100218772	ENSTGUG00000002062	ENSTGUT00000002142|ENSTGUT00000002147
SPG11	10	100219349	ENSTGUG00000009831	ENSTGUT00000010291
SPIRE1	2	100000000	ENSTGUG00000009591	XM_002192199
SPTBN1	3	100227699	ENSTGUG00000007183	ENSTGUT00000007514
SPTLC3	3	100226142	ENSTGUG00000002471	ENSTGUT00000002571
SREK1	Z	100226829	ENSTGUG00000002935	ENSTGUT00000003067
SRGAP2	26	100218234	ENSTGUG00000001112	ENSTGUT00000001160
SRSF6	20	100228119	ENSTGUG00000003455	ENSTGUT00000003607
SS18L1	20	100223881	ENSTGUG00000007836	ENSTGUT00000008180
STXBP3	8	100223930	ENSTGUG00000004538	ENSTGUT00000004756
STXBP5L	1	100220713	ENSTGUG00000013372	ENSTGUT00000013924
SUPT20H	1	100229123	ENSTGUG00000011920	ENSTGUT00000012427
SUPT6H	19	100225262	ENSTGUG00000006101	ENSTGUT00000006365
SWT1	8	100232547	ENSTGUG00000003718	ENSTGUT00000003881
SYN3	1A	100190606|100190606	ENSTGUG00000010887	ENSTGUT00000011351|ENSTGUT00000011362
SYNJ1	1	100228100	ENSTGUG00000013445	ENSTGUT00000014003
SYNRG	19	100219496	ENSTGUG00000008265	ENSTGUT00000008637
SYT16	5	100220033	ENSTGUG00000012975	ENSTGUT00000013512
SYTL5	1	100000000	ENSTGUG00000006759	ENSTGUT00000007030
TAF1	4A	100221321	ENSTGUG00000006988	ENSTGUT00000007295
TANC1	7	100231567	ENSTGUG00000012212	ENSTGUT00000012725
TAOK3	15	100219922	ENSTGUG00000009171	ENSTGUT00000009575
TARBP1	3	100224144	ENSTGUG00000010214	ENSTGUT00000010651
TBC1D14	4	100224718	ENSTGUG00000010105	ENSTGUT00000010544
TBC1D9	4	100219157	ENSTGUG00000002325	ENSTGUT00000002441
TCERG1	13	100222332|100222332	ENSTGUG00000000079	ENSTGUT00000000082|ENSTGUT00000000084
TCP11L2	1A	100228226	ENSTGUG00000011052	ENSTGUT00000011527
TCTN1	15	100231436	ENSTGUG00000006407	ENSTGUT00000006646
TCTN3	6	100000000	ENSTGUG00000011706	XM_002186978
TECPR2	5	100222986	ENSTGUG00000012816	ENSTGUT00000013347
TENM4	1	100218242	ENSTGUG00000012991	ENSTGUT00000013538
THADA	3	100226796	ENSTGUG00000003517	ENSTGUT00000003752
THOC5	15	100228184	ENSTGUG00000010446	ENSTGUT00000010901
THSD4	10	100232194	ENSTGUG00000005809	ENSTGUT00000006063
TIAM1	1	100219509	ENSTGUG00000013461	ENSTGUT00000014019
TIAM2	3	100223155|100223155	ENSTGUG00000011142	ENSTGUT00000011613|ENSTGUT00000011615
TICRR	10	100230165|100230165	ENSTGUG00000008123	ENSTGUT00000008456|ENSTGUT00000008460
TJP3	28	100229992	ENSTGUG00000000147	ENSTGUT00000000158
TMC3	10	100224485	ENSTGUG00000007877	ENSTGUT00000008221
TMEFF1	2	100222447	ENSTGUG00000008631	ENSTGUT00000008996
TMEM131	1	100225680	ENSTGUG00000010237	ENSTGUT00000010685
TMEM132D	15	100227618	ENSTGUG00000004813	ENSTGUT00000005009
TMEM63C	5	100221013	ENSTGUG00000012277	ENSTGUT00000012788
TMEM8B	Z	100000000	ENSTGUG00000001820	ENSTGUT00000001893
TNIP1	13	100218530	ENSTGUG00000000818	ENSTGUT00000000869
TNRC6A	14	100219713	ENSTGUG00000006142	ENSTGUT00000006407
TP53BP1	10	100226073	ENSTGUG00000010331	ENSTGUT00000010778
TPCN2	5	100227742	ENSTGUG00000005328	ENSTGUT00000005549
TPR	8	100227718	ENSTGUG00000003515	ENSTGUT00000003745
TRIO	2	100227610	ENSTGUG00000007442	ENSTGUT00000007778
TRIP12	9	100221452	ENSTGUG00000008316	ENSTGUT00000008703
TRMT6	3	1.00223e+16	ENSTGUG00000002195	XM_002199528|ENSTGUT00000002289
TRPM3	Z	100222435	ENSTGUG00000000853	ENSTGUT00000000911
TTC18	14	100000000	ENSTGUG00000003681	ENSTGUT00000003843
TTC21B	7	100229378	ENSTGUG00000007307	ENSTGUT00000007646
TTC28	15	100220864	ENSTGUG00000007824	ENSTGUT00000008163
TTC38	1A	100226993	ENSTGUG00000011788	ENSTGUT00000012283
TTC39A	8	100224212	ENSTGUG00000008658	ENSTGUT00000009034
TTC40	6	100223046|100223046	ENSTGUG00000011695	ENSTGUT00000012183|ENSTGUT00000012193
TTLL12	1A	100224933	ENSTGUG00000012025	XM_002192072
TTLL5	5	100219995	ENSTGUG00000012226	ENSTGUT00000012738
TUB	5	100228677	ENSTGUG00000008407	ENSTGUT00000008760
TUBGCP3	1	100229451	ENSTGUG00000008919	ENSTGUT00000009335
TULP4	3	100225059	ENSTGUG00000011068	ENSTGUT00000011532
TYRO3	5	100231598|100231598	ENSTGUG00000010896	XM_002200270|ENSTGUT00000011373
UBAP2L	25	100223094|100223094|100223094	ENSTGUG00000003834	XM_004174770|XM_002189481|XM_004174769
UBE2O	18	100225560	ENSTGUG00000007923	ENSTGUT00000008268
UBE4B	21	100230889	ENSTGUG00000003533	ENSTGUT00000003724
UBR5	2	100228850	ENSTGUG00000012099	ENSTGUT00000012618
UGGT1	9	100221505	ENSTGUG00000005668	ENSTGUT00000005946
UNC13D	18	100227523	ENSTGUG00000008268	ENSTGUT00000008613
UNC79	5	100220931	ENSTGUG00000012625	ENSTGUT00000013145
UPF2	1A	100218189	ENSTGUG00000002163	ENSTGUT00000002261
UPF3A	1	100224732|100224732	ENSTGUG00000009493	ENSTGUT00000009905|XM_002192770
USP13	9	100219267	ENSTGUG00000010622	ENSTGUT00000011081
USP24	8	100220267|100220267	ENSTGUG00000009530	ENSTGUT00000009935|ENSTGUT00000009940
USP28	24	100232055	ENSTGUG00000000099	ENSTGUT00000000107
USP7	14	100221531	ENSTGUG00000004670	ENSTGUT00000004920
UTP20	1A	100219554|100219554	ENSTGUG00000009053	ENSTGUT00000009453|ENSTGUT00000009455
VAC14	11	100221844	ENSTGUG00000006004	ENSTGUT00000006259
VCL	6	100228062	ENSTGUG00000006706	ENSTGUT00000006978
VPS11	24	100228197	ENSTGUG00000000018	ENSTGUT00000000020
VPS35	11	100229514	ENSTGUG00000008891	ENSTGUT00000009286
VPS53	19	100230963	ENSTGUG00000007277	ENSTGUT00000007625
VWA3A	14	100220268	ENSTGUG00000009055	ENSTGUT00000009441
WAPAL	6	100220310	ENSTGUG00000005657	ENSTGUT00000005899
WBP2	18	100230329|100230329	ENSTGUG00000008249	XM_002189964|ENSTGUT00000008603
WDFY2	1	100228239|100228239	ENSTGUG00000012075	XM_002197781|ENSTGUT00000012579
WDFY3	4	100230240	ENSTGUG00000002468	ENSTGUT00000002596
WDR19	4	100218915	ENSTGUG00000008961	ENSTGUT00000009352
WDR52	1	100000000	ENSTGUG00000013415	ENSTGUT00000013972
WDR96	6	100222839|100222839|100222839	ENSTGUG00000010425	ENSTGUT00000010865|ENSTGUT00000010863|ENSTGUT00000010871
WHSC1	4	100222807	ENSTGUG00000010558	ENSTGUT00000011008
WSCD1	19	100228077|100228077	ENSTGUG00000008895	ENSTGUT00000009264|XM_002199808
XPO5	3	100224518	ENSTGUG00000009168	ENSTGUT00000009571
XRN1	9	100232132|100232132|100232132	ENSTGUG00000008498	ENSTGUT00000008870|ENSTGUT00000008872|ENSTGUT00000008876
XRN2	3	100225776	ENSTGUG00000007535	ENSTGUT00000007890
YEATS2	9	100220576	ENSTGUG00000005529	ENSTGUT00000005771
YLPM1	5	100220065	ENSTGUG00000012165	ENSTGUT00000012670
YTHDC1	4	100230176|100230176	ENSTGUG00000004452	ENSTGUT00000004658|XM_002197727
ZC3H13	1	100218673|100218673	ENSTGUG00000012299	XM_002198544|ENSTGUT00000012809
ZC3H6	3	100228622	ENSTGUG00000007468	ENSTGUT00000007782
ZCCHC11	8	100223158	ENSTGUG00000009011	ENSTGUT00000009421
ZFC3H1	1A	100221825	ENSTGUG00000007206	ENSTGUT00000007525
ZFP106	5	100220093	ENSTGUG00000011108	ENSTGUT00000011578
ZFYVE26	5	100223894|100223894|100223894|100223894|100223894	ENSTGUG00000011526	ENSTGUT00000012010|ENSTGUT00000012007|ENSTGUT00000012013|ENSTGUT00000012012|ENSTGUT00000012016
ZMYM2	1	100222456	ENSTGUG00000011309	ENSTGUT00000011781
ZMYM3	4A	100225214	ENSTGUG00000007078	ENSTGUT00000007397
ZMYM4	23	100227613	ENSTGUG00000001709	ENSTGUT00000001789
ZMYND8	20	100230619	ENSTGUG00000005447	ENSTGUT00000005718
ZNF236	2	100220491	ENSTGUG00000009074	ENSTGUT00000009476
ZNF335	20	100219079	ENSTGUG00000005969	ENSTGUT00000006229
ZYG11B	8	100218379	ENSTGUG00000009063	ENSTGUT00000009461
ZYX	1	100219276	ENSTGUG00000013238	ENSTGUT00000013789

## Sheet: random 1000
ENSTGUG00000000003
ENSTGUG00000000004
ENSTGUG00000000006
ENSTGUG00000000007
ENSTGUG00000000008
ENSTGUG00000000010
ENSTGUG00000000012
ENSTGUG00000000014
ENSTGUG00000000015
ENSTGUG00000000016
ENSTGUG00000000018
ENSTGUG00000000019
ENSTGUG00000000021
ENSTGUG00000000022
ENSTGUG00000000023
ENSTGUG00000000024
ENSTGUG00000000025
ENSTGUG00000000030
ENSTGUG00000000032
ENSTGUG00000000033
ENSTGUG00000000035
ENSTGUG00000000037
ENSTGUG00000000039
ENSTGUG00000000040
ENSTGUG00000000041
ENSTGUG00000000043
ENSTGUG00000000045
ENSTGUG00000000048
ENSTGUG00000000049
ENSTGUG00000000050
ENSTGUG00000000051
ENSTGUG00000000052
ENSTGUG00000000055
ENSTGUG00000000057
ENSTGUG00000000058
ENSTGUG00000000060
ENSTGUG00000000062
ENSTGUG00000000063
ENSTGUG00000000064
ENSTGUG00000000065
ENSTGUG00000000068
ENSTGUG00000000071
ENSTGUG00000000074
ENSTGUG00000000079
ENSTGUG00000000080
ENSTGUG00000000081
ENSTGUG00000000082
ENSTGUG00000000085
ENSTGUG00000000088
ENSTGUG00000000090
ENSTGUG00000000091
ENSTGUG00000000092
ENSTGUG00000000093
ENSTGUG00000000096
ENSTGUG00000000099
ENSTGUG00000000100
ENSTGUG00000000104
ENSTGUG00000000105
ENSTGUG00000000107
ENSTGUG00000000112
ENSTGUG00000000113
ENSTGUG00000000114
ENSTGUG00000000115
ENSTGUG00000000116
ENSTGUG00000000118
ENSTGUG00000000119
ENSTGUG00000000120
ENSTGUG00000000121
ENSTGUG00000000123
ENSTGUG00000000125
ENSTGUG00000000127
ENSTGUG00000000128
ENSTGUG00000000129
ENSTGUG00000000132
ENSTGUG00000000140
ENSTGUG00000000141
ENSTGUG00000000142
ENSTGUG00000000144
ENSTGUG00000000146
ENSTGUG00000000147
ENSTGUG00000000148
ENSTGUG00000000153
ENSTGUG00000000154
ENSTGUG00000000160
ENSTGUG00000000166
ENSTGUG00000000167
ENSTGUG00000000168
ENSTGUG00000000169
ENSTGUG00000000172
ENSTGUG00000000175
ENSTGUG00000000176
ENSTGUG00000000177
ENSTGUG00000000179
ENSTGUG00000000180
ENSTGUG00000000181
ENSTGUG00000000182
ENSTGUG00000000187
ENSTGUG00000000188
ENSTGUG00000000190
ENSTGUG00000000192
ENSTGUG00000000194
ENSTGUG00000000195
ENSTGUG00000000197
ENSTGUG00000000198
ENSTGUG00000000199
ENSTGUG00000000200
ENSTGUG00000000202
ENSTGUG00000000203
ENSTGUG00000000204
ENSTGUG00000000205
ENSTGUG00000000207
ENSTGUG00000000209
ENSTGUG00000000212
ENSTGUG00000000216
ENSTGUG00000000219
ENSTGUG00000000221
ENSTGUG00000000223
ENSTGUG00000000225
ENSTGUG00000000226
ENSTGUG00000000227
ENSTGUG00000000228
ENSTGUG00000000229
ENSTGUG00000000232
ENSTGUG00000000233
ENSTGUG00000000235
ENSTGUG00000000236
ENSTGUG00000000237
ENSTGUG00000000241
ENSTGUG00000000242
ENSTGUG00000000244
ENSTGUG00000000245
ENSTGUG00000000248
ENSTGUG00000000249
ENSTGUG00000000250
ENSTGUG00000000253
ENSTGUG00000000254
ENSTGUG00000000255
ENSTGUG00000000256
ENSTGUG00000000258
ENSTGUG00000000259
ENSTGUG00000000264
ENSTGUG00000000265
ENSTGUG00000000268
ENSTGUG00000000269
ENSTGUG00000000270
ENSTGUG00000000271
ENSTGUG00000000272
ENSTGUG00000000274
ENSTGUG00000000275
ENSTGUG00000000279
ENSTGUG00000000280
ENSTGUG00000000282
ENSTGUG00000000283
ENSTGUG00000000284
ENSTGUG00000000287
ENSTGUG00000000288
ENSTGUG00000000290
ENSTGUG00000000292
ENSTGUG00000000294
ENSTGUG00000000295
ENSTGUG00000000296
ENSTGUG00000000297
ENSTGUG00000000298
ENSTGUG00000000300
ENSTGUG00000000301
ENSTGUG00000000302
ENSTGUG00000000303
ENSTGUG00000000304
ENSTGUG00000000307
ENSTGUG00000000308
ENSTGUG00000000310
ENSTGUG00000000312
ENSTGUG00000000313
ENSTGUG00000000314
ENSTGUG00000000315
ENSTGUG00000000319
ENSTGUG00000000326
ENSTGUG00000000327
ENSTGUG00000000328
ENSTGUG00000000332
ENSTGUG00000000334
ENSTGUG00000000335
ENSTGUG00000000336
ENSTGUG00000000337
ENSTGUG00000000341
ENSTGUG00000000343
ENSTGUG00000000347
ENSTGUG00000000350
ENSTGUG00000000352
ENSTGUG00000000354
ENSTGUG00000000355
ENSTGUG00000000356
ENSTGUG00000000358
ENSTGUG00000000359
ENSTGUG00000000360
ENSTGUG00000000362
ENSTGUG00000000364
ENSTGUG00000000365
ENSTGUG00000000368
ENSTGUG00000000369
ENSTGUG00000000370
ENSTGUG00000000373
ENSTGUG00000000376
ENSTGUG00000000381
ENSTGUG00000000382
ENSTGUG00000000383
ENSTGUG00000000385
ENSTGUG00000000389
ENSTGUG00000000391
ENSTGUG00000000392
ENSTGUG00000000393
ENSTGUG00000000395
ENSTGUG00000000396
ENSTGUG00000000397
ENSTGUG00000000398
ENSTGUG00000000399
ENSTGUG00000000400
ENSTGUG00000000401
ENSTGUG00000000402
ENSTGUG00000000403
ENSTGUG00000000407
ENSTGUG00000000409
ENSTGUG00000000414
ENSTGUG00000000416
ENSTGUG00000000417
ENSTGUG00000000419
ENSTGUG00000000421
ENSTGUG00000000422
ENSTGUG00000000424
ENSTGUG00000000430
ENSTGUG00000000432
ENSTGUG00000000434
ENSTGUG00000000436
ENSTGUG00000000437
ENSTGUG00000000438
ENSTGUG00000000440
ENSTGUG00000000441
ENSTGUG00000000442
ENSTGUG00000000443
ENSTGUG00000000444
ENSTGUG00000000447
ENSTGUG00000000448
ENSTGUG00000000449
ENSTGUG00000000453
ENSTGUG00000000455
ENSTGUG00000000456
ENSTGUG00000000458
ENSTGUG00000000459
ENSTGUG00000000460
ENSTGUG00000000461
ENSTGUG00000000463
ENSTGUG00000000464
ENSTGUG00000000465
ENSTGUG00000000468
ENSTGUG00000000469
ENSTGUG00000000470
ENSTGUG00000000471
ENSTGUG00000000472
ENSTGUG00000000473
ENSTGUG00000000476
ENSTGUG00000000479
ENSTGUG00000000480
ENSTGUG00000000481
ENSTGUG00000000483
ENSTGUG00000000489
ENSTGUG00000000490
ENSTGUG00000000492
ENSTGUG00000000494
ENSTGUG00000000495
ENSTGUG00000000497
ENSTGUG00000000498
ENSTGUG00000000500
ENSTGUG00000000501
ENSTGUG00000000505
ENSTGUG00000000507
ENSTGUG00000000510
ENSTGUG00000000512
ENSTGUG00000000513
ENSTGUG00000000515
ENSTGUG00000000518
ENSTGUG00000000519
ENSTGUG00000000520
ENSTGUG00000000523
ENSTGUG00000000524
ENSTGUG00000000525
ENSTGUG00000000527
ENSTGUG00000000528
ENSTGUG00000000529
ENSTGUG00000000530
ENSTGUG00000000531
ENSTGUG00000000532
ENSTGUG00000000534
ENSTGUG00000000535
ENSTGUG00000000536
ENSTGUG00000000537
ENSTGUG00000000539
ENSTGUG00000000540
ENSTGUG00000000541
ENSTGUG00000000548
ENSTGUG00000000549
ENSTGUG00000000550
ENSTGUG00000000552
ENSTGUG00000000554
ENSTGUG00000000555
ENSTGUG00000000559
ENSTGUG00000000562
ENSTGUG00000000563
ENSTGUG00000000564
ENSTGUG00000000565
ENSTGUG00000000568
ENSTGUG00000000570
ENSTGUG00000000571
ENSTGUG00000000574
ENSTGUG00000000575
ENSTGUG00000000576
ENSTGUG00000000578
ENSTGUG00000000583
ENSTGUG00000000587
ENSTGUG00000000590
ENSTGUG00000000592
ENSTGUG00000000594
ENSTGUG00000000596
ENSTGUG00000000603
ENSTGUG00000000604
ENSTGUG00000000606
ENSTGUG00000000607
ENSTGUG00000000608
ENSTGUG00000000609
ENSTGUG00000000611
ENSTGUG00000000612
ENSTGUG00000000615
ENSTGUG00000000616
ENSTGUG00000000621
ENSTGUG00000000622
ENSTGUG00000000624
ENSTGUG00000000626
ENSTGUG00000000627
ENSTGUG00000000628
ENSTGUG00000000629
ENSTGUG00000000630
ENSTGUG00000000631
ENSTGUG00000000634
ENSTGUG00000000635
ENSTGUG00000000636
ENSTGUG00000000640
ENSTGUG00000000641
ENSTGUG00000000643
ENSTGUG00000000644
ENSTGUG00000000645
ENSTGUG00000000646
ENSTGUG00000000647
ENSTGUG00000000648
ENSTGUG00000000650
ENSTGUG00000000654
ENSTGUG00000000655
ENSTGUG00000000659
ENSTGUG00000000660
ENSTGUG00000000662
ENSTGUG00000000663
ENSTGUG00000000665
ENSTGUG00000000669
ENSTGUG00000000670
ENSTGUG00000000671
ENSTGUG00000000672
ENSTGUG00000000676
ENSTGUG00000000677
ENSTGUG00000000678
ENSTGUG00000000679
ENSTGUG00000000681
ENSTGUG00000000682
ENSTGUG00000000683
ENSTGUG00000000684
ENSTGUG00000000686
ENSTGUG00000000688
ENSTGUG00000000693
ENSTGUG00000000694
ENSTGUG00000000696
ENSTGUG00000000697
ENSTGUG00000000699
ENSTGUG00000000701
ENSTGUG00000000702
ENSTGUG00000000704
ENSTGUG00000000705
ENSTGUG00000000715
ENSTGUG00000000716
ENSTGUG00000000717
ENSTGUG00000000718
ENSTGUG00000000719
ENSTGUG00000000725
ENSTGUG00000000726
ENSTGUG00000000730
ENSTGUG00000000731
ENSTGUG00000000732
ENSTGUG00000000735
ENSTGUG00000000737
ENSTGUG00000000738
ENSTGUG00000000741
ENSTGUG00000000742
ENSTGUG00000000744
ENSTGUG00000000745
ENSTGUG00000000746
ENSTGUG00000000747
ENSTGUG00000000748
ENSTGUG00000000750
ENSTGUG00000000751
ENSTGUG00000000752
ENSTGUG00000000754
ENSTGUG00000000758
ENSTGUG00000000759
ENSTGUG00000000763
ENSTGUG00000000764
ENSTGUG00000000765
ENSTGUG00000000767
ENSTGUG00000000769
ENSTGUG00000000770
ENSTGUG00000000771
ENSTGUG00000000773
ENSTGUG00000000774
ENSTGUG00000000775
ENSTGUG00000000776
ENSTGUG00000000777
ENSTGUG00000000778
ENSTGUG00000000781
ENSTGUG00000000782
ENSTGUG00000000783
ENSTGUG00000000784
ENSTGUG00000000785
ENSTGUG00000000787
ENSTGUG00000000788
ENSTGUG00000000790
ENSTGUG00000000794
ENSTGUG00000000795
ENSTGUG00000000796
ENSTGUG00000000797
ENSTGUG00000000803
ENSTGUG00000000806
ENSTGUG00000000811
ENSTGUG00000000816
ENSTGUG00000000818
ENSTGUG00000000823
ENSTGUG00000000824
ENSTGUG00000000825
ENSTGUG00000000826
ENSTGUG00000000827
ENSTGUG00000000828
ENSTGUG00000000833
ENSTGUG00000000834
ENSTGUG00000000835
ENSTGUG00000000836
ENSTGUG00000000838
ENSTGUG00000000839
ENSTGUG00000000840
ENSTGUG00000000841
ENSTGUG00000000844
ENSTGUG00000000845
ENSTGUG00000000847
ENSTGUG00000000848
ENSTGUG00000000850
ENSTGUG00000000851
ENSTGUG00000000855
ENSTGUG00000000856
ENSTGUG00000000861
ENSTGUG00000000862
ENSTGUG00000000863
ENSTGUG00000000865
ENSTGUG00000000867
ENSTGUG00000000872
ENSTGUG00000000875
ENSTGUG00000000880
ENSTGUG00000000881
ENSTGUG00000000882
ENSTGUG00000000883
ENSTGUG00000000885
ENSTGUG00000000887
ENSTGUG00000000888
ENSTGUG00000000892
ENSTGUG00000000894
ENSTGUG00000000897
ENSTGUG00000000903
ENSTGUG00000000904
ENSTGUG00000000905
ENSTGUG00000000908
ENSTGUG00000000909
ENSTGUG00000000911
ENSTGUG00000000912
ENSTGUG00000000913
ENSTGUG00000000914
ENSTGUG00000000916
ENSTGUG00000000917
ENSTGUG00000000919
ENSTGUG00000000921
ENSTGUG00000000923
ENSTGUG00000000924
ENSTGUG00000000925
ENSTGUG00000000926
ENSTGUG00000000928
ENSTGUG00000000930
ENSTGUG00000000931
ENSTGUG00000000932
ENSTGUG00000000933
ENSTGUG00000000935
ENSTGUG00000000936
ENSTGUG00000000937
ENSTGUG00000000939
ENSTGUG00000000940
ENSTGUG00000000941
ENSTGUG00000000942
ENSTGUG00000000943
ENSTGUG00000000944
ENSTGUG00000000949
ENSTGUG00000000950
ENSTGUG00000000953
ENSTGUG00000000955
ENSTGUG00000000956
ENSTGUG00000000957
ENSTGUG00000000958
ENSTGUG00000000959
ENSTGUG00000000960
ENSTGUG00000000962
ENSTGUG00000000963
ENSTGUG00000000964
ENSTGUG00000000965
ENSTGUG00000000966
ENSTGUG00000000967
ENSTGUG00000000968
ENSTGUG00000000970
ENSTGUG00000000971
ENSTGUG00000000973
ENSTGUG00000000978
ENSTGUG00000000982
ENSTGUG00000000983
ENSTGUG00000000984
ENSTGUG00000000985
ENSTGUG00000000989
ENSTGUG00000000992
ENSTGUG00000000993
ENSTGUG00000000995
ENSTGUG00000000997
ENSTGUG00000000998
ENSTGUG00000000999
ENSTGUG00000001000
ENSTGUG00000001005
ENSTGUG00000001008
ENSTGUG00000001011
ENSTGUG00000001012
ENSTGUG00000001013
ENSTGUG00000001015
ENSTGUG00000001016
ENSTGUG00000001017
ENSTGUG00000001019
ENSTGUG00000001021
ENSTGUG00000001022
ENSTGUG00000001026
ENSTGUG00000001028
ENSTGUG00000001029
ENSTGUG00000001030
ENSTGUG00000001031
ENSTGUG00000001036
ENSTGUG00000001039
ENSTGUG00000001040
ENSTGUG00000001041
ENSTGUG00000001042
ENSTGUG00000001044
ENSTGUG00000001046
ENSTGUG00000001048
ENSTGUG00000001049
ENSTGUG00000001050
ENSTGUG00000001054
ENSTGUG00000001055
ENSTGUG00000001059
ENSTGUG00000001060
ENSTGUG00000001061
ENSTGUG00000001065
ENSTGUG00000001066
ENSTGUG00000001067
ENSTGUG00000001068
ENSTGUG00000001070
ENSTGUG00000001074
ENSTGUG00000001076
ENSTGUG00000001077
ENSTGUG00000001078
ENSTGUG00000001079
ENSTGUG00000001083
ENSTGUG00000001084
ENSTGUG00000001090
ENSTGUG00000001094
ENSTGUG00000001095
ENSTGUG00000001097
ENSTGUG00000001103
ENSTGUG00000001106
ENSTGUG00000001107
ENSTGUG00000001108
ENSTGUG00000001110
ENSTGUG00000001113
ENSTGUG00000001114
ENSTGUG00000001119
ENSTGUG00000001121
ENSTGUG00000001122
ENSTGUG00000001125
ENSTGUG00000001126
ENSTGUG00000001128
ENSTGUG00000001132
ENSTGUG00000001133
ENSTGUG00000001134
ENSTGUG00000001135
ENSTGUG00000001136
ENSTGUG00000001139
ENSTGUG00000001140
ENSTGUG00000001143
ENSTGUG00000001144
ENSTGUG00000001146
ENSTGUG00000001147
ENSTGUG00000001148
ENSTGUG00000001149
ENSTGUG00000001150
ENSTGUG00000001151
ENSTGUG00000001152
ENSTGUG00000001153
ENSTGUG00000001155
ENSTGUG00000001157
ENSTGUG00000001158
ENSTGUG00000001159
ENSTGUG00000001160
ENSTGUG00000001162
ENSTGUG00000001163
ENSTGUG00000001164
ENSTGUG00000001167
ENSTGUG00000001168
ENSTGUG00000001169
ENSTGUG00000001170
ENSTGUG00000001171
ENSTGUG00000001172
ENSTGUG00000001174
ENSTGUG00000001175
ENSTGUG00000001176
ENSTGUG00000001177
ENSTGUG00000001183
ENSTGUG00000001184
ENSTGUG00000001185
ENSTGUG00000001187
ENSTGUG00000001189
ENSTGUG00000001191
ENSTGUG00000001192
ENSTGUG00000001193
ENSTGUG00000001195
ENSTGUG00000001196
ENSTGUG00000001198
ENSTGUG00000001202
ENSTGUG00000001203
ENSTGUG00000001205
ENSTGUG00000001207
ENSTGUG00000001211
ENSTGUG00000001213
ENSTGUG00000001214
ENSTGUG00000001215
ENSTGUG00000001217
ENSTGUG00000001220
ENSTGUG00000001222
ENSTGUG00000001224
ENSTGUG00000001227
ENSTGUG00000001229
ENSTGUG00000001231
ENSTGUG00000001232
ENSTGUG00000001233
ENSTGUG00000001235
ENSTGUG00000001236
ENSTGUG00000001238
ENSTGUG00000001241
ENSTGUG00000001242
ENSTGUG00000001246
ENSTGUG00000001247
ENSTGUG00000001248
ENSTGUG00000001250
ENSTGUG00000001251
ENSTGUG00000001252
ENSTGUG00000001255
ENSTGUG00000001257
ENSTGUG00000001258
ENSTGUG00000001259
ENSTGUG00000001260
ENSTGUG00000001261
ENSTGUG00000001262
ENSTGUG00000001264
ENSTGUG00000001265
ENSTGUG00000001266
ENSTGUG00000001267
ENSTGUG00000001268
ENSTGUG00000001270
ENSTGUG00000001271
ENSTGUG00000001273
ENSTGUG00000001276
ENSTGUG00000001277
ENSTGUG00000001278
ENSTGUG00000001279
ENSTGUG00000001281
ENSTGUG00000001282
ENSTGUG00000001284
ENSTGUG00000001287
ENSTGUG00000001291
ENSTGUG00000001292
ENSTGUG00000001296
ENSTGUG00000001299
ENSTGUG00000001300
ENSTGUG00000001302
ENSTGUG00000001303
ENSTGUG00000001306
ENSTGUG00000001307
ENSTGUG00000001309
ENSTGUG00000001310
ENSTGUG00000001311
ENSTGUG00000001313
ENSTGUG00000001314
ENSTGUG00000001315
ENSTGUG00000001316
ENSTGUG00000001320
ENSTGUG00000001326
ENSTGUG00000001330
ENSTGUG00000001331
ENSTGUG00000001333
ENSTGUG00000001334
ENSTGUG00000001336
ENSTGUG00000001338
ENSTGUG00000001340
ENSTGUG00000001341
ENSTGUG00000001343
ENSTGUG00000001345
ENSTGUG00000001346
ENSTGUG00000001347
ENSTGUG00000001349
ENSTGUG00000001350
ENSTGUG00000001351
ENSTGUG00000001352
ENSTGUG00000001356
ENSTGUG00000001358
ENSTGUG00000001360
ENSTGUG00000001362
ENSTGUG00000001365
ENSTGUG00000001366
ENSTGUG00000001369
ENSTGUG00000001371
ENSTGUG00000001372
ENSTGUG00000001373
ENSTGUG00000001377
ENSTGUG00000001379
ENSTGUG00000001380
ENSTGUG00000001381
ENSTGUG00000001382
ENSTGUG00000001383
ENSTGUG00000001384
ENSTGUG00000001385
ENSTGUG00000001386
ENSTGUG00000001387
ENSTGUG00000001389
ENSTGUG00000001390
ENSTGUG00000001392
ENSTGUG00000001393
ENSTGUG00000001397
ENSTGUG00000001399
ENSTGUG00000001400
ENSTGUG00000001401
ENSTGUG00000001402
ENSTGUG00000001403
ENSTGUG00000001404
ENSTGUG00000001406
ENSTGUG00000001408
ENSTGUG00000001409
ENSTGUG00000001410
ENSTGUG00000001411
ENSTGUG00000001413
ENSTGUG00000001414
ENSTGUG00000001416
ENSTGUG00000001420
ENSTGUG00000001422
ENSTGUG00000001425
ENSTGUG00000001427
ENSTGUG00000001429
ENSTGUG00000001431
ENSTGUG00000001433
ENSTGUG00000001434
ENSTGUG00000001437
ENSTGUG00000001438
ENSTGUG00000001439
ENSTGUG00000001440
ENSTGUG00000001442
ENSTGUG00000001443
ENSTGUG00000001445
ENSTGUG00000001447
ENSTGUG00000001448
ENSTGUG00000001449
ENSTGUG00000001456
ENSTGUG00000001459
ENSTGUG00000001461
ENSTGUG00000001463
ENSTGUG00000001464
ENSTGUG00000001471
ENSTGUG00000001472
ENSTGUG00000001476
ENSTGUG00000001477
ENSTGUG00000001478
ENSTGUG00000001480
ENSTGUG00000001481
ENSTGUG00000001483
ENSTGUG00000001484
ENSTGUG00000001486
ENSTGUG00000001487
ENSTGUG00000001488
ENSTGUG00000001494
ENSTGUG00000001495
ENSTGUG00000001498
ENSTGUG00000001499
ENSTGUG00000001501
ENSTGUG00000001505
ENSTGUG00000001506
ENSTGUG00000001508
ENSTGUG00000001509
ENSTGUG00000001511
ENSTGUG00000001512
ENSTGUG00000001514
ENSTGUG00000001516
ENSTGUG00000001518
ENSTGUG00000001519
ENSTGUG00000001520
ENSTGUG00000001522
ENSTGUG00000001523
ENSTGUG00000001526
ENSTGUG00000001527
ENSTGUG00000001530
ENSTGUG00000001533
ENSTGUG00000001535
ENSTGUG00000001536
ENSTGUG00000001537
ENSTGUG00000001538
ENSTGUG00000001539
ENSTGUG00000001540
ENSTGUG00000001542
ENSTGUG00000001543
ENSTGUG00000001545
ENSTGUG00000001546
ENSTGUG00000001547
ENSTGUG00000001548
ENSTGUG00000001549
ENSTGUG00000001550
ENSTGUG00000001552
ENSTGUG00000001553
ENSTGUG00000001554
ENSTGUG00000001556
ENSTGUG00000001558
ENSTGUG00000001561
ENSTGUG00000001565
ENSTGUG00000001566
ENSTGUG00000001567
ENSTGUG00000001568
ENSTGUG00000001569
ENSTGUG00000001570
ENSTGUG00000001572
ENSTGUG00000001573
ENSTGUG00000001576
ENSTGUG00000001578
ENSTGUG00000001580
ENSTGUG00000001581
ENSTGUG00000001582
ENSTGUG00000001584
ENSTGUG00000001587
ENSTGUG00000001589
ENSTGUG00000001590
ENSTGUG00000001591
ENSTGUG00000001592
ENSTGUG00000001593
ENSTGUG00000001594
ENSTGUG00000001596
ENSTGUG00000001597
ENSTGUG00000001598
ENSTGUG00000001599
ENSTGUG00000001601
ENSTGUG00000001603
ENSTGUG00000001604
ENSTGUG00000001605
ENSTGUG00000001606
ENSTGUG00000001608
ENSTGUG00000001610
ENSTGUG00000001612
ENSTGUG00000001613
ENSTGUG00000001615
ENSTGUG00000001620
ENSTGUG00000001622
ENSTGUG00000001624
ENSTGUG00000001625
ENSTGUG00000001626
ENSTGUG00000001631
ENSTGUG00000001632
ENSTGUG00000001633
ENSTGUG00000001634
ENSTGUG00000001638
ENSTGUG00000001639
ENSTGUG00000001640
ENSTGUG00000001641
ENSTGUG00000001644
ENSTGUG00000001648
ENSTGUG00000001651
ENSTGUG00000001652
ENSTGUG00000001653
ENSTGUG00000001654
ENSTGUG00000001655
ENSTGUG00000001656
ENSTGUG00000001657
ENSTGUG00000001658
ENSTGUG00000001659
ENSTGUG00000001661
ENSTGUG00000001663
ENSTGUG00000001664
ENSTGUG00000001665
ENSTGUG00000001666
ENSTGUG00000001669
ENSTGUG00000001670
ENSTGUG00000001672
ENSTGUG00000001674
ENSTGUG00000001676
ENSTGUG00000001679
ENSTGUG00000001680
ENSTGUG00000001683
ENSTGUG00000001684
ENSTGUG00000001685
ENSTGUG00000001687
ENSTGUG00000001688
ENSTGUG00000001689
ENSTGUG00000001690
ENSTGUG00000001694
ENSTGUG00000001695
ENSTGUG00000001696
ENSTGUG00000001697
ENSTGUG00000001700
ENSTGUG00000001703
ENSTGUG00000001704
ENSTGUG00000001707
ENSTGUG00000001708
ENSTGUG00000001709
ENSTGUG00000001711
ENSTGUG00000001714
ENSTGUG00000001716
ENSTGUG00000001718
ENSTGUG00000001723
ENSTGUG00000001725
ENSTGUG00000001728
ENSTGUG00000001729
ENSTGUG00000001733
ENSTGUG00000001734
ENSTGUG00000001737
ENSTGUG00000001738
ENSTGUG00000001739
ENSTGUG00000001740
ENSTGUG00000001742
ENSTGUG00000001745
ENSTGUG00000001747
ENSTGUG00000001750
ENSTGUG00000001753
ENSTGUG00000001754
ENSTGUG00000001755
ENSTGUG00000001756
ENSTGUG00000001759
ENSTGUG00000001761
ENSTGUG00000001762
ENSTGUG00000001765
ENSTGUG00000001768
ENSTGUG00000001770
ENSTGUG00000001777
ENSTGUG00000001778
ENSTGUG00000001781
ENSTGUG00000001784
ENSTGUG00000001785
ENSTGUG00000001787
ENSTGUG00000001788
ENSTGUG00000001790
ENSTGUG00000001792
ENSTGUG00000001794
ENSTGUG00000001796
ENSTGUG00000001798
ENSTGUG00000001799
ENSTGUG00000001801
ENSTGUG00000001804
ENSTGUG00000001805
ENSTGUG00000001806
ENSTGUG00000001807
ENSTGUG00000001808
ENSTGUG00000001809
ENSTGUG00000001810
ENSTGUG00000001811
ENSTGUG00000001812
ENSTGUG00000001813
ENSTGUG00000001814
ENSTGUG00000001817
ENSTGUG00000001818
ENSTGUG00000001820
ENSTGUG00000001824
ENSTGUG00000001825
ENSTGUG00000001826
ENSTGUG00000001827
ENSTGUG00000001829
ENSTGUG00000001831
ENSTGUG00000001832
ENSTGUG00000001835
